# Supplementary material for: A survey of fecal virome and bacterial community of the diarrhea-affected cattle in northeast China reveals novel disease-associated ecological risk factors
Source: mSystems. 2023 Dec 18;9(1):e00842-23. doi: 10.1128/msystems.00842-23 (PMC10804951; doi:10.1128/msystems.00842-23)
Supplement: Table S2 — Viral library information of cattle fecal samples in this study. [file msystems.00842-23-s0004.xlsx]

## Sheet: famliy
Table S2. Viral library information of cattle fecal samples in this study
Sample no.	sample ID	No. of Sample	Farm pattern	Clinical symptom	Cattle type	Cattle breed	Assembly total length	GC(%)
1	I-DQ-YX	21	Intensive	Diarrhea	Dairy	Holstein	6607333	43.96	Betaflexiviridae（51.78%）	Picornaviridae（27.19%）	Astroviridae（9.58%）	Reoviridae（6.41%）	Coronaviridae（1.92%）	Caliciviridae（1.56%）	Solemoviridae（1.56%）
2	I-HG-JC	25	Intensive	Diarrhea	Dairy	Holstein	129198702	48.41	Picornaviridae（60.95%）	Caliciviridae（35.22%）	Podoviridae（2.55%）	Myoviridae（1.28%）
3	I-HH-BX	16	Intensive	Diarrhea	Beef	Angus	54070681	48.5	Picornaviridae（76.45%）	Astroviridae（10.32%）	Myoviridae（6.18%）	Genomoviridae（2.93%）	Coronaviridae（1.59%）	Virgaviridae（1.37%）	Dicistroviridae（1.15%）
4	I-HH-DS	17	Intensive	Diarrhea	Dairy	Holstein	15232424	44.88	Coronaviridae（62.65%）	Reoviridae（22.09%）	Caliciviridae（14.09%）	Picornaviridae（1.17%）
5	I-HH-FY	19	Intensive	Diarrhea	Beef	Angus	70030243	41.23	Astroviridae（37.24%）	Siphoviridae（11.31%）	Retroviridae（10.22%）	Picornaviridae（8.80%）	Virgaviridae（7.04%）	Dicistroviridae（7.04%）	Totiviridae（6.16%）	Myoviridae（2.91%）	Hepadnaviridae（1.90%）	Herpesviridae（1.49%）	Circoviridae（1.49%）	Partitiviridae（1.49%）	Genomoviridae（1.49%）	Podoviridae（1.42%）
6	I-HH-HJ	6	Intensive	Diarrhea	Dairy	Holstein	85821998	49.97	Coronaviridae（63.14%）	Paramyxoviridae（11.04%）	Astroviridae（10.20%）	Baculoviridae（3.64%）	Dicistroviridae（3.47%）	Picornaviridae（3.47%）	Poxviridae（2.18%）	Myoviridae（1.57%）	Totiviridae（1.29%）
7	I-HH-HWY	21	Intensive	Diarrhea	Dairy	Holstein	24413022	45.28	Reoviridae（63.90%）	Picornaviridae（19.21%）	Astroviridae（9.22%）	Microviridae（6.41%）	Coronaviridae（1.26%）
8	I-HH-HZY	15	Intensive	Diarrhea	Dairy	Holstein	27488180	49.23	Picornaviridae（91.32%）	Coronaviridae（4.79%）	Poxviridae（2.10%）	Leviviridae（1.79%）
9	I-HH-JS	35	Intensive	Diarrhea	Dairy	Holstein	49815673	42.62	Microviridae（85.64%）	Reoviridae（8.13%）	Genomoviridae（2.78%）	Coronaviridae（2.12%）	Podoviridae（1.32%）
10	I-HH-MX	25	Intensive	Diarrhea	Beef	Angus	48971002	43.36	Genomoviridae（64.69%）	Picornaviridae（18.98%）	Siphoviridae（12.07%）	Mimiviridae（2.48%）	Smacoviridae（1.79%）
11	I-HH-QY	38	Intensive	Diarrhea	Dairy	Holstein	4010134	42.64	Coronaviridae（76.90%）	Picornaviridae（23.10%）
12	I-HH-RJ	11	Intensive	Diarrhea	Dairy	Holstein	28989677	43.28	Coronaviridae（97.02%）	Picornaviridae（2.98%）
13	I-HH-XA	13	Intensive	Diarrhea	Dairy	Holstein	4145986	43.82	Picornaviridae（60.65%）	Coronaviridae（35.05%）	Reoviridae（1.71%）	Astroviridae（1.44%）	Caliciviridae（1.15%）
14	I-HRB-FG	21	Intensive	Diarrhea	Dairy	Holstein	30135815	42.96	Siphoviridae（61.58%）	Reoviridae（38.42%）
15	I-HRB-FY	10	Intensive	Diarrhea	Dairy	Holstein	93525450	47.68	Picornaviridae（46.38%）	Coronaviridae（32.68%）	Myoviridae（15.33%）	Caliciviridae（3.24%）	Astroviridae（2.37%）
16	I-HRB-FZ	18	Intensive	Diarrhea	Beef	Angus	84358269	49.37	Astroviridae（64.24%）	Siphoviridae（12.35%）	Picornaviridae（11.94%）	Virgaviridae（4.76%）	Parvoviridae（2.77%）	Myoviridae（1.38%）	Totiviridae（1.38%）	Herpesviridae（1.18%）
17	I-HRB-HP	18	Intensive	Diarrhea	Dairy	Holstein	21903001	42.88	Betaflexiviridae（71.92%）	Podoviridae（25.20%）	Siphoviridae（2.88%）
18	I-HRB-WDS	18	Intensive	Diarrhea	Dairy	Holstein	79747281	48.41	Coronaviridae（34.59%）	Picornaviridae（34.48%）	Myoviridae（29.74%）	Leviviridae（1.19%）
19	I-JX-JJ	28	Intensive	Diarrhea	Dairy	Holstein	1452266	41.33	Reoviridae（68.89%）	Astroviridae（24.44%）	Siphoviridae（4.92%）	Coronaviridae（1.76%）
20	I-JX-MX	24	Intensive	Diarrhea	Dairy	Holstein	21195560	49.18	Caliciviridae（95.09%）	Picornaviridae（4.91%）
21	I-JX-WDS	21	Intensive	Diarrhea	Dairy	Holstein	50933164	50.47	Picornaviridae（97.42%）	Astroviridae（1.44%）	Podoviridae（1.14%）
22	I-JX-XX	11	Intensive	Diarrhea	Dairy	Holstein	192530928	50.89	Poxviridae（73.85%）	Picornaviridae（23.91%）	Caliciviridae（2.24%）
23	I-JX-YQ	19	Intensive	Diarrhea	Dairy	Holstein	36746151	43.09	Astroviridae（60.82%）	Picornaviridae（25.13%）	Caliciviridae（7.45%）	Microviridae（4.33%）	Genomoviridae（2.28%）
24	I-QQ-GM	9	Intensive	Diarrhea	Dairy	Holstein	51347566	50.52	Betaflexiviridae（100.00%）
25	I-QQ-HD	12	Intensive	Diarrhea	Dairy	Holstein	86924002	47.96	Picornaviridae（92.28%）	Astroviridae（5.33%）	Coronaviridae（2.39%）
26	I-QQ-HN	1	Intensive	Diarrhea	Beef	Angus	704096	42.72	Microviridae（86.43%）	Picornaviridae（9.46%）	Astroviridae（4.11%）
27	I-QQ-MF	6	Intensive	Diarrhea	Dairy	Holstein	289086	46.7	Reoviridae（100.00%）
28	I-QQ-QM	7	Intensive	Diarrhea	Dairy	Holstein	11192542	44.78	Astroviridae（33.76%）	Reoviridae（29.88%）	Picornaviridae（25.70%）	Siphoviridae（8.40%）	Coronaviridae（2.25%）
29	I-QQ-XH	5	Intensive	Diarrhea	Dairy	Holstein	6756770	47.62	Picornaviridae（48.06%）	Astroviridae（33.63%）	Caliciviridae（15.34%）	Myoviridae（2.98%）
30	I-QQ-XY	14	Intensive	Diarrhea	Dairy	Holstein	2170359	49.6	Astroviridae（53.66%）	Reoviridae（43.82%）	Podoviridae（1.50%）	Picornaviridae（1.03%）
31	I-QQ-XYC	10	Intensive	Diarrhea	Dairy	Holstein	778158	41.91	Reoviridae（93.08%）	Picornaviridae（6.92%）
32	I-SH-AS	13	Intensive	Diarrhea	Dairy	Holstein	68475564	51.67	Podoviridae（49.33%）	Coronaviridae（33.36%）	Myoviridae（10.52%）	Siphoviridae（3.83%）	Genomoviridae（1.55%）	Caliciviridae（1.41%）
33	I-SH-SJ	6	Intensive	Diarrhea	Dairy	Holstein	12252027	41	Myoviridae（20.07%）	Genomoviridae（14.94%）	Podoviridae（11.04%）	Nodaviridae（10.37%）	Mimiviridae（9.81%）	Totiviridae（9.36%）	Partitiviridae（5.24%）	Reoviridae（3.34%）	Coronaviridae（3.23%）	Phycodnaviridae（2.68%）	Tymoviridae（2.45%）	Herpesviridae（2.45%）	Togaviridae（1.90%）	Polydnaviridae（1.56%）	Picornaviridae（1.56%）
34	I-SH-SL	17	Intensive	Diarrhea	Dairy	Holstein	86899240	48.65	Genomoviridae（33.75%）	Mimiviridae（35.38%）	Phycodnaviridae（12.98%）	Totiviridae（5.96%）	Siphoviridae（3.75%）	Myoviridae（3.27%）	Picornaviridae（3.27%）	Poxviridae（1.63%）
35	I-SH-YZY	9	Intensive	Diarrhea	Dairy	Holstein	15221069	43.35	Astroviridae（84.10%）	Reoviridae（15.90%）
36	I-SYS-BB	33	Intensive	Diarrhea	Dairy	Holstein	30765457	41.68	Coronaviridae（43.59%）	Picornaviridae（24.76%）	Astroviridae（16.04%）	Solemoviridae（5.93%）	Betaflexiviridae（3.22%）	Phycodnaviridae（3.00%）	Totiviridae（2.20%）	Partitiviridae（1.25%）
37	I-SYS-BWE	8	Intensive	Diarrhea	Beef	Simmental	60504060	45.05	Picornaviridae（55.87%）	Astroviridae（21.56%）	Reoviridae（8.45%）	Dicistroviridae（3.87%）	Nimaviridae（3.38%）	Paramyxoviridae（2.83%）	Coronaviridae（1.60%）	Myoviridae（1.23%）	Baculoviridae（1.23%）
38	I-YC-YH	14	Intensive	Diarrhea	Beef	Simmental	146928655	46.53	Dicistroviridae（38.00%）	Myoviridae（22.52%）	Picornaviridae（10.47%）	Virgaviridae（8.45%）	Herpesviridae（6.00%）	Totiviridae（3.92%）	Siphoviridae（3.18%）	Polydnaviridae（2.14%）	Alloherpesviridae（2.02%）	Baculoviridae（1.71%）	Phycodnaviridae（1.59%）
39	R-DXAL-HM-1	14	Non-intensive	Diarrhea	Beef	Simmental	42722628	48.72	Coronaviridae（96.27%）	Myoviridae（1.41%）	Astroviridae（1.16%）	Virgaviridae（1.16%）
40	R-DXAL-HM-2	12	Non-intensive	Diarrhea	Beef	Simmental	86937150	43.09	Siphoviridae（20.74%）	Genomoviridae（20.62%）	Totiviridae（10.74%）	Partitiviridae（6.91%）	Virgaviridae（6.05%）	Circoviridae（5.19%）	Togaviridae（4.20%）	Phycodnaviridae（4.20%）	Podoviridae（4.07%）	Retroviridae（4.07%）	Reoviridae（3.58%）	Herpesviridae（2.72%）	Tymoviridae（2.47%）	Flaviviridae（2.22%）	Picornaviridae（2.22%）
41	R-DXAL-SK-1	7	Non-intensive	Diarrhea	Beef	Simmental	183887082	48.39	Myoviridae（45.64%）	Herpesviridae（11.72%）	Totiviridae（8.04%）	Picornaviridae（6.59%）	Circoviridae（5.04%）	Siphoviridae（4.17%）	Polydnaviridae（3.59%）	Baculoviridae（3.29%）	Partitiviridae（2.81%）	Mimiviridae（2.81%）	Retroviridae（2.42%）	Podoviridae（2.03%）	Flaviviridae（1.84%）
42	R-DXAL-SK-2	45	Non-intensive	Diarrhea	Beef	Simmental	14134968	44.92	Siphoviridae（68.41%）	Reoviridae（8.74%）	Myoviridae（8.39%）	Genomoviridae（3.82%）	Paramyxoviridae（3.48%）	Herpesviridae（2.13%）	Totiviridae（2.00%）	Picornaviridae（1.66%）	Nodaviridae（1.38%）
43	R-DXAL-SK-3	10	Non-intensive	Diarrhea	Beef	Simmental	57169758	48.94	Astroviridae（41.5%）	Siphoviridae（16.87%）	Dicistroviridae（10.63%）	Picornaviridae（9.10%）	Genomoviridae（6.05%）	Virgaviridae（5.60%）	Podoviridae（3.37%）	Myoviridae（2.99%）	Totiviridae（2.36%）	Circoviridae（1.53%）
44	R-DXAL-TH	12	Non-intensive	Diarrhea	Beef	Simmental	35317933	42.48	Coronaviridae（100.00%）
45	R-HG-BQL-1	29	Non-intensive	Diarrhea	Beef	Simmental	58810552	44.16	Coronaviridae（98.54%）	Dicistroviridae（1.46%）
46	R-HG-BQL-2	18	Non-intensive	Diarrhea	Beef	Simmental	56955924	43.16	Coronaviridae（100.00%）
47	R-HG-WL-1	20	Non-intensive	Diarrhea	Beef	Simmental	58002087	43.28	Virgaviridae（36.38%）	Dicistroviridae（28.23%）	Myoviridae（18.10%）	Picornaviridae（10.06%）	Siphoviridae（4.85%）	Paramyxoviridae（2.37%）
48	R-HG-WL-2	36	Non-intensive	Diarrhea	Beef	Simmental	30838834	40.37	Myoviridae（73.29%）	Dicistroviridae（17.50%）	Siphoviridae（7.65%）	Poxviridae（1.57%）
49	R-HH-LM	4	Non-intensive	Diarrhea	Beef	Simmental	51369421	50.52	Betaflexiviridae（100.00%）
50	R-HRB-SZ	9	Non-intensive	Diarrhea	Beef	Simmental	49107462	45.56	Siphoviridae（49.40%）	Picornaviridae（23.21%）	Myoviridae（19.33%）	Virgaviridae（4.29%）	Totiviridae（2.12%）	Dicistroviridae（1.66%）
51	R-JMS-YS	2	Non-intensive	Diarrhea	Beef	Simmental	25485423	42.65	Dicistroviridae（41.62%）	Picornaviridae（26.74%）	Retroviridae（8.98%）	Myoviridae（7.22%）	Coronaviridae（7.16%）	Tombusviridae（4.27%）	Virgaviridae（2.26%）	Hepadnaviridae（1.76%）
52	R-JX-DD	12	Non-intensive	Diarrhea	Beef	Simmental	1854096	44.46	Reoviridae（98.63%）	Caliciviridae（1.37%）
53	R-MDJ-HS-1	21	Non-intensive	Diarrhea	Beef	Simmental	130937407	48.26	Coronaviridae（100.00%）
54	R-MDJ-HS-2	9	Non-intensive	Diarrhea	Beef	Simmental	24837802	40.88	Coronaviridae（68.29%）	Dicistroviridae（21.95%）	Virgaviridae（9.75%）
55	R-MDJ-HS-3	34	Non-intensive	Diarrhea	Beef	Simmental	157325880	50.71	Reoviridae（24.72%）	Myoviridae（21.80%）	Siphoviridae（19.26%）	Picornaviridae（13.48%）	Genomoviridae（11.13%）	Hantaviridae（3.27%）	Virgaviridae（2.28%）	Coronaviridae（2.05%）	Totiviridae（2.01%）
56	R-QQ-FQ	10	Non-intensive	Diarrhea	Beef	Simmental	48166631	49.89	Coronaviridae（77.98%）	Paramyxoviridae（7.90%）	Dicistroviridae（6.75%）	Picornaviridae（5.98%）	Polyomaviridae（1.39%）
57	R-QQ-JX	5	Non-intensive	Diarrhea	Beef	Simmental	12162752	53.55	Picornaviridae（82.73%）	Coronaviridae（9.96%）	Siphoviridae（7.31%）
58	R-SYS-XD	8	Non-intensive	Diarrhea	Beef	Simmental	45454459	43.25	Dicistroviridae（90.65%）	Picornaviridae（9.35%）
59	R-YC-WC	33	Non-intensive	Diarrhea	Beef	Simmental	181402606	49.03	Dicistroviridae（14.25%）	Genomoviridae（13.47%）	Herpesviridae（10.77%）	Picornaviridae（10.44%）	Microviridae（9.76%）	Myoviridae（7.41%）	Totiviridae（7.18%）	Poxviridae（4.83%）	Polydnaviridae（3.37%）	Astroviridae（2.58%）	Flaviviridae（2.58%）	Mimiviridae（2.47%）	Caliciviridae（2.36%）	Baculoviridae（2.24%）	Phycodnaviridae（2.13%）	Podoviridae（2.13%）	Siphoviridae（2.02%）
60	R-YC-YM	17	Non-intensive	Diarrhea	Beef	Simmental	32244180	42.27	Virgaviridae（97.13%）	Dicistroviridae（2.87%）
61	H-A	98	Adult				52115358	48.38	Coronaviridae（76.58%）	Caliciviridae（16.71%）	Astroviridae（5.31%）	Virgaviridae（1.40%）
62	H-L	6	Calf				50860770	47.98	Caliciviridae（53.83%）	Coronaviridae（38.43%）	Siphoviridae（5.55%）	Myoviridae（2.19%）
63	H-B-B	1	Male				97803070	50.78	Totiviridae（23.83%）	Podoviridae（13.37%）	Siphoviridae（11.61%）	Partitiviridae（11.61%）	Herpesviridae（7.56%）	Phycodnaviridae（5.80%）	Picornaviridae（4.04%）	Poxviridae（3.63%）	Togaviridae（3.32%）	Flaviviridae（3.21%）	Myoviridae（2.90%）	Anelloviridae（2.28%）	Polydnaviridae（1.76%）	Mimiviridae（1.76）	Genomoviridae（1.66%）	Tymoviridae（1.66%）
64	H-B-C	89	Female				41883932	50.46	Coronaviridae（56.13%）	Astroviridae（35.65%）	Virgaviridae（4.79%）	Genomoviridae（2.04%）	Dicistroviridae（1.39%）
65	H-C-H	14	Female				167131828	50.32	Caliciviridae（56.49%）	Coronaviridae（29.11%）	Siphoviridae（10.12%）	Myoviridae（2.94%）	Reoviridae（1.35%）
66	H-I	38	Intensive				51269801	48.29	Coronaviridae（59.26%）	Caliciviridae（40.74%）
67	H-R	66	Non-intensive				174990920	49.69	Coronaviridae（63.78%）	Genomoviridae（16.32%)	Siphoviridae（10.55%）	Baculoviridae（2.45%）	Dicistroviridae（2.39%）	Totiviridae（2.26%）	Circoviridae（2.26%）
68	H-C-HST	14	Holstein				67031326	49.93	Coronaviridae（49.54%）	Caliciviridae（48.16%）	Siphoviridae（2.30%）
69	H-B-XMTR	82	Simmental				130532512	49.8	Coronaviridae（67.44%）	Astroviridae（8.59%）	Siphoviridae（8.14%）	Genomoviridae（6.49%）	Virgaviridae（5.08%）	Baculoviridae（2.19%）	Dicistroviridae（2.06%）
70	H-B-AGS	8	Angus				128568959	46.72	Genomoviridae（63.44%）	Coronaviridae（11.63%）	Siphoviridae（8.31%）	Totiviridae（4.05%）	Circoviridae（3.32%）	Smacoviridae（2.89%）	Phycodnaviridae（2.60%）	Podoviridae（2.10%）	Herpesviridae（1.66%）

## Sheet: species
Viral library information of samples of cattle included in present study (Species level)
Sample no.	Sample ID	No. of Sample	Farm pattern	Clinical symptom	Cattle type	Cattle breed	Assembly total length	GC(%)
1	I-DQ-YX	21	Intensive	Diarrhea	Dairy	Holstein	6607333	43.96	Pea streak virus（54.24%）	Bovine kobuvirus（24.54%）	Rotavirus A（6.71%）	Bovine astrovirus（5.29%）	Aichivirus C（2.63%）	Porcine torovirus（2.01%）	Newbury 1 virus（1.63%）	Lucerne transient streak virus（1.63%）	Caprine kobuvirus（1.32%）
2	I-HG-JC	25	Intensive	Diarrhea	Dairy	Holstein	129198702	48.41	Bovine kobuvirus（59.75%）	Newbury 1 virus（18.43%）	Calicivirus（16.79%）	Escherichia phage（2.55%）	Psychrobacter phage（1.28%）	Aichivirus C（1.20%）
3	I-HH-BX	16	Intensive	Diarrhea	Beef	Angus	54070681	48.5	Bovine kobuvirus（80.05%）	Acinetobacter phage（6.47%）	Bovine astrovirus（6.11%）	Caribou associated gemykrogvirus 1（1.80%）	Betacoronavirus 1（1.67%）	Tobacco mosaic virus（1.44%）	Bovine associated gemykrogvirus 1（1.27%）	Aphid lethal paralysis virus（1.21%）
4	I-HH-DS	17	Intensive	Diarrhea	Dairy	Holstein	15232424	44.88	Betacoronavirus 1（62.65%）	Rotavirus A（22.09%）	Norwalk virus（7.72%）	Newbury 1 virus（3.82%）	Calicivirus（2.55%）	Bovine kobuvirus（1.17%）
5	I-HH-FY	19	Intensive	Diarrhea	Beef	Angus	70030243	41.23	Bovine astrovirus（24.42%）	Psychrobacter phage（15.26%）	Pandoravirus（8.21%）		Aphid lethal paralysis virus（7.56%）	Tobacco mosaic virus（7.56%）	Piscine myocarditis-like virus（6.61%）	Bovine kobuvirus（6.04%）	Enterovirus（3.42%）	Woodchuck hepatitis virus（2.03%）	Caviid betaherpesvirus 2（1.60%）	Hop trefoil cryptic virus 2（1.60%）	Pacific flying fox faeces associated gemycircularvirus-4（1.60%）	Thrips-associated genomovirus 2（1.60%）	Bacillus phage（1.53%）
6	I-HH-HJ	6	Intensive	Diarrhea	Dairy	Holstein	85821998	49.97	Porcine epidemic diarrhea virus（66.37%）	Mammalian rubulavirus 5（11.60%）	Bovine astrovirus（5.6%）	Autographa californica multiple nucleopolyhedrovirus（3.83%）	Bovine kobuvirus（3.65%）	Aphid lethal paralysis virus（3.65%）	BeAn 58058 virus（2.30%）	Iodobacteriophage（1.65%）	Piscine myocarditis-like virus（1.35%）
7	I-HH-HWY	21	Intensive	Diarrhea	Dairy	Holstein	24413022	45.28	Rotavirus A（63.90%）	Bovine kobuvirus（19.21%）	Bovine astrovirus（9.22%）	Chlamydia phage（6.41%）	Betacoronavirus 1（1.26%）
8	I-HH-HZY	15	Intensive	Diarrhea	Dairy	Holstein	27488180	49.23	Bovine kobuvirus（86.93%）	Aichivirus C（4.38%）	Porcine torovirus（3.16%）	Bovine papular stomatitis virus（2.10%）	Bovine torovirus（1.63%）
9	I-HH-JS	35	Intensive	Diarrhea	Dairy	Holstein	49815673	42.62	Chlamydia phage （85.64%）	Rotavirus A（8.13%）	Porcine feces-associated gemycircularvirus（2.78%）	Porcine torovirus（2.12%）	Escherichia phage（1.32%）
10	I-HH-MX	25	Intensive	Diarrhea	Beef	Angus	48971002	43.36	Bovine associated gemycircularvirus 1（64.69%）	Bovine kobuvirus（18.98%）	Psychrobacter phage（8.23%）	Arthrobacter virus（3.84%）	Acanthamoeba polyphaga mimivirus（2.48%）	Sheep associated porprismacovirus 3（1.79%）
11	I-HH-QY	38	Intensive	Diarrhea	Dairy	Holstein	4010134	42.64	Porcine torovirus（43.94%）	Bovine torovirus（20.09%）	Bovine kobuvirus（19.96%）	Goat torovirus（12.87%）	Aichivirus C（3.14%）
12	I-HH-RJ	11	Intensive	Diarrhea	Dairy	Holstein	28989677	43.28	Betacoronavirus 1（97.02%）	Bovine kobuvirus（2.98%）
13	I-HH-XA	13	Intensive	Diarrhea	Dairy	Holstein	4145986	43.82	Bovine kobuvirus（60.65%）	Porcine torovirus（17.40%）	Bovine torovirus（8.23%）	Goat torovirus（5.70%）	Betacoronavirus 1（3.72%）	Rotavirus A（1.71%）	Bovine astrovirus（1.44%）	Newbury 1 virus（1.15%）
14	I-HRB-FG	21	Intensive	Diarrhea	Dairy	Holstein	30135815	42.96	Bacteroides phage（61.59%）	Rotavirus A（38.42%）
15	I-HRB-FY	10	Intensive	Diarrhea	Dairy	Holstein	93525450	47.68	Bovine kobuvirus（46.37%）	Betacoronavirus 1（32.68%）	Escherichia phage（15.33%）	Norwalk virus（3.24%）	Bovine astrovirus（2.37%）
16	I-HRB-FZ	18	Intensive	Diarrhea	Beef	Angus	84358269	49.37	Bovine astrovirus（53.41%）	Bovine kobuvirus（14.44%）	Psychrobacter phage（14.43%）	Tobacco mosaic virus（5.76%）	Ungulate bocaparvovirus 1（3.35%）	Pandoravirus（3.35%）	Enterobacteria phage（2.17%）	Piscine myocarditis-like virus（1.67%）	Caviid betaherpesvirus 2（1.43%）
17	I-HRB-HP	18	Intensive	Diarrhea	Dairy	Holstein	21903001	42.88	Pea streak virus（71.92%）	Escherichia phage（19.23%）	Enterobacteria phage（3.35%）	Enterococcus phage（2.88%）	Yersinia phage（2.62%）
18	I-HRB-WDS	18	Intensive	Diarrhea	Dairy	Holstein	79747281	48.41	Bovine kobuvirus（32.46%）	Porcine torovirus（19.91%）	Escherichia phage（23.51%）	Bovine torovirus（9.89%）	Shigella phage（6.24%）	Goat torovirus（2.77%）	Aichivirus C（2.02%）	Betacoronavirus 1（2.02%）	Enterobacteria phage（1.19%）
19	I-JX-JJ	28	Intensive	Diarrhea	Dairy	Holstein	1452266	41.33	Rotavirus A（77.50%）	Bovine astrovirus（13.89%）	Bacteroides phage（5.54%）	Porcine torovirus（1.98%）	Mamastrovirus 2（1.10%）
20	I-JX-MX	24	Intensive	Diarrhea	Dairy	Holstein	21195560	49.18	Norwalk virus（92.63%）	Bovine kobuvirus（4.91%）	Newbury 1 virus（2.46%）
21	I-JX-WDS	21	Intensive	Diarrhea	Dairy	Holstein	50933164	50.47	Bovine kobuvirus（95.49%）	Aichivirus C（1.93%）	Bovine astrovirus （1.44%）	Shigella phage（1.14%）
22	I-JX-XX	11	Intensive	Diarrhea	Dairy	Holstein	192530928	50.89	Pseudocowpox virus（66.48%）	Bovine kobuvirus（23.91%）	Orf virus（5.01%）	Bovine papular stomatitis virus（2.35%）	Newbury 1 virus（2.24%）
23	I-JX-YQ	19	Intensive	Diarrhea	Dairy	Holstein	36746151	43.09	Bovine astrovirus（55.07%）	Bovine kobuvirus（28.82%）	Newbury 1 virus（6.86%）	Chlamydia phage（4.97%）	Porcine feces-associated gemycircularvirus（2.61%）	Calicivirus（1.68%）
24	I-QQ-GM	9	Intensive	Diarrhea	Dairy	Holstein	51347566	50.52	Pea streak virus（100.00%）
25	I-QQ-HD	12	Intensive	Diarrhea	Dairy	Holstein	86924002	47.96	Bovine kobuvirus（89.77%）	Bovine astrovirus（5.33%）	Aichivirus C（2.50%）	Betacoronavirus 1（2.39%）
26	I-QQ-HN	1	Intensive	Diarrhea	Beef	Angus	704096	42.72	Chlamydia phage（86.44%）	Bovine kobuvirus（9.46%）	Turkey astrovirus（2.08%）	Qinghai Himalayan marmot astrovirus 1（2.03%）
27	I-QQ-MF	6	Intensive	Diarrhea	Dairy	Holstein	289086	46.7	Rotavirus A（100.00%）
28	I-QQ-QM	7	Intensive	Diarrhea	Dairy	Holstein	11192542	44.78	Bovine astrovirus（33.77%）	Rotavirus A（29.88%）	Bovine kobuvirus（25.70%）	Bacteroides phage（8.40%）	Betacoronavirus 1（2.25%）
29	I-QQ-XH	5	Intensive	Diarrhea	Dairy	Holstein	6756770	47.62	Bovine kobuvirus（51.20%）	Bovine astrovirus（29.28%）	Newbury 1 virus（12.30%）	Calicivirus（4.04%）	Escherichia phage（3.17%）
30	I-QQ-XY	14	Intensive	Diarrhea	Dairy	Holstein	2170359	49.6	Bovine astrovirus（51.74%）	Rotavirus A（45.63%）	Escherichia phage（1.56%）	Bovine kobuvirus（1.07%）
31	I-QQ-XYC	10	Intensive	Diarrhea	Dairy	Holstein	778158	41.91	Rotavirus A（93.08%）	Bovine kobuvirus（6.92%）
32	I-SH-AS	13	Intensive	Diarrhea	Dairy	Holstein	68475564	51.67	Betacoronavirus 1（31.4%）	Escherichia phage（29.14%）	Enterobacteria phage（18.84%）	Yersinia phage（10.16%）	Salmonella phage（3.11%）	Porcine feces-associated gemycircularvirus（1.53%）	Providencia phage（1.5%）	Citrobacter phage（1.48%）	Rabbit coronavirus（1.46%）	Newbury 1 virus（1.39%）
33	I-SH-SJ	6	Intensive	Diarrhea	Dairy	Holstein	12252027	41	Acinetobacter phage（16.06%）	Piscine myocarditis-like virus（9.36%）	Boolarra virus（7.80%）	Bovine associated gemykrogvirus 1（7.69%）	Caribou associated gemykrogvirus 1（7.25%）	Megavirus chiliensis（5.46%）	Escherichia phage（5.24%）	Mimivirus（4.35%）	Caulobacter phage（3.57%）	Rotavirus A（3.34%）	Betacoronavirus 1（3.23%）	Hop trefoil cryptic virus 2（3.01%）	Chrysochromulina ericina virus（2.68%）	Black beetle virus（2.56%）	Dulcamara mottle virus（2.45%）	Caviid betaherpesvirus 2（2.45%）	Pectobacterium virus（2.45%）	Bacillus phage （2.23%）	Red clover cryptic virus 2（2.23%）	Chikungunya virus（1.90%）	Aeromonas virus（1.56%）		Cotesia congregata bracovirus（1.56%）	Avian sapelovirus（1.56%）
34	I-SH-SL	17	Intensive	Diarrhea	Dairy	Holstein	86899240	48.65	Mimivirus（17.98%）	Caribou associated gemykrogvirus 1（17.60%）	Megavirus chiliensis（17.40%）	Bovine associated gemykrogvirus 1（16.15%）	Bathycoccus sp. RCC1105 virus BpV（8.56%）	Piscine myocarditis-like virus（5.96%）	Acinetobacter phage（3.27%）	Bovine kobuvirus（3.27%）	Aureococcus anophagefferens virus（2.69%）	Mycobacterium phage（2.12%）	Chrysochromulina ericina virus（1.73%）	Bovine papular stomatitis virus（1.63%）	Leuconostoc phage（1.63%）
35	I-SH-YZY	9	Intensive	Diarrhea	Dairy	Holstein	15221069	43.35	Bovine astrovirus（77.29%）	Rotavirus A（22.71%）
36	I-SYS-BB	33	Intensive	Diarrhea	Dairy	Holstein	30765457	41.68	Porcine torovirus（21.09%）	Enterovirus（13.64%）	Bovine kobuvirus（12.56%）	Bovine astrovirus（11.16%）	Bovine torovirus（9.77%）	Betacoronavirus 1（8.84%）	Goat torovirus（6.43%）	Lucerne transient streak virus（6.28%）	Pea streak virus（3.41%）	Aureococcus anophagefferens virus（3.18%）	Piscine myocarditis-like virus（2.33%）	Rosellinia necatrix partitivirus（1.32%）
37	I-SYS-BWE	8	Intensive	Diarrhea	Beef	Simmental	60504060	45.05	Bovine kobuvirus（61.65%）	Bovine astrovirus （9.66%）	Rotavirus A（9.55%）	Aphid lethal paralysis virus（4.38%）	White spot syndrome virus（3.82%）	Mammalian rubulavirus 5（3.2%）	Porcine torovirus（1.81%）	Mollivirus sibericum（1.63%）	Caprine kobuvirus（1.53%）	Psychrobacter phage（1.39%）	Epinotia aporema granulovirus（1.39%）
38	I-YC-YH	14	Intensive	Diarrhea	Beef	Simmental	146928655	46.53	Aphid lethal paralysis virus（28.03%）	Acinetobacter phage（20.69%）	Bovine kobuvirus（10.47%）	Rhopalosiphum padi virus（9.98%）	Tobacco mosaic virus（8.45%）	Caviid betaherpesvirus 2（4.35%）	Piscine myocarditis-like virus（3.92%）	Cotesia congregata bracovirus（2.14%）	Cyprinid herpesvirus 3（2.02%）	Enterobacteria phage（1.84%）	Maruca vitrata nucleopolyhedrovirus（1.71%）	Murid betaherpesvirus 8（1.65%）	Lactococcus phage（1.59%）	Aureococcus anophagefferens virus（1.59%）	Achromobacter phage（1.59%）
39	R-DXAL-HM-1	14	Non-intensive	Diarrhea	Beef	Simmental	42722628	48.72	Porcine torovirus（57.32%）	Bovine torovirus（28.95%）	Goat torovirus（10.00%）	Bovine astrovirus（1.16%）	Tomato mosaic virus（1.16%）	Acinetobacter phage（1.41%）
40	R-DXAL-HM-2	12	Non-intensive	Diarrhea	Beef	Simmental	86937150	43.09	Lactococcus phage（14.69%）	Thrips-associated genomovirus 2（13.46%）	Piscine myocarditis-like virus（10.74%）	Pepper mild mottle virus（6.05%）	Pacific flying fox faeces associated gemycircularvirus-4（5.19%）	Pteropus associated gemycircularvirus 10（4.81%）	Rosellinia necatrix partitivirus（4.69%）	Chikungunya virus（4.20%）	Chrysochromulina ericina virus（4.20%）	Bacillus phage（4.07%）	Rotavirus A（3.58%）	Acinetobacter phage（3.33%）	Mycobacterium phage（2.72%）	Caviid betaherpesvirus 2（2.72%）	Dulcamara mottle virus（2.47%）		Hypericum associated gemycircularvirus 1（2.35%）	Hepacivirus C（2.22%）	Avian sapelovirus（2.22%）	Hop trefoil cryptic virus 2（2.22%）
41	R-DXAL-SK-1	7	Non-intensive	Diarrhea	Beef	Simmental	183887082	48.39	Acinetobacter phage（45.64%）	Caviid betaherpesvirus 2（8.91%）	Piscine myocarditis-like virus（8.04%）	Bovine kobuvirus（6.59%）	Giant panda circovirus 2（5.04%）	Psychrobacter phage（4.17%）	Cotesia congregata bracovirus（3.59%）	Maruca vitrata nucleopolyhedrovirus（3.29%）	Murid betaherpesvirus 8（2.81%）	Rhizoctonia solani dsRNA virus 2（2.81%）	Mimivirus（2.81%）	Murine leukemia virus（2.42%）	Streptococcus phage（2.03%）	Hepacivirus C（1.84%）
42	R-DXAL-SK-2	45	Non-intensive	Diarrhea	Beef	Simmental	14134968	44.92	Escherichia phage（68.41%）	Rotavirus A（8.74%）	Pseudomonas phage（8.39%）	Mammalian rubulavirus 5（3.48%）	Thrips-associated genomovirus 2（2.32%）	Caviid betaherpesvirus 2（2.13%）	Piscine myocarditis-like virus（2.00%）	Bovine kobuvirus（1.66%）	Pteropus associated gemycircularvirus 10（1.50%）	Boolarra virus（1.38%）
43	R-DXAL-SK-3	10	Non-intensive	Diarrhea	Beef	Simmental	57169758	48.94	Bovine astrovirus（41.50%）	Escherichia phage（14.45%）	Aphid lethal paralysis virus（8.08%）	Bovine kobuvirus（7.57%）	Thrips-associated genomovirus 2（4.14%）	Pepper mild mottle virus（3.69%）	Acinetobacter virus（5.6%）	Rhopalosiphum padi virus（2.55%）	Piscine myocarditis-like virus（2.36%）	Tomato mosaic virus（1.91%）	Pteropus associated gemycircularvirus 10（1.91%）	Psychrobacter phage（1.65%）	Enterovirus（1.53%）	Agrobacterium phage（1.53%）	Pacific flying fox faeces associated gemycircularvirus-4（1.53%）
44	R-DXAL-TH	12	Non-intensive	Diarrhea	Beef	Simmental	35317933	42.48	Betacoronavirus 1（95.69%）	Porcine torovirus（2.96%）	Bovine torovirus（1.35%）
45	R-HG-BQL-1	29	Non-intensive	Diarrhea	Beef	Simmental	58810552	44.16	Porcine torovirus（57.31%）	Bovine torovirus（31.29%）	Goat torovirus（9.94%）	Aphid lethal paralysis virus（1.46%）
46	R-HG-BQL-2	18	Non-intensive	Diarrhea	Beef	Simmental	56955924	43.16	Porcine torovirus（56.02%）	Bovine torovirus（33.17%）	Goat torovirus（10.81%）
47	R-HG-WL-1	20	Non-intensive	Diarrhea	Beef	Simmental	58002087	43.28	Tobacco mosaic virus（34.28%）	Aphid lethal paralysis virus（24.88%）	Acinetobacter phage（18.10%）	Psychrobacter phage（4.85%）	Bovine kobuvirus（3.37%）	Rhopalosiphum padi virus（3.35%）	Hepatovirus A（2.81%）	Mammalian rubulavirus 5（2.37%）	Hunnivirus A（2.35%）	Tomato mosaic virus（2.11%）	Enterovirus （1.53%）
48	R-HG-WL-2	36	Non-intensive	Diarrhea	Beef	Simmental	30838834	40.37	Acinetobacter phage（71.72%）	Aphid lethal paralysis virus（13.26%）	Psychrobacter phage（7.18%）	Rhopalosiphum padi virus（4.24%）	Mycobacterium phage（2.04%）	BeAn 58058 virus（1.57%）
49	R-HH-LM	4	Non-intensive	Diarrhea	Beef	Simmental	51369421	50.52	Pea streak virus（100.00%）
50	R-HRB-SZ	9	Non-intensive	Diarrhea	Beef	Simmental	49107462	45.56	Psychrobacter phage（68.73%）	Bovine kobuvirus（23.21%）	Tobacco mosaic virus（4.29%）	Piscine myocarditis-like virus（2.12%）	Aphid lethal paralysis virus（1.66%）
51	R-JMS-YS	2	Non-intensive	Diarrhea	Beef	Simmental	25485423	42.65	Aphid lethal paralysis virus（24.67%）	Bovine kobuvirus（20.52%）	Rhopalosiphum padi virus（16.95%）	Acinetobacter phage（7.22%）	Enterovirus（6.21%）	Porcine torovirus（4.71%）	Olive latent virus 1（4.27%）	Bovine torovirus（2.45%）	Tobacco mosaic virus（2.26%）	Woodchuck hepatitis virus（1.76%）
52	R-JX-DD	12	Non-intensive	Diarrhea	Beef	Simmental	1854096	44.46	Rotavirus A（98.63%）	Norwalk virus（1.37%）
53	R-MDJ-HS-1	21	Non-intensive	Diarrhea	Beef	Simmental	130937407	48.26	Betacoronavirus 1（92.14%）	Porcine torovirus（4.78%）	Bovine torovirus（1.90%）	Goat torovirus（1.18%）
54	R-MDJ-HS-2	9	Non-intensive	Diarrhea	Beef	Simmental	24837802	40.88	Betacoronavirus 1（68.29%）	Aphid lethal paralysis virus（17.87%）	Tomato mosaic virus（9.75%）	Rhopalosiphum padi virus（4.09%）
55	R-MDJ-HS-3	34	Non-intensive	Diarrhea	Beef	Simmental	157325880	50.71	Psychrobacter phage（41.06%）	Rotavirus A（24.72%）	Bovine kobuvirus（9.46%）	Bovine associated gemykrogvirus 1（7.22%）	Hunnivirus A（4.03%）	Caribou associated gemykrogvirus 1（3.91%）	Imjin orthohantavirus（3.27%）	Tobacco mosaic virus（2.28%）	Betacoronavirus 1（2.05%）	Piscine myocarditis-like virus（2.01%）
56	R-QQ-FQ	10	Non-intensive	Diarrhea	Beef	Simmental	48166631	49.89	Porcine epidemic diarrhea virus（77.98%）	Mammalian rubulavirus 5（7.90%）	Aphid lethal paralysis virus（5.00%）	Bovine kobuvirus（4.59%）	Rhopalosiphum padi virus（1.76%）	Macaca mulatta polyomavirus 1（1.39%）	Hunnivirus A（1.39%）
57	R-QQ-JX	5	Non-intensive	Diarrhea	Beef	Simmental	12162752	53.55	Bovine kobuvirus（78.75%）	Porcine torovirus（6.22%）	Escherichia phage（7.31%）	Aichivirus C（3.98%）	Bovine torovirus（2.61%）	Goat torovirus（1.13%）
58	R-SYS-XD	8	Non-intensive	Diarrhea	Beef	Simmental	45454459	43.25	Aphid lethal paralysis virus（56.58%）	Rhopalosiphum padi virus（34.06%）	Enterovirus（7.09%）	Yak enterovirus（2.26%）
59	R-YC-WC	33	Non-intensive	Diarrhea	Beef	Simmental	181402606	49.03	Aphid lethal paralysis virus（14.25%）	Bovine kobuvirus（10.44%）	Caviid betaherpesvirus 2（8.53%）	Bovine associated gemycircularvirus 1（8.42%）	Acinetobacter phage（7.40%）	Piscine myocarditis-like virus（7.18%）	Escherichia phage（4.94%）	Enterobacteria phage（4.83%）	Cotesia congregata bracovirus（3.37%）	Choristoneura rosaceana entomopoxvirus（2.81%）	Sheep associated gemycircularvirus 1（2.58%）	Hepacivirus C（2.58%）	Bovine astrovirus（2.58%）	Thrips-associated genomovirus 2（2.47%）	Mimivirus（2.47%）	Newbury 1 virus（2.36%）	Murid betaherpesvirus 8（2.24%）	Maruca vitrata nucleopolyhedrovirus（2.24%）	Bacillus phage（2.13%）	Chrysochromulina ericina virus（2.13%）	Achromobacter phage（2.02%）	BeAn 58058 virus（2.02%）
60	R-YC-YM	17	Non-intensive	Diarrhea	Beef	Simmental	32244180	42.27	Pepper mild mottle virus（95.86%）	Aphid lethal paralysis virus（2.87%）	Tobacco mosaic virus（1.27%）
61	H-A	98	Adult				52115358	48.38	Porcine torovirus（42.70%）	Bovine torovirus（25.63%）	Goat torovirus（8.26%）	Norwalk virus（7.18%）	Newbury 1 virus（6.40%）	Bovine astrovirus （5.31%）	Calicivirus （3.13%）	Cucumber green mottle mosaic virus（1.40%）
62	H-L	6	Calf				50860770	47.98	Norwalk virus（43.29%）	Porcine torovirus（23.37%）	Bovine torovirus（12.05%）	Newbury 1 virus（7.42%）	Shigella phage（5.55%）	Calicivirus（3.12%）	Goat torovirus（3.00%）	Escherichia phage（2.19%）
63	H-B-B	1	Male				97803070	50.78	Piscine myocarditis-like virus（22.70%）	Bacillus phage（12.73%）	Psychrobacter phage（10.95%）	Caviid betaherpesvirus 2（7.21%）	Hop trefoil cryptic virus 2（5.53%）	Avian sapelovirus（3.85%）	Red clover cryptic virus 2（3.85%）	Variola virus（3.46%）	Chikungunya virus（3.16%）	Pandoravirus（3.16%）	Hepacivirus C（3.06%）	Chrysochromulina ericina virus（2.96%）	Shigella phage（2.86%）	Aureococcus anophagefferens virus（2.57%）	Torque teno midi virus（2.17%）		Rosellinia necatrix partitivirus 6（1.68%）	Cotesia congregata bracovirus（1.68%）	Cafeteria roenbergensis virus（1.68%）	Dulcamara mottle virus（1.58%）	Canine associated gemygorvirus 1（1.58%）	Torulaspora delbrueckii dsRNA Mbarr-1 killer virus（1.58%）
64	H-B-C	89	Female				41883932	50.46	Porcine torovirus（33.08%）	Bovine astrovirus（25.50%）	Bovine torovirus（23.02%）	Goat torovirus（7.64%）	Cucumber green mottle mosaic virus（2.92%）	Tobacco mosaic virus（2.63%）	Aphid lethal paralysis virus（1.61%）	Betacoronavirus 1（1.24%）	Caribou associated gemykrogvirus 1（1.22%）	Bovine associated gemykrogvirus 1（1.13%）
65	H-C-H	14	Female				167131828	50.32	Norwalk virus（39.62%）	Porcine torovirus（18.39%）	Newbury 1 virus（11.92%）	Shigella phage（10.12%）	Bovine torovirus（8.85%）	Calicivirus（4.95%）	Escherichia phage（2.94%）	Goat torovirus（1.87%）	Rotavirus A（1.35%）
66	H-I	38	Intensive				51269801	48.29	Porcine torovirus（34.64%）	Norwalk virus（25.93%）	Bovine torovirus（19.59%）	Newbury 1 virus（10.51%）	Goat torovirus（5.03%）	Calicivirus（4.30%）
67	H-R	66	Non-intensive				174990920	49.69	Porcine torovirus（43.50%）	Bovine torovirus（15.69%）	Escherichia phage（10.55%）	Caribou associated gemykrogvirus 1（6.97%）	Bovine associated gemykrogvirus 1（5.34%）	Goat torovirus（4.58%）	Thrips-associated genomovirus 2（4.02%）	Diatraea saccharalis granulovirus（2.45%）	Aphid lethal paralysis virus（2.39%）	Piscine myocarditis-like virus（2.26%）	Pacific flying fox faeces associated gemycircularvirus-4（2.26%）
68	H-C-HST	14	Holstein				67031326	49.93	Porcine torovirus（29.74%）	Norwalk virus（23.47%）	Newbury 1 virus（16.98%）	Bovine torovirus（15.81%）	Calicivirus（7.71%）	Goat torovirus（3.99%）	Shigella phage（2.30%）
69	H-B-XMTR	82	Simmental				130532512	49.8	Porcine torovirus（39.42%）	Bovine torovirus（21.73%）	Bovine astrovirus（8.59%）	Escherichia phage（8.14%）	Goat torovirus（6.30%）	Cucumber green mottle mosaic virus（3.86%）	Bovine associated gemykrogvirus 1（3.42%）	Caribou associated gemykrogvirus 1（3.07%）	Diatraea saccharalis granulovirus（2.19%）	Aphid lethal paralysis virus（2.06%）	Tobacco mosaic virus（1.22%）
70	H-B-AGS	8	Angus				128568959	46.72	Bovine associated gemycircularvirus 1（53.89%）	Escherichia phage（8.05%）	Porcine torovirus（7.08%）	Bovine torovirus（4.20%）	Piscine myocarditis-like virus（3.92%）	Pteropus associated gemycircularvirus 10（3.50%）	Pacific flying fox faeces associated gemycircularvirus-4（3.22%）	Pandoravirus（3.01%）	Sheep associated porprismacovirus 3（2.80%）	Chrysochromulina ericina virus（2.52%）	Thrips-associated genomovirus 2（2.52%）	Bacillus phage（2.03%）	Caribou associated gemykrogvirus 1（1.61%）	Caviid betaherpesvirus 2（1.61%）
