# Supplementary material for: A survey of fecal virome and bacterial community of the diarrhea-affected cattle in northeast China reveals novel disease-associated ecological risk factors
Source: mSystems. 2023 Dec 18;9(1):e00842-23. doi: 10.1128/msystems.00842-23 (PMC10804951; doi:10.1128/msystems.00842-23)
Supplement: Table S4 — Bacterial library information of cattle fecal samples in this study. [file msystems.00842-23-s0006.xlsx]

## Sheet: sheet 1
Table S4. Bacterial library information of cattle fecal samples in this study
Taxon	I-DQ-YX	I-HG-JC	I-HH-BX	I-HH-DS	I-HH-FY	I-HH-HJ	I-HH-HWY	I-HH-HZY	I-HH-JS	I-HH-MX	I-HH-QY	I-HH-RJ	I-HH-XA	I-HRB-FG	I-HRB-FY	I-HRB-FZ	I-HRB-HP	I-HRB-WDS	I-JX-JJ	I-JX-MX	I-JX-WDS	I-JX-XX	I-JX-YQ	I-QQ-GM	I-QQ-HD	I-QQ-HN	I-QQ-MF	I-QQ-QM	I-QQ-XH	I-QQ-XY	I-QQ-XYC	I-SH-AS	I-SH-SJ	I-SH-SL	I-SH-YZY	I-SYS-BB	I-SYS-BWE	I-YC-YH	R-DXAL-HM-1	R-DXAL-HM-2	R-DXAL-SK-1	R-DXAL-SK-2	R-DXAL-SK-3	R-DXAL-TH	R-HG-BQ-1	R-HG-BQ-2	R-HG-WL-1	R-HG-WL-2	R-HH-LM
Unassigned;Other;Other;Other;Other;Other;Other	0	0	0	0	0	0	0	0	0	0	0	0	0	0	0	0	0	0	0	0	0	0	0	0	0	0	0.000052549297810008	0	0	0	0	0	0	0	0	0	0	0	0	0	0	0	0	0	0	0	0	0	0
d__Archaea;p__Crenarchaeota;c__MCG;o__pGrfC26;f__unidentified_pGrfC26;g__unidentified_pGrfC26;s__unidentified_pGrfC26	0	0	0	0	0	0	0	0	0	0	0	0	0	0	0	0	0	0	0	0	0	0	0	0	0	0	0	0	0	0	0	0	0	0	0	0	0	0	0	0	0	0	0	0	0	0	0	0	0
d__Archaea;p__Euryarchaeota;c__ANME-1;o__unidentified_ANME-1;f__unidentified_ANME-1;g__unidentified_ANME-1;s__unidentified_ANME-1	0	0	0	0	0	0	0	0	0	0	0	0	0	0	0	0	0	0	0	0	0	0	0	0	0	0	0	0	0	0	0	0	0	0	0	0	0	0	0	0	0	0	0	0	0	0	0	0	0
d__Archaea;p__Euryarchaeota;c__Methanobacteria;o__Methanobacteriales;f__Methanobacteriaceae;g__Methanosphaera;s__unidentified_Methanosphaera	0	0	0	0	0	0	0.0000564254478769925	0	0	0	0	0	0	0	0	0	0	0	0	0	0	0	0	0	0.00012332	0	0	0	0	0	0	0	0	0	0	0	0	0	0	0	0	0	9.7311e-05	0	0	0	0	0	0
d__Bacteria;p__AD3;c__ABS-6;o__unidentified_ABS-6;f__unidentified_ABS-6;g__unidentified_ABS-6;s__unidentified_ABS-6	0	0	0	0	0	0	0	0	0	0	0	0	0	0	0	0	0	0	0	0	0	0	0	0	0	0	0	0	0.00073436	0	0	0	0	0	0	0	0	0	0	0	0	0	0	0	0	0	0	0	0
d__Bacteria;p__AD3;c__JG37-AG-4;o__unidentified_JG37-AG-4;f__unidentified_JG37-AG-4;g__unidentified_JG37-AG-4;s__unidentified_JG37-AG-4	0	0	0	0	0	0	0	0	0	0	0	0	0	0	0	0	0	0	0	0	0	0	0	0	0	0	0.000078823946715012	0	0.000621381	0	0	0	0	0	0	0	0	0	0	0	0	0	0	0	0	0	0	0	0
d__Bacteria;p__AD3;c__unclassified_AD3;o__unclassified_AD3;f__unclassified_AD3;g__unclassified_AD3;s__unclassified_AD3	0	0	0	0	0	0	0	0	0	0	0	0	0	0	0	0	0	0	0	0	0	0	0	0	0	0	0	0	0	0	0	0	0	0	0	0	0	0	0	0	0	0	0	0	0	0	0	0	0
d__Bacteria;p__AD3;c__unidentified_AD3;o__unidentified_AD3;f__unidentified_AD3;g__unidentified_AD3;s__unidentified_AD3	0	0	0	0	0	0	0	0	0	0	0	0	0	0	0	0	0	0	0	0	0	0	0	0	0	0	0	0	0	0	0	0	0	0	0	0	0	0	0	0	0	0	0	0	0	0	0	0	0
d__Bacteria;p__Acidobacteria;c__Acidobacteria-5;o__unidentified_Acidobacteria-5;f__unidentified_Acidobacteria-5;g__unidentified_Acidobacteria-5;s__unidentified_Acidobacteria-5	0	0	0	0	0	0	0	0	0	0	0	0	0	0	0	0	0	0	0	0	0	0	0	0	0	0	0.000131373	0	0.000211834	0	0	0	0	0	0	0	0	0	0	0	0	0	0	0	0	0	0	0	0
d__Bacteria;p__Acidobacteria;c__Acidobacteria-6;o__iii1-15;f__RB40;g__unidentified_RB40;s__unidentified_RB40	0	0	0	0	0	0	0	0	0	0	0	0	0	0	0	0.000170914	0	0	0	0	0	0	0	0	0.0000770748550992724	0	0.000131373	0	0	0	0	0	0	0	0	0	0	0	0	0	0	0	0	0	0	0	0	0	0
d__Bacteria;p__Acidobacteria;c__Acidobacteria-6;o__iii1-15;f__mb2424;g__unidentified_mb2424;s__unidentified_mb2424	0	0	0	0	0	0	0	0	0	0	0.0000370489292859436	0	0	0	0	0	0	0	0	0	0	0	0	0	0	0	0	0	0	0	0	0	0	0	0	0	0	0	0	0	0	0	0	0	0	0	0	0	0
d__Bacteria;p__Acidobacteria;c__Acidobacteria-6;o__iii1-15;f__unclassified_iii1-15;g__unclassified_iii1-15;s__unclassified_iii1-15	0	0	0	0	0	0	0	0	0	0	0	0	0	0	0	0	0	0	0	0	0	0	0	0	0	0	0	0	0.000296568	0	0	0	0	0	0	0	0	0	0	0	0	0	0	0	0	0	0	0	0
d__Bacteria;p__Acidobacteria;c__Acidobacteria-6;o__iii1-15;f__unidentified_iii1-15;g__unidentified_iii1-15;s__unidentified_iii1-15	0.0000572434420481703	0.0000616097392675834	0	0	0	0	0	0	0	0	0	0	0	0	0	0	0	0	0	0	0	0	0	0	0	0	0.000236472	0	0.00135574	0	0	0	0	0	0	0	0	0	7.43207e-05	0	0	0	0	0	0	0	6.84819e-05	0	0
d__Bacteria;p__Acidobacteria;c__Acidobacteria-6;o__unclassified_Acidobacteria-6;f__unclassified_Acidobacteria-6;g__unclassified_Acidobacteria-6;s__unclassified_Acidobacteria-6	0	0	0	0	0	0	0	0	0	0	0	0	0	0	0	0	0	0	0	0	0	0	0	0	0	0	0	0	0	0	0	0	0	0	0	0	0	0	0	0	0	0	0	0	0	0	0	0	0
d__Bacteria;p__Acidobacteria;c__Acidobacteria-6;o__unidentified_Acidobacteria-6;f__unidentified_Acidobacteria-6;g__unidentified_Acidobacteria-6;s__unidentified_Acidobacteria-6	0	0	0	0	0	0.0000195913249613071	0	0	0	0	0	0	0	0	0	0	0	0	0	0	0	0	0	0	0	0	0	0	0	0	0	0	0	0	0	0	0	0	0	0	0	0	0	0	0	0	0	0	0
d__Bacteria;p__Acidobacteria;c__Acidobacteriia;o__Acidobacteriales;f__Acidobacteriaceae;g__Acidicapsa;s__Acidicapsa_ligni	0	0	0	0	0	0	0	0	0	0	0	0	0	0	0	0	0	0	0	0	0	0	0	0	0	0	0	0	0.000127101	0	0	0	0	0	0	0	0	0	0	0	0	0	0	0	0	0	0	0	0
d__Bacteria;p__Acidobacteria;c__Acidobacteriia;o__Acidobacteriales;f__Acidobacteriaceae;g__Acidicapsa;s__unclassified_Acidicapsa	0	0	0	0	0	0	0	0	0	0	0	0	0	0	0	0	0	0	0	0	0	0	0	0	0	0	0	0	0.000141223	0	0	0	0	0	0	0	0	0	0	0	0	0	0	0	0	0	0	0	0
d__Bacteria;p__Acidobacteria;c__Acidobacteriia;o__Acidobacteriales;f__Acidobacteriaceae;g__Acidopila;s__Acidopila_rosea	0	0	0	0	0	0	0	0	0	0	0	0	0	0	0	0	0	0	0	0	0	0	0	0	0	0	0.000131373	0	0.000607259	0	0	0	0	0	0	0	0	0	0	0	0	0	0	0	0	0	0	0	0
d__Bacteria;p__Acidobacteria;c__Acidobacteriia;o__Acidobacteriales;f__Acidobacteriaceae;g__Edaphobacter;s__Edaphobacter_modestum	0	0	0	0	0	0	0	0	0	0	0	0	0	0	0	0	0	0	0	0	0	0	0	0	0	0	0	0	0	0	0	0	0	0	0	0	0	0	0	0	0	0	0	0	0	0	0	0	0
d__Bacteria;p__Acidobacteria;c__Acidobacteriia;o__Acidobacteriales;f__Acidobacteriaceae;g__Edaphobacter;s__unidentified_Edaphobacter	0	0	0	0	0	0	0	0	0	0	0	0	0	0	0	0	0	0	0	0	0	0	0	0	0	0	0	0	0	0	0	0	0	0	0	0	0	0	0	0	0	0	0	0	0	0	0	0	0
d__Bacteria;p__Acidobacteria;c__Acidobacteriia;o__Acidobacteriales;f__Acidobacteriaceae;g__Granulicella;s__Granulicella_arctica	0	0	0	0	0	0	0	0	0	0	0	0	0	0	0	0	0	0	0	0	0	0	0	0	0	0	0.000105099	0	0	0	0	0	0	0	0	0	0	0	0	0	0	0	0	0	0	0	0	0	0
d__Bacteria;p__Acidobacteria;c__Acidobacteriia;o__Acidobacteriales;f__Acidobacteriaceae;g__Granulicella;s__unclassified_Granulicella	0	0	0	0	0	0	0	0	0	0	0	0	0	0	0	0	0	0	0	0	0	0	0	0	0	0	0	0	0.000141223	0	0	0	0	0	0	0	0	0	0	0	0	0	0	0	0	0	0	0	0
d__Bacteria;p__Acidobacteria;c__Acidobacteriia;o__Acidobacteriales;f__Acidobacteriaceae;g__Telmatobacter;s__Telmatobacter_bradus	0	0	0	0	0	0	0	0	0	0	0	0	0	0	0	0	0	0	0	0	0	0	0	0	0	0	0.000039411973357506	0	0.000141223	0	0	0	0	0	0	0	0	0	0	0	0	0	0	0	0	0	0	0	0
d__Bacteria;p__Acidobacteria;c__Acidobacteriia;o__Acidobacteriales;f__Acidobacteriaceae;g__Terriglobus;s__Terriglobus_saanensis	0	0	0	0	0	0	0	0	0	0	0	0	0	0	0	0	0	0	0	0	0	0	0	0	0	0	0	0	0.000296568	0	0	0	0	0	0	0	0	0	0	0	0	0	0	0	0	0	0	0	0
d__Bacteria;p__Acidobacteria;c__Acidobacteriia;o__Acidobacteriales;f__Acidobacteriaceae;g__unclassified_Acidobacteriaceae;s__unclassified_Acidobacteriaceae	0	0	0	0	0	0	0	0	0	0	0	0	0	0	0	0	0	0	0	0	0	0	0	0	0	0	0.000354708	0	0.0000706114955514757	0	0	0	0	0	0	0	0	0	0	0	0	0	0	0	0	0	0	0	0
d__Bacteria;p__Acidobacteria;c__Acidobacteriia;o__Acidobacteriales;f__Acidobacteriaceae;g__unidentified_Acidobacteriaceae;s__unidentified_Acidobacteriaceae	0	0	0	0.000203064	0	0	0	0	0	0	0	0	0	0	0	0	0	0	0	0	0	0	0	0	0	0	0.00185236	0	0.00451914	0	0	0	0	0	0	0	0	0	0	0	0	0	0	0	0	0	0	0	0
d__Bacteria;p__Acidobacteria;c__Acidobacteriia;o__Acidobacteriales;f__Koribacteraceae;g__Candidatus_Koribacter;s__Candidatus_Koribacter_versatilis	0	0	0	0	0	0	0	0	0	0	0	0	0	0	0	0	0	0	0	0	0	0	0	0	0	0	0	0	0.0000706114955514757	0	0	0	0	0	0	0	0	0	0	0	0	0	0	0	0	0	0	0	0
d__Bacteria;p__Acidobacteria;c__Acidobacteriia;o__Acidobacteriales;f__Koribacteraceae;g__Candidatus_Koribacter;s__unclassified_Candidatus_Koribacter	0	0	0	0	0	0	0	0	0	0	0	0	0	0	0	0	0	0	0	0	0	0	0	0	0	0	0	0	0	0	0	0	0	0	0	0	0	0	0	0	0	0	0	0	0	0	0	0	0
d__Bacteria;p__Acidobacteria;c__Acidobacteriia;o__Acidobacteriales;f__Koribacteraceae;g__Candidatus_Koribacter;s__unidentified_Candidatus_Koribacter	0	0	0	0.000350748	0	0	0	0	0	0	0	0	0	0	0	0	0	0	0	0	0	0	0	0	0	0	0.00168158	0	0.00295156	0	0	0	0	0	0	0	0	0	0	0	0	0	0	0	0	0	0	0	0
d__Bacteria;p__Acidobacteria;c__Acidobacteriia;o__Acidobacteriales;f__Koribacteraceae;g__unclassified_Koribacteraceae;s__unclassified_Koribacteraceae	0	0	0	0	0	0	0	0	0	0	0	0	0	0	0	0	0	0	0	0	0	0	0	0	0	0	0	0	0	0	0	0	0	0	0	0	0	0	0	0	0	0	0	0	0	0	0	0	0
d__Bacteria;p__Acidobacteria;c__Acidobacteriia;o__Acidobacteriales;f__Koribacteraceae;g__unidentified_Koribacteraceae;s__unidentified_Koribacteraceae	0	0	0	0.000406129	0	0	0	0	0	0	0	0	0	0	0	0	0	0	0	0	0	0	0	0	0	0	0.00240413	0	0.00559243	0	0	0	0	0	0	0	0	0	0	0	2.9254e-05	0	0	0	0	0	0	0	0
d__Bacteria;p__Acidobacteria;c__Acidobacteriia;o__Acidobacteriales;f__unclassified_Acidobacteriales;g__unclassified_Acidobacteriales;s__unclassified_Acidobacteriales	0	0	0	0	0	0	0	0	0	0	0	0	0	0	0	0	0	0	0	0	0	0	0	0	0	0	0.000131373	0	0.000197712	0	0	0	0	0	0	0	0	0	0	0	0	0	0	0	0	0	0	0	0
d__Bacteria;p__Acidobacteria;c__BPC102;o__MVS-40;f__unidentified_MVS-40;g__unidentified_MVS-40;s__unidentified_MVS-40	0	0	0	0	0	0	0	0	0	0	0	0	0	0	0	0	0	0	0	0	0	0	0	0	0	0	0	0	0	0	0	0	0	0	0	0	0	0	0	0	0	0	0	0	0	0	0	0	0
d__Bacteria;p__Acidobacteria;c__DA052;o__Ellin6513;f__unidentified_Ellin6513;g__unidentified_Ellin6513;s__unidentified_Ellin6513	0	0	0	0	0	0	0	0	0	0	0	0	0	0	0	0	0	0	0	0	0	0	0	0	0	0	0	0	0	0	0	0	0	0	0	0	0	0	0	0	0	0	0	0	0	0	0	0	0
d__Bacteria;p__Acidobacteria;c__S035;o__unidentified_S035;f__unidentified_S035;g__unidentified_S035;s__unidentified_S035	0	0	0	0	0	0	0	0	0	0	0	0	0	0	0	0	0	0	0	0	0	0	0	0	0	0	0	0	0.000240079	0	0	0	0	0	0	0	0	0	4.45924e-05	0	0	0	0	0	0	0	0	0	0
d__Bacteria;p__Acidobacteria;c__Solibacteres;o__JH-WHS99;f__unidentified_JH-WHS99;g__unidentified_JH-WHS99;s__unidentified_JH-WHS99	0	0	0	0	0	0	0	0	0	0	0	0	0	0	0	0	0	0	0	0	0	0	0	0	0	0	0	0	0.000296568	0	0	0	0	0	0	0	0	0	0	0	0	0	0	0	0	0	0	0	0
d__Bacteria;p__Acidobacteria;c__Solibacteres;o__Solibacterales;f__MVS-65;g__unidentified_MVS-65;s__unidentified_MVS-65	0	0	0	0.000221525	0	0	0	0	0	0	0	0	0	0	0	0	0	0	0	0	0	0	0	0	0	0	0.00103785	0	0.00439204	0	0	0	0	0	0	0	0	0	0	0	0	0	0	0	0	0	0	0	0
d__Bacteria;p__Acidobacteria;c__Solibacteres;o__Solibacterales;f__Solibacteraceae;g__Candidatus_Solibacter;s__unidentified_Candidatus_Solibacter	0	0	0	0	0	0	0	0	0	0	0	0	0	0	0	0	0	0	0	0	0	0	0	0	0	0	0	0	0.000833216	0	3.04711e-05	0	0	0	0	0	0	0	0	2.9036e-05	0	0	0	0	0	0	0	0	0
d__Bacteria;p__Acidobacteria;c__Solibacteres;o__Solibacterales;f__Solibacteraceae;g__unidentified_Solibacteraceae;s__unidentified_Solibacteraceae	0	0	0	0	0	0	0	0	0	0	0	0	0	0	0	0	0	0	0	0	0	0	0	0	0	0	0.000170785	0	0.00018359	0	0	0	0	0	0	0	0	0	0	0	0	0	0	0	0	0	0	0	0
d__Bacteria;p__Acidobacteria;c__Solibacteres;o__Solibacterales;f__unclassified_Solibacterales;g__unclassified_Solibacterales;s__unclassified_Solibacterales	0	0	0	0.000184604	2.80092e-05	0	0	0	0	0	0	0	0	0	0	0	0	0	0	0	0	0	0	0	0	0	0.00123491	0	0.00477334	0	0	0	0	0	0	0	0	0	0	0	0	0	0	0	0	0	0	0	0
d__Bacteria;p__Acidobacteria;c__Solibacteres;o__Solibacterales;f__unidentified_Solibacterales;g__unidentified_Solibacterales;s__unidentified_Solibacterales	0	0	0	0	0	2.9387e-05	0	0	0	0	0	0	0	0	0	0	0	0	0	0	0	0	0	0	0	0	0	0	0.000409547	0	0	0	0	2.79201e-05	0	0	0	0	7.43207e-05	0	0	0	0	0	0	0	0	0	0
d__Bacteria;p__Acidobacteria;c__Sva0725;o__Sva0725;f__unidentified_Sva0725;g__unidentified_Sva0725;s__unidentified_Sva0725	0	0	0	0	0	0	0	0	0	0	0	0	0	0	0	0	0	0	0	0	0	0	0	0	0	0	0	0	0	2.84321e-05	0	0	0	0	0	0	0	0	0	0	0	0	0	0	0	0	0	0	0
d__Bacteria;p__Acidobacteria;c__[Chloracidobacteria];o__PK29;f__unidentified_PK29;g__unidentified_PK29;s__unidentified_PK29	0	0	0	0	0	0	0	0	0	0	0	0	0	0	0	0	0	0	0	0	0	2.47451e-05	0	0	0	0	0	0	0	0	0	0	0	0	0	0	0	0	2.97283e-05	0	0	0	0	0	0	0	0	0	0
d__Bacteria;p__Acidobacteria;c__[Chloracidobacteria];o__RB41;f__Ellin6075;g__unidentified_Ellin6075;s__unidentified_Ellin6075	0.000143109	0	0	0	0	0	0	0	0	0	0	0	0	0	0	0	0	0	0	0	0	0	0	0	0	0	0.00019706	0	0.000635503	0	0	0	4.60426e-05	0	0	0	0	0	0.000118913	0	0.000117016	0	0	0	0	0	0	0	0
d__Bacteria;p__Acidobacteria;c__[Chloracidobacteria];o__RB41;f__unidentified_RB41;g__unidentified_RB41;s__unidentified_RB41	0	0	0	0	0	0	0	0	0	0	0	0	0	0	0	0	0	0	0	0	0	0	0	0	0	0	0.000131373	0	4.23669e-05	0	0	0	0	0	0	0	0	0	0	0	0	0	0	0	0	0	0	0	0
d__Bacteria;p__Acidobacteria;c__iii1-8;o__32-20;f__unidentified_32-20;g__unidentified_32-20;s__unidentified_32-20	0	0	0	0	0	0	0	0	0	0	0	0	0	0	0	0	0	0	0	0	0	0	0	0	0	0	0.000328433	0	0.000706115	0	0	0	0	0	0	0	0	0	0	0	0	0	0	0	0	0	0	0	0
d__Bacteria;p__Acidobacteria;c__iii1-8;o__DS-18;f__unidentified_DS-18;g__unidentified_DS-18;s__unidentified_DS-18	0	0	0	0	0	0	0	0	0	0	0	0	0	0	0	0	0	0	0	0	0	0	0	0	0	0	0	0	5.64892e-05	0	0	0	0	0	0	0	0	0	0	0	0	0	0	0	0	0	0	0	0
d__Bacteria;p__Acidobacteria;c__unclassified_Acidobacteria;o__unclassified_Acidobacteria;f__unclassified_Acidobacteria;g__unclassified_Acidobacteria;s__unclassified_Acidobacteria	0	0	0	0	0	0	0	0	0	0	0	0	0	0	0	0	0	0	0	0	0	0	0	0	0	0	0	0	0	0	0	0	0	0	0	0	0	0	0	0	0	0	0	0	0	0	0	0	0
d__Bacteria;p__Actinobacteria;c__Acidimicrobiia;o__Acidimicrobiales;f__C111;g__Ilumatobacter;s__Ilumatobacter_fluminis	0.00017173	0	5.10943e-05	0	0	0	0	0	0	0	0	0	5.67808e-05	0	0	0.000284857	0	5.07563e-05	0	0	0	0	0	0	4.62449e-05	0	0	0	0	0	0	0	2.30213e-05	0.000153561	0	0	0	0	0	0	0	0	0	0	0	0	0	0	0
d__Bacteria;p__Actinobacteria;c__Acidimicrobiia;o__Acidimicrobiales;f__C111;g__unidentified_C111;s__unidentified_C111	0	0	0	0.000258446	0	0	0	0	0	0	0	0	0	0	0	0	0	0	0	0	0	0	0	0	0	0	0.000367845	0	0.00223132	0	0	0	0	0	0	0	0	0	0.000104049	0	0	0	4.86555e-05	0	0	0	0	0	0
d__Bacteria;p__Actinobacteria;c__Acidimicrobiia;o__Acidimicrobiales;f__EB1017;g__unidentified_EB1017;s__unidentified_EB1017	0	0	0	0	0	0	0	0	0	0	0.000123496	0	0	0	0	0	0	0	0	0	0	0	0	2.38058e-05	0	0	0	0	0	0	0	0	0	0	0	0	0	0	0	0	0	0	0	0	0	0	0	0	0
d__Bacteria;p__Actinobacteria;c__Acidimicrobiia;o__Acidimicrobiales;f__Iamiaceae;g__Iamia;s__unidentified_Iamia	0	0	0	0	0	0	0	0	0	0	0	0	0	0	0	0	0	0	0	0	0	0	0	0	0	0	0	0	0	0	0	0	0	0	0	0	0	0	0	0	0	0	0	0	0	0	0	0	0
d__Bacteria;p__Actinobacteria;c__Acidimicrobiia;o__Acidimicrobiales;f__Microthrixaceae;g__Candidatus_Microthrix;s__Candidatus_Microthrix_parvicella	0	0	0	0	0	0	0	0	0	0	0	0	0	0	0	0	0	0	0	0	0	0	0	0	0	0	7.88239e-05	0	0	0	0	0	0	0	0	0	0	0	0	0	0	0	0	0	0	0	0	0	0
d__Bacteria;p__Actinobacteria;c__Acidimicrobiia;o__Acidimicrobiales;f__Microthrixaceae;g__unidentified_Microthrixaceae;s__unidentified_Microthrixaceae	0	0	0	0	0	0	0	2.63103e-05	2.64302e-05	6.58449e-05	0	0	0	0	0	0	0	0	2.46591e-05	0	0	0	0	0	0	0	0	0	0	0	0	0	0	0	0	0	0	0	0	0	0	0	0	0	0	0	0	0	0
d__Bacteria;p__Actinobacteria;c__Acidimicrobiia;o__Acidimicrobiales;f__OCS155;g__unidentified_OCS155;s__unidentified_OCS155	0.000128798	0	0	0	0	0	0	0	0	0	0	0	0	0	0	0	0	0	0	0	0	0	0	0	0	0	2.62746e-05	0	0	0	0	0	0	0	0	0	0	0	0	0	0	0	0	0	0	0	0	0	0
d__Bacteria;p__Actinobacteria;c__Acidimicrobiia;o__Acidimicrobiales;f__unclassified_Acidimicrobiales;g__unclassified_Acidimicrobiales;s__unclassified_Acidimicrobiales	0.000958828	0	0	0.000276906	0	0	0	0	0	0	4.93986e-05	0	0	0	0	0.00106347	0	0	0	0	0	0	0	0	0.000169565	0	0.000998437	0	0.00159582	0	0	0.000212899	0	0	0	0	0	0	0	0	0	0	0	0	0	0	0	0	0
d__Bacteria;p__Actinobacteria;c__Acidimicrobiia;o__Acidimicrobiales;f__unidentified_Acidimicrobiales;g__unidentified_Acidimicrobiales;s__unidentified_Acidimicrobiales	0	0	0	0	0	0	0	0	0	0	0	0	0	0	0	0	0	0	0	0	0	0	0	0	0	0	0	0	0	0	0	0	0	0	0	0	0	6.76102e-05	0	0	7.80107e-05	5.83272e-05	0	0	2.41572e-05	0	0	0	0
d__Bacteria;p__Actinobacteria;c__Actinobacteria;o__Actinomycetales;f__ACK-M1;g__Planktophila;s__Planktophila_limnetica	0	0	0	0	0	0	0	0	0	0	0	0	0	0	0	0	0	0	0	0	0	0	0	0	0	0	0	8.0897e-05	0	0	0	0	0	0	0	0	0	0	0	0	0	0	0	0	0	0	0	0	0
d__Bacteria;p__Actinobacteria;c__Actinobacteria;o__Actinomycetales;f__ACK-M1;g__unidentified_ACK-M1;s__unidentified_ACK-M1	0	0.000234117	0	0.000129223	0	0	0.00245451	0.00235477	0.000158581	0	0.00117322	0	0	0	0	0	0.0040111	5.07563e-05	0.000961704	0	0.0150519	0.0356825	0.000435562	0	0.0117925	0	0	9.70764e-05	0.000240079	0.005132	0	0.000255479	0	9.77203e-05	0	0	0	6.76102e-05	0	0	0	0	0	0	0	0	0	0	0
d__Bacteria;p__Actinobacteria;c__Actinobacteria;o__Actinomycetales;f__Actinomycetaceae;g__Actinomyces;s__Actinomyces_europaeus	0	0	0	0	0	0	0	0	0	0	0	0	0	0.000160523	0	0	0	0	0	0	0	0	0	0	0	0	0	0	0	0	0	0	0	0	0	0	0	0	0	0	0	0	0	0	0	0	0	0	0
d__Bacteria;p__Actinobacteria;c__Actinobacteria;o__Actinomycetales;f__Actinomycetaceae;g__Actinomyces;s__Actinomyces_hyovaginalis	0	0	0	0	0	0	0	0	0	0	0	0	0	0	0	0	0	0	0	0	0	0	0	0	0	0	0.000170785	0	0	0	0	0	0	0	0	0	0	0	0	0	0	0	0.000373025	0	0	0	0	0	0
d__Bacteria;p__Actinobacteria;c__Actinobacteria;o__Actinomycetales;f__Actinomycetaceae;g__Actinomyces;s__unclassified_Actinomyces	0	0	0	0	0	0	0	0	9.25057e-05	6.58449e-05	0	0	0	0	0	0	0	0	0	0	0	0	0	0	0	0	0	0	0	0	0	0	0	0	0	0	0	0	0	0	0	0	0	0	0	0	0	0	0
d__Bacteria;p__Actinobacteria;c__Actinobacteria;o__Actinomycetales;f__Actinomycetaceae;g__Actinomyces;s__unidentified_Actinomyces	0	0	0	0	0	0	0	5.26205e-05	0	0	0	0	0	0	0	0	0	0	0	0	0	0	0	0	0	0	0	0	9.88561e-05	0	0	0	0	0	0	0	0	0	0	0	0	0	0.000178403	0	0	0	0	0	0
d__Bacteria;p__Actinobacteria;c__Actinobacteria;o__Actinomycetales;f__Actinomycetaceae;g__Arcanobacterium;s__unidentified_Arcanobacterium	0	0	0	0	0	0	0	0	0	0	0	0	0	0	0	0	0	0	0	0	0	0	0	0	0	0	0	0	0	0	0	0	0	0	0	0	0	0	0	0	0	0	0	0	0	0	0	0	0
d__Bacteria;p__Actinobacteria;c__Actinobacteria;o__Actinomycetales;f__Actinomycetaceae;g__Mobiluncus;s__unidentified_Mobiluncus	0	0	0	0	0	0	0.000592467	0.0146548	0	0	0	0	9.08492e-05	0.000160523	0	0	0.000122372	0	0.000172614	0	9.02085e-05	0	0	2.38058e-05	0.000292884	0	0.000630592	0.000210332	0	0.000199025	0	0.000127739	0.000253234	9.77203e-05	0	0	0.000180157	0	0	0	0	0	0	0	0	0	0	0	0
d__Bacteria;p__Actinobacteria;c__Actinobacteria;o__Actinomycetales;f__Actinomycetaceae;g__N09;s__unidentified_N09	0	0	8.51571e-05	0	0	0	0	0	0	0	0	0	0	0	0	0	0	0	0	0	0	0	0	0	0	0	0	0	0	0	0	0	0	0	0	0	0	0	0	0	0	0	0	0	0	0	0	0	0
d__Bacteria;p__Actinobacteria;c__Actinobacteria;o__Actinomycetales;f__Actinomycetaceae;g__Trueperella;s__unidentified_Trueperella	0	0	0	0	0	0	0	0	0	0	0	0	0	0	0	0	0	0	0	0	0	0	0	0	0	0	0	0	0	0	4.57066e-05	0	0	0	0	0	0	0	0.000297283	0	0	0	0	0	0	0	0	0	0
d__Bacteria;p__Actinobacteria;c__Actinobacteria;o__Actinomycetales;f__Actinomycetaceae;g__unidentified_Actinomycetaceae;s__unidentified_Actinomycetaceae	0	0	0	0	0	0	0	3.94654e-05	0	0	0	0	0	0	0	0	0	0	0	0	0	0	0	0	0	0	0	0	0	0	0	0	0	0	0	0	0	0	0.000416196	0	0	0	0.000373025	5.4488e-05	0	0	0	0.00131048	0
d__Bacteria;p__Actinobacteria;c__Actinobacteria;o__Actinomycetales;f__Actinopolysporaceae;g__unidentified_Actinopolysporaceae;s__unidentified_Actinopolysporaceae	0	0	0	0	0	0	0	0	0	0	0	0	0	2.9186e-05	0	0	0	0	0	0	0	0	0	0	0	0	0	0	0	0	0	0	0	0	0	0	0	0	0	0	0	0	0	0	0	0	0	0	0
d__Bacteria;p__Actinobacteria;c__Actinobacteria;o__Actinomycetales;f__Actinospicaceae;g__unclassified_Actinospicaceae;s__unclassified_Actinospicaceae	0	0	0	0	0	0	0	0	0	0	0	0	0	0	0	0	0	2.53781e-05	0	0	0	0	0	0	0	0	0	0	0	0	0	0	0	0	0	0	0	0	0	0	0	0	0	0	0	0	0	0	0
d__Bacteria;p__Actinobacteria;c__Actinobacteria;o__Actinomycetales;f__Actinospicaceae;g__unidentified_Actinospicaceae;s__unidentified_Actinospicaceae	0	0	3.40628e-05	0	0	0	0	0	0	0	0	0	0	2.9186e-05	0	0	0	0	0	0	0	0	0	0	4.62449e-05	0	0	0	0	0	0	0	0	0	0	0	0	0	0	0	0	0	0	0	0	0	0	0	0
d__Bacteria;p__Actinobacteria;c__Actinobacteria;o__Actinomycetales;f__Actinosynnemataceae;g__Actinokineospora;s__Actinokineospora_diospyrosa	0	0	0	0	0	0	0	0	0	0	0	0	0	0	0	0	0	0	0	0	0	0	0	0	0	0	0	0	0	0	0	0	0	0	0	0	0	0	0	0	0	0	0	0	0	0	0	0	0
d__Bacteria;p__Actinobacteria;c__Actinobacteria;o__Actinomycetales;f__Actinosynnemataceae;g__Actinokineospora;s__unclassified_Actinokineospora	0	0	0	0	0	0	0	0	0	0	0	0	0	0	0	0	0	0	0	0	0	0	0	0	0	0	0	0	0	0	0	0	0	0	0	0	0	0	0	0	0	0	0	0	0	0	0	0	0
d__Bacteria;p__Actinobacteria;c__Actinobacteria;o__Actinomycetales;f__Actinosynnemataceae;g__unclassified_Actinosynnemataceae;s__unclassified_Actinosynnemataceae	0	0	0	0	0	0	0	0	0	0	0	0	0	0	0	0	0	0	0	0	0	0	0	0	0	0	0	0	0	0	0	0	0	0	0	0	0	0	0	0	0	0	0	0	0	0	0	0	0
d__Bacteria;p__Actinobacteria;c__Actinobacteria;o__Actinomycetales;f__Beutenbergiaceae;g__Salana;s__Salana_multivorans	0	0	0	0	0	0	0	0	0	0	0	0	6.81369e-05	0	0	0	0	0.000152269	0	0	0	0	0	7.14175e-05	0.00018498	0	0	0	0	0	0	5.6773e-05	0.000253234	0	0	0	0	0	7.43207e-05	0	0	0	0	0	0	0	0	0	0
d__Bacteria;p__Actinobacteria;c__Actinobacteria;o__Actinomycetales;f__Beutenbergiaceae;g__unclassified_Beutenbergiaceae;s__unclassified_Beutenbergiaceae	0	0	0	0	0	0	0	0	0	0	0	0	0	0	0	0	0	0.000241092	0	0	0	0	0	0	0	0	0	0	0	0	0	0	0	0	0	0	0	0	0	0	0	0	0	5.4488e-05	0	0	0	0	0
d__Bacteria;p__Actinobacteria;c__Actinobacteria;o__Actinomycetales;f__Bogoriellaceae;g__Georgenia;s__unidentified_Georgenia	0	0	0	0	0	0	0	0	0	0	0	0	0	2.9186e-05	0	0	0	0.000253781	0	0	0	0	0	0	6.16599e-05	0	0	0	0	0	0	0	0	0	0	0	0	0	0.000133777	0	2.9254e-05	0	0	0	0	0	0	0	0
d__Bacteria;p__Actinobacteria;c__Actinobacteria;o__Actinomycetales;f__Brevibacteriaceae;g__Brevibacterium;s__Brevibacterium_casei	0	0	0	0	0	0	0	0	0	0	0.000172895	0	0	0	0	0.000246876	0	0	0	0	0	0	0	0	0	0	0	0	0	0	0	0	0	0	0	0	0	0	0	0	0	0	0	0	0	0	0	0	0
d__Bacteria;p__Actinobacteria;c__Actinobacteria;o__Actinomycetales;f__Brevibacteriaceae;g__Brevibacterium;s__unclassified_Brevibacterium	0	0	0	0	0	0	0	0	0	0	0	0	0	0	0	0	0	0	0	0	0	0	0	0	0	0	0	0	0	0	0	0	0	0	0	0	0	0	0	0	0	0	0	0	0	0	0	0	0
d__Bacteria;p__Actinobacteria;c__Actinobacteria;o__Actinomycetales;f__Brevibacteriaceae;g__Brevibacterium;s__unidentified_Brevibacterium	0	0	0	0	0	0	0	0	0	0	0	0	0	0	0	0	0	0	0	0	0	0	0	0	0	0	0	0	0	0	0	0	0	0	0	0	0	0	0	0	0	0	0	0	0	0	0	0	0
d__Bacteria;p__Actinobacteria;c__Actinobacteria;o__Actinomycetales;f__Cellulomonadaceae;g__Actinotalea;s__unidentified_Actinotalea	0	0	0	0	0	0	0	0	0	0	0	0	0	0	0	0	0	0	0	0	0	0	0	0	0	0	0	0	0	0	0	0	0	0	0	0	0	0	0.000148641	0	0	0	0	0	2.41572e-05	0	0	0	0
d__Bacteria;p__Actinobacteria;c__Actinobacteria;o__Actinomycetales;f__Cellulomonadaceae;g__Cellulomonas;s__Cellulomonas_xylanilytica	7.15543e-05	0	0	0	0	0	0	0	0	0	0	0	0	0	0	0.000341828	0	0	0	0	0	0	0	0	0	0	0	0	0	0	0	0	0	0	0	0	0	0	0	0	0	0	0	3.63253e-05	0	0	0	0	0
d__Bacteria;p__Actinobacteria;c__Actinobacteria;o__Actinomycetales;f__Cellulomonadaceae;g__Cellulomonas;s__unclassified_Cellulomonas	0	0	0	0	8.40277e-05	0	0	0	0	0	0	0	0	0	0	0	0	0	0	0	0	0	0	0	0	0	0	0	0	0	0	0	0	0	0	0.000428737	0	0	0	0	0	0	0	0.000127139	0	0	0	0	0
d__Bacteria;p__Actinobacteria;c__Actinobacteria;o__Actinomycetales;f__Cellulomonadaceae;g__Cellulomonas;s__unidentified_Cellulomonas	0	0	0	0	0	0	0	0	0	0	0	0	0	0	0	0	0	0	0	0	0	0	0	0	0	0	0	0	0	0	0	0	9.20853e-05	0	0	0	0	0	0	0	0	0	0	0	0	0	0	0	0
d__Bacteria;p__Actinobacteria;c__Actinobacteria;o__Actinomycetales;f__Cellulomonadaceae;g__Demequina;s__unidentified_Demequina	0	0	0	0	0	0	0	0	0	0	0	0	0	0	0	0	0	0	4.93182e-05	0	0	0	0	0	0	0	0	0	0	0	0	0	0	0	0	0	0	0	0	0	0	0	0	0	0	0	0	0	0
d__Bacteria;p__Actinobacteria;c__Actinobacteria;o__Actinomycetales;f__Cellulomonadaceae;g__unclassified_Cellulomonadaceae;s__unclassified_Cellulomonadaceae	0.0000715543025602129	0	0	0	0	1.95913e-05	0	0	0	0	0	0	0	5.8372e-05	0	0	0	5.07563e-05	0	0	0	0	0	0	0	0	2.62746e-05	0	0	0	0	0	0	0	0	0.000100039	0	6.76102e-05	0	0	0.000750853	0	0	0.00141669	0	0	9.58747e-05	0	0
d__Bacteria;p__Actinobacteria;c__Actinobacteria;o__Actinomycetales;f__Cellulomonadaceae;g__unidentified_Cellulomonadaceae;s__unidentified_Cellulomonadaceae	0	0	0	0	0	0	0	9.20859e-05	0.000158581	0	0	0	6.81369e-05	0.00043779	0.000219215	0	0	0.00110395	0	0	7.73216e-05	0	8.37619e-05	0	0.000138735	0	0	0.000113256	0	0	0	0	0.000713661	0	0	0	0	0	0	0	0.000185275	0	0	0.0010716	0	0	0	0	0
d__Bacteria;p__Actinobacteria;c__Actinobacteria;o__Actinomycetales;f__Corynebacteriaceae;g__Corynebacterium;s__Corynebacterium_pilosum	0	0	0	3.69208e-05	0	0	0	0	0	0	0	0	0	0.000788022	0	0	0	0.00137042	0	0	0	0	0	0	0	0	0.000183923	0	0.00049428	0	0	0.00180254	5.75533e-05	0	0	0	0	0	0	0	0	0	0	0	0	0	0	0	0
d__Bacteria;p__Actinobacteria;c__Actinobacteria;o__Actinomycetales;f__Corynebacteriaceae;g__Corynebacterium;s__Corynebacterium_renale	0	0	0	0	0	0	0	0	0	0	0	0	0	0	0	0	0	0.000507563	0	0	0	0	0	0	0	0	0	0	0	0	0	0	0	0	0	0	0	0	0	0	0	0	0	0	0	0	0	0	0
d__Bacteria;p__Actinobacteria;c__Actinobacteria;o__Actinomycetales;f__Corynebacteriaceae;g__Corynebacterium;s__Corynebacterium_simulans	0	1.23219e-05	0	0	0	0	0	0	0	0	0	0	0.000113562	0.00029186	0	0.000265867	0	0	0	0	0	0	3.35048e-05	0	0.000277469	0	0	0	0	0	0	5.6773e-05	0.000195681	0.000279201	0	0.000342989	0	0	4.45924e-05	0	0	0	0	0	0	0	0	0	0
d__Bacteria;p__Actinobacteria;c__Actinobacteria;o__Actinomycetales;f__Corynebacteriaceae;g__Corynebacterium;s__Corynebacterium_stationis	0	0	0	0	0	0	0	0	0	0	0	0	0	0	0	0	0	6.34453e-05	0	0	0	0	0	0	0.000107905	0	0	0	0	0	0	0	0	0	0	0	0	0	0	0	0	0	0	0	0	0	0	0.000534888	0
d__Bacteria;p__Actinobacteria;c__Actinobacteria;o__Actinomycetales;f__Corynebacteriaceae;g__Corynebacterium;s__Corynebacterium_variabile	0	0	0	0	0	0	0	0	0	0	0	0	0	0	0	0	0	0	0	0	0	0	0	0	0	0	0	0	0	0	0	0	0	0	0	0	0	0	0	0	0	0	0	0	0	0	0	0	0
d__Bacteria;p__Actinobacteria;c__Actinobacteria;o__Actinomycetales;f__Corynebacteriaceae;g__Corynebacterium;s__unclassified_Corynebacterium	0	0	0	0	0	0	0	0	0	0	0	0	0	0	0	0	0	0	0	0	0	0	0	0	0	0.000332071	0	0.000113256	0	0	0	0	0	0	0	0	0	0.000743712	0.000118913	0.000232288	0.00014627	0.00244974	0	5.4488e-05	0.000700559	1.62739e-05	0.000178053	0.00169827	0.000884325
d__Bacteria;p__Actinobacteria;c__Actinobacteria;o__Actinomycetales;f__Corynebacteriaceae;g__Corynebacterium;s__unidentified_Corynebacterium	0	0	0	0	0	0	0	0	0	0	0	0	0	2.9186e-05	0	0	0	0	0	0	0	0	0	0	0	0.00230236	0	0	0	0	0	0	0.000103596	0	0	0	0	0.0052736	0.039494	0.00240999	0.00770356	0.00857409	0.00144345	0.00154383	0.0101702	0.00616782	0.00380759	0.0390468	0.00663244
d__Bacteria;p__Actinobacteria;c__Actinobacteria;o__Actinomycetales;f__Dermabacteraceae;g__Brachybacterium;s__Brachybacterium_conglomeratum	0	0	0	0	0	0	0	0	0	0	0	0	0	0	0	0.000911542	0	0	0	0	0	0	0	0	0	0	0	0	0	0	0	0	3.4532e-05	5.58402e-05	0	0	0	0	0	0	0	0	0	0	0	0	0	0	0
d__Bacteria;p__Actinobacteria;c__Actinobacteria;o__Actinomycetales;f__Dermabacteraceae;g__Brachybacterium;s__unidentified_Brachybacterium	0	0	0	0	0	0	0	0	0	0	0	0	0	0	0	0	0	0	0	0	0	0	0	0	0	0	0	0	0	0	0	0	0	0	0	0	0	0.000180294	0.000118913	5.8072e-05	0	0	0	0	0	0	0	0.000468027	4.91292e-05
d__Bacteria;p__Actinobacteria;c__Actinobacteria;o__Actinomycetales;f__Dermabacteraceae;g__Helcobacillus;s__Helcobacillus_massiliensis	0.0000286217210240851	0	0	0	0	4.89783e-05	0	0	0	1.3169e-05	0	0	3.40685e-05	0	6.08932e-05	0	0	5.07563e-05	0	0	2.57739e-05	0	0	0	0	0	0	0	0	0	0	0	0.000103596	1.396e-05	2.65618e-05	0	0	0	0	0	0	0	0	0	0	0	0	0	0
d__Bacteria;p__Actinobacteria;c__Actinobacteria;o__Actinomycetales;f__Dermabacteraceae;g__unclassified_Dermabacteraceae;s__unclassified_Dermabacteraceae	0	0	0	0	0	0	0	0	0	0	0	0	0	0	4.87145e-05	0	0	0	0	0	0	0	0	0	0	0	0	0	0	0	0	0	2.30213e-05	0	0	0	0	0	0	0	0	0	0	0	0	0	0	0	0
d__Bacteria;p__Actinobacteria;c__Actinobacteria;o__Actinomycetales;f__Dermabacteraceae;g__unidentified_Dermabacteraceae;s__unidentified_Dermabacteraceae	0	0	0	0	0	0	0	0	0	0	0	0	0	0	0	0	0	0	0	0	0	0	0	0	0	0	0.000157648	0	0	0	0	0	0	0	0	0	0	0	0	0	0	0	0	0	0	0	0	0	0
d__Bacteria;p__Actinobacteria;c__Actinobacteria;o__Actinomycetales;f__Dermatophilaceae;g__Dermatophilus;s__unidentified_Dermatophilus	0	0	0	0	0	0	0	0	0	0	0	0	0	0	0	0	0	0	0	0	0	0	0	0	0	0	0	0	0	0	0	0	0	0	0	0	0	0	0	0	0	0	0	0	0	0	0	0	0
d__Bacteria;p__Actinobacteria;c__Actinobacteria;o__Actinomycetales;f__Dermatophilaceae;g__unclassified_Dermatophilaceae;s__unclassified_Dermatophilaceae	0	0	0	0	0	0	0	0	0	0	0	0	0	0	0	0	0	0	0	0	0	0	0	0	0	0	0	0	0	0	0	0	0	0	0	0	0	0	0	0	0.000195027	0	0	0	0	0	0	2.67444e-05	0
d__Bacteria;p__Actinobacteria;c__Actinobacteria;o__Actinomycetales;f__Dietziaceae;g__Dietzia;s__Dietzia_timorensis	0	0	0	0	0	0	0	0	6.60755e-05	0	0	0	0	0	0	0	0	0	0	0	0	0	0	0	0	0	0	0	0	0	0	0	0	0	0	0	0	0	0	0	0	0	0	0	0	0	0	0	0
d__Bacteria;p__Actinobacteria;c__Actinobacteria;o__Actinomycetales;f__Dietziaceae;g__Dietzia;s__unclassified_Dietzia	0	0	0	0	0	0	0	0	0	0	0	0	0	0	0	0	0	0	0	0	0	0	0	0	0	4.42762e-05	0	0	0	0	0	0	0	0	0	0	0	0.000428198	0	2.9036e-05	0	7.77696e-05	0	0	0	0	0	2.67444e-05	0
d__Bacteria;p__Actinobacteria;c__Actinobacteria;o__Actinomycetales;f__Dietziaceae;g__Dietzia;s__unidentified_Dietzia	0	0	0	0	0	0	0	0	0	0	0	0	0	0	0	0	0	0	0	0	0	0	0	0	0	0.000509176	0	0	0	0	0	0	0	0	0	0	0	0.00299739	0.000327011	0.000101626	0.0003608	0.000641599	0	0.000399579	0.000169101	9.76435e-05	6.84819e-05	0.00242037	9.82584e-05
d__Bacteria;p__Actinobacteria;c__Actinobacteria;o__Actinomycetales;f__Dietziaceae;g__unclassified_Dietziaceae;s__unclassified_Dietziaceae	0	0	0	0	0	0	0	0	0	0	0	0	0	0	0	0	0	0	3.69886e-05	0	0	0	0	0	0	0	0	0	0	0	0	0	0	0	0	0	0	0	2.97283e-05	1.4518e-05	2.9254e-05	1.94424e-05	0	0	0	0	0	0	0
d__Bacteria;p__Actinobacteria;c__Actinobacteria;o__Actinomycetales;f__Dietziaceae;g__unidentified_Dietziaceae;s__unidentified_Dietziaceae	0	0	0	0	0	0	0	0	0	0	0	0	0	0	0	0	0	0	0	0	0	0	0	0	7.70749e-05	0	0	0	0	0	0	0.000141933	0	0	0	0	0	0	0	0	0	0	0	0	0	0	0	0	0
d__Bacteria;p__Actinobacteria;c__Actinobacteria;o__Actinomycetales;f__Frankiaceae;g__unidentified_Frankiaceae;s__unidentified_Frankiaceae	0	0	0	0	0	0	0	0	0	0	0	0	0	0.000116744	0	0	0	0	0	0	0	0	0	0	0	0	7.88239e-05	0.000161794	0	0	0	0.000141933	0	0	0	0	0	0	0	0	0	0	0	0	0	0	0	0	0
d__Bacteria;p__Actinobacteria;c__Actinobacteria;o__Actinomycetales;f__Geodermatophilaceae;g__Actinotelluria;s__Actinotelluria_brasiliensis	0	0	0	0	0	0	0	0	0	0	0	0	0	0	0	0	0	0	0	0	0	0	0	0	0	0	0	0	0	0	0	0	0	0	0	0	0	0	0	0	0	0	0	3.63253e-05	0	0	0	0	0
d__Bacteria;p__Actinobacteria;c__Actinobacteria;o__Actinomycetales;f__Geodermatophilaceae;g__Blastococcus;s__Blastococcus_aggregatus	0	0	0	0	0	0	0	0	0	0	0	0	0	0.000204302	0	0.000189905	0	0	0	0	0	0	0	0	0	0	0	0	0	0	0	0	0	0	0	0	0	0	0	0	0	0	0	0	0	0	0	0	0
d__Bacteria;p__Actinobacteria;c__Actinobacteria;o__Actinomycetales;f__Geodermatophilaceae;g__Geodermatophilus;s__unclassified_Geodermatophilus	0	0	0	0	0	0	0	0	0	0	0	0	0	0	0	0	0	0	0	0	0	0	0	0	0	0	0	0	0	0	0	0	0	0	0	0	0	0	0	0	0	0	0	0	0	0	0	0	0
d__Bacteria;p__Actinobacteria;c__Actinobacteria;o__Actinomycetales;f__Geodermatophilaceae;g__Geodermatophilus;s__unidentified_Geodermatophilus	0	0	0	0	0	0	0	0	0	0	0	0	0	0	0	0	0	0	0	0	0	0	0	0	0	0	0	0	0	0	0	0	0	0	0	0	0	0	0	0	0	0	0	0	0	0	0	0	0
d__Bacteria;p__Actinobacteria;c__Actinobacteria;o__Actinomycetales;f__Geodermatophilaceae;g__unclassified_Geodermatophilaceae;s__unclassified_Geodermatophilaceae	0	0	0	0	0	0	0	0	0	0	0	0	0	0	0	5.69714e-05	0	0	0	0	0	0	0	0	0	0	0	0	0	0	0	0	0	0	0	0	0	0	0	0	0	0	0	0	0	0	0	0	0
d__Bacteria;p__Actinobacteria;c__Actinobacteria;o__Actinomycetales;f__Geodermatophilaceae;g__unidentified_Geodermatophilaceae;s__unidentified_Geodermatophilaceae	0	0	0	0	0	0	0	0	0	0	0	0	0	0	0	0.000835581	0	0	0	0	0	0	0	0	0	0	0	0	0	0	0	0	0	0	0	0	0	0	0	0	0	0	0	0	0	0	0	0	0
d__Bacteria;p__Actinobacteria;c__Actinobacteria;o__Actinomycetales;f__Glycomycetaceae;g__Glycomyces;s__unidentified_Glycomyces	0.00050088	0	0	0	2.80092e-05	0	0	0	0	0	0	0	6.81369e-05	0.000175116	0	0.000873561	0	8.88235e-05	0	0	0	0	0	0	0.000431619	0	0	0	0	0	0	0	0	0.000739882	0	0	0	0	0	0	0	0	0	0	0	0	0	0	0
d__Bacteria;p__Actinobacteria;c__Actinobacteria;o__Actinomycetales;f__Gordoniaceae;g__Gordonia;s__unidentified_Gordonia	0.0000858651630722555	0	0	0	0	0	0	0	0	0	0	0	0	0	0	0.000569714	0	0	0	0	0	0	0	0	0.00021581	0	0	0	0	0	0	0	0	0.000195441	0	0	0	0	0	0	0	0	0	0	0	0	0	0	0
d__Bacteria;p__Actinobacteria;c__Actinobacteria;o__Actinomycetales;f__Intrasporangiaceae;g__Arsenicicoccus;s__unidentified_Arsenicicoccus	0	0	0	0	0	0	0	0	0	0	0	0	0	0	0	0	0	0	0	0	0	0	0	0	0	0	0	0	5.64892e-05	0	0	0	0	0	0	0	0	0	0	0	0	0	0	0	0	0	0	0	0
d__Bacteria;p__Actinobacteria;c__Actinobacteria;o__Actinomycetales;f__Intrasporangiaceae;g__Ornithinicoccus;s__Ornithinicoccus_hortensis	0	0	0	7.38416e-05	0	0	0	0	0	0	0	0	0	0	0	0	0	0	0	0	0	0	0	0	0	0	0	0	0	0	0	0	0	0	0	0	0	0	0	0	0	0	0	0	0	0	0	0	0
d__Bacteria;p__Actinobacteria;c__Actinobacteria;o__Actinomycetales;f__Intrasporangiaceae;g__Ornithinimicrobium;s__Ornithinimicrobium_kibberense	0	0	0	0	0	0	0	0	0	0	0	0	0	0	0	0	0	0	0	0	0	0	0	0	0	0	0	0	0	0	0	0	0	0	0	0	0	0	0	0	0	0	0	0	0	0	0	0	0
d__Bacteria;p__Actinobacteria;c__Actinobacteria;o__Actinomycetales;f__Intrasporangiaceae;g__Ornithinimicrobium;s__Ornithinimicrobium_pekingense	0	0	0	5.53812e-05	0	0	0	0	0	0	0	0	0	0	0	0	0	0	0	0	0	0	0	0	0	0	0	0	0	0	0	0	0	0	0	0	0	0	0	0	0	0	0	0	0	0	0	2.67444e-05	0
d__Bacteria;p__Actinobacteria;c__Actinobacteria;o__Actinomycetales;f__Intrasporangiaceae;g__Ornithinimicrobium;s__unclassified_Ornithinimicrobium	0	0.000123219	5.10943e-05	0	0	5.8774e-05	0	0	0	0	0	0	9.08492e-05	0	0	0	5.43877e-05	0	0	0	6.44347e-05	4.94903e-05	0	0	0	0	0.000210197	0	0	0	0	0	0	0	0	0	0	0	0	0	0	0	0	0	0	0	0	0	0
d__Bacteria;p__Actinobacteria;c__Actinobacteria;o__Actinomycetales;f__Intrasporangiaceae;g__Phycicoccus;s__unidentified_Phycicoccus	0	0	0	0	0	0	0	0	0	0	0	0	0	0	0	0	0	0	0	0	0	0	0	0	0	0	9.19613e-05	0	0	0	0	0	0	0	0	0	0	0	0	0	0	0	0	0	0	0	0	0	0
d__Bacteria;p__Actinobacteria;c__Actinobacteria;o__Actinomycetales;f__Intrasporangiaceae;g__unclassified_Intrasporangiaceae;s__unclassified_Intrasporangiaceae	0	0	0	0	0	0	0	0	0	0	0.000160545	0	0	0	0	0	0	0	0	0	0	0	0	0	0	4.42762e-05	0	0	0	0	0	0	0	0	0	0	0	0	0	0	0.000107265	0	0	0	2.41572e-05	0	0	6.6861e-05	0
d__Bacteria;p__Actinobacteria;c__Actinobacteria;o__Actinomycetales;f__Intrasporangiaceae;g__unidentified_Intrasporangiaceae;s__unidentified_Intrasporangiaceae	0	0	0	0	0	0	0	0	0	0	0	0	0	0	0	0	0	0	0	0	0	0	0	0	0	0	0	0	0	0	0	0	0	0	0	0	0	0	0	0	0.000156021	0	0	0	3.62358e-05	0	0	0	0
d__Bacteria;p__Actinobacteria;c__Actinobacteria;o__Actinomycetales;f__Jonesiaceae;g__unidentified_Jonesiaceae;s__unidentified_Jonesiaceae	0	0	0	0	0	0	0	0	0	0	0	0	0	0	0	0	0	0	0	0	0	0	0	0	0	0	0	0	0	0	0	0	0	0	0	0	0	0	0	0	0	0	0	0	0	0	0	0	0
d__Bacteria;p__Actinobacteria;c__Actinobacteria;o__Actinomycetales;f__Kineosporiaceae;g__Kineosporia;s__Kineosporia_aurantiaca	0	0	0	0	0	0	0	0	0	0	0	0	0	0	0	0	0	0	0	0	0	0	0	0	0	0	0	0	0	0	0	0	4.60426e-05	0	0	0	0	0	0	0	0	0	0	0	0	0	0	0	0
d__Bacteria;p__Actinobacteria;c__Actinobacteria;o__Actinomycetales;f__Kineosporiaceae;g__Quadrisphaera;s__Quadrisphaera_granulorum	0	0	0	0	0	0	0	0	0	0	0	0	0	0	0	0.000132933	0	0	0	0	0	0	0	0	6.16599e-05	0	0	0	0	0	0	0	0	0	0	0	0	0	7.43207e-05	0	1.95027e-05	0	0	0	0	6.50957e-05	0	0	0
d__Bacteria;p__Actinobacteria;c__Actinobacteria;o__Actinomycetales;f__Kineosporiaceae;g__unclassified_Kineosporiaceae;s__unclassified_Kineosporiaceae	0	0	0.000153283	0	0	0	0	0.000236792	0	0	4.93986e-05	0	5.67808e-05	0.00058372	0	0.000493752	0	0	0	0	0	0	0	0	0	0	0.00296904	0	0.000875583	0	0	0	0	0	0.000185933	0	9.00787e-05	0	0	0	0	0	0	0	0	0	0	0	0
d__Bacteria;p__Actinobacteria;c__Actinobacteria;o__Actinomycetales;f__Microbacteriaceae;g__Candidatus_Aquiluna;s__Candidatus_Aquiluna_rubra	0	0	0	0	0	0	0	0	0	0	0	0	0	0	0	0	0	0	0	0	0	0	0	0	0	0	0	0	0	0	0	0	0	0	0	2.85825e-05	0	0	0	0	0	0	0	0	0	0	0	0	0
d__Bacteria;p__Actinobacteria;c__Actinobacteria;o__Actinomycetales;f__Microbacteriaceae;g__Clavibacter;s__unclassified_Clavibacter	0	0	0	0	0	0	0	0	0	0	0	0	0	0	0	0	0	0	0	0	0	0	0	0	0	0	0	0	0	0	0	0	0	0	0	2.85825e-05	0	0	0	0	0	0	0	0	0	0	0	0	0
d__Bacteria;p__Actinobacteria;c__Actinobacteria;o__Actinomycetales;f__Microbacteriaceae;g__Frigoribacterium;s__unidentified_Frigoribacterium	0	0	0	0	0	0	0	0	0	0	0	0	0	0.000160523	0	0	0	0	0	0	0	0	0	0	0	0	0	0	0	0	0	0	0	0	0	0	0	0	0	0	0.000594832	0	0	0	0	0	0	0	0
d__Bacteria;p__Actinobacteria;c__Actinobacteria;o__Actinomycetales;f__Microbacteriaceae;g__Frondihabitans;s__Frondihabitans_australicus	0	0	0	0	0	0	0	0	0	0	0	0	0	0	0	0	0	0	0	0	0	0	0	0	0	0	0	0	0	0	0	0	0	0	0	0	0	0	0	0	4.87567e-05	0	0	7.26507e-05	0	0	0	0	0
d__Bacteria;p__Actinobacteria;c__Actinobacteria;o__Actinomycetales;f__Microbacteriaceae;g__Frondihabitans;s__unclassified_Frondihabitans	0	0	0	0	0	0	0	0	0	0	0	0	0	0	0	0	0	0	0	0	0	0	0	0	0	0	0	0	0	0	0	0	0	0	0	0	0	0	0	0	2.9254e-05	0	0	0	0	0	0	0	0
d__Bacteria;p__Actinobacteria;c__Actinobacteria;o__Actinomycetales;f__Microbacteriaceae;g__Herbiconiux;s__unclassified_Herbiconiux	0	0	0	0	0	0	0	0	0	0	0	0	0	0	0	0	0	0	0	0	0	0	0	0	0	0	0	0	0	0	0	0	0	0	3.98428e-05	0	0	0	0	0	0	0	0	0	0	0	0	0	0
d__Bacteria;p__Actinobacteria;c__Actinobacteria;o__Actinomycetales;f__Microbacteriaceae;g__Leifsonia;s__unclassified_Leifsonia	0	0	0	0	0	0	0	0	0	0	0	0	0	0	0	0	0	0	0	0	0	0	0	0	0	0	0	0	0	0	0	0	0	0	0	0	0	0	0	0	0	3.88848e-05	0	0	0	0	0	0	0
d__Bacteria;p__Actinobacteria;c__Actinobacteria;o__Actinomycetales;f__Microbacteriaceae;g__Leucobacter;s__unidentified_Leucobacter	0	0	0	0	0	0	0	0	0	0	8.64475e-05	0	0	0	0	0	0	0	0	0	0	0	0	0	0	0	0	0	0	0	0	0	0	0	0	0	0	0	0	0	0	0	0	0	0	0	0	0.000387794	0
d__Bacteria;p__Actinobacteria;c__Actinobacteria;o__Actinomycetales;f__Microbacteriaceae;g__Microbacterium;s__Microbacterium_barkeri	0	0	0	0	0	0	0	0	0	0	0	0	0	0	0	0	0	0	0	0	0	0	0	0	0.000662844	0	0	0	0	0	0	0	0	0	0	0	0	0	0	0	0	0	0	0	0	0	0	0	0
d__Bacteria;p__Actinobacteria;c__Actinobacteria;o__Actinomycetales;f__Microbacteriaceae;g__Microbacterium;s__unclassified_Microbacterium	0	0	0	0	0	0	0	0	0	0	0	0	0	0	0	0	0	0	0	0	0	0	0	0	0	0	0	0	0	0	0	0	6.9064e-05	0	0	0.00047161	0	0	0	0	0	0	0	0.000363253	0	0	0	0	0
d__Bacteria;p__Actinobacteria;c__Actinobacteria;o__Actinomycetales;f__Microbacteriaceae;g__Microbacterium;s__unidentified_Microbacterium	0	0	0	0	0	0	0	0	0.000303947	0	0	0	0	0	0	0	0	0	0	0	0	0	0	0	0	0	0	0	0	0	0	0	0	0	0	0	0	0	0	0	0	0	0	0.000199789	0	0	0	0	0
d__Bacteria;p__Actinobacteria;c__Actinobacteria;o__Actinomycetales;f__Microbacteriaceae;g__Mycetocola;s__unidentified_Mycetocola	4.29326e-05	0	0	0	0	0	2.82127e-05	2.63103e-05	0.000171796	0	0.000246993	0	0	0.000116744	0.000109608	0.000778609	0	0	0	0	0	2.47451e-05	8.37619e-05	0	0.000462449	0	0.000696278	0.000420664	0.00049428	4.26482e-05	6.09422e-05	0	0	2.79201e-05	2.65618e-05	0.00200077	1.80157e-05	0	0	0	0.000126767	0	0	3.63253e-05	0	0	0	0	0
d__Bacteria;p__Actinobacteria;c__Actinobacteria;o__Actinomycetales;f__Microbacteriaceae;g__Pseudoclavibacter;s__Pseudoclavibacter_bifida	0	0	0	0.000110762	0	0	0	0	0	0	0	0	0	7.2965e-05	0	0	0.000108775	0	0	0	0.000231965	0.000148471	0	0.00020235	0	0	0.000105099	0	0	0	0	0	0	0	0	0	0	0	0	0	0	0	0	0	0	0	0	8.02332e-05	0
d__Bacteria;p__Actinobacteria;c__Actinobacteria;o__Actinomycetales;f__Microbacteriaceae;g__Pseudoclavibacter;s__unclassified_Pseudoclavibacter	0	0	0	0	4.20139e-05	0	0	0	0	2.6338e-05	0	0	0	0	0	0	0	0	0	0	0	0	0	0	0	0	0	0	0	0	0	0	0	0	0	0.000128621	0	0	0	0	0	0	0	0	0	0	0	4.01166e-05	0
d__Bacteria;p__Actinobacteria;c__Actinobacteria;o__Actinomycetales;f__Microbacteriaceae;g__Pseudoclavibacter;s__unidentified_Pseudoclavibacter	0	0	0	0	0	0	0	0	0	0	0	0	0	0	0	0	0	0	0	0	0	0	0	0	0	0	0	0	0	0	0	0	0	0	0	2.85825e-05	0	0	0	0	0	0	0	0	0	0	0	0	0
d__Bacteria;p__Actinobacteria;c__Actinobacteria;o__Actinomycetales;f__Microbacteriaceae;g__Rathayibacter;s__Rathayibacter_caricis	0	0	0	0	0	0	0	0	0	0	0	0	0	0	0	0	0	0	0	0	0	0	0	0	0	0	0	0	0	0	0	0	0	0	0	0.000214368	0	0	0	0	0	0	0	0	0	0	0	0	0
d__Bacteria;p__Actinobacteria;c__Actinobacteria;o__Actinomycetales;f__Microbacteriaceae;g__Salinibacterium;s__unclassified_Salinibacterium	0	0	0	0	0.000266088	0	0	0	0	0	0	0	0	0	0	0	0	0	0	0	0	0	0	0	0	0	0	0	0	0	0	0	0	0	0	0.00966087	0	0	0.000356739	0	9.75134e-05	0	0	0	0	0	0	0	0
d__Bacteria;p__Actinobacteria;c__Actinobacteria;o__Actinomycetales;f__Microbacteriaceae;g__Salinibacterium;s__unidentified_Salinibacterium	0	0	0	0	0	0	0	0	0	0	0	0	0	0	0	0	0	0	0	0	0	0	0	0	0	0	0	0	0	0	0	0	0	0	0	0	0	0	0	0	3.90054e-05	7.77696e-05	0	0.000345091	0	0	0	0	0
d__Bacteria;p__Actinobacteria;c__Actinobacteria;o__Actinomycetales;f__Microbacteriaceae;g__Yonghaparkia;s__unidentified_Yonghaparkia	0	0	0	0	0	0	0	0	0	0	0	0	0	0	0	0.000246876	0	0	0	0	0	0	0	0	0	0	0	0	0	0	0	0	0	0	0	0	0	0	0	0	0	0	0	0	0	0	0	0	0
d__Bacteria;p__Actinobacteria;c__Actinobacteria;o__Actinomycetales;f__Microbacteriaceae;g__unclassified_Microbacteriaceae;s__unclassified_Microbacteriaceae	0	0	0	0	0	0	0	0	0.000132151	0	0	0	0	0	0	0	0	0	0	0	0	0	0	0	0	0	0	0	8.47338e-05	0	0	0	0	0	0	0	0	0	0.000549973	0	0.000565578	0.00134153	0.000389244	0.00463148	0	0	0	9.36054e-05	0
d__Bacteria;p__Actinobacteria;c__Actinobacteria;o__Actinomycetales;f__Microbacteriaceae;g__unidentified_Microbacteriaceae;s__unidentified_Microbacteriaceae	0	0	0	0	0	0	0	0	0	0	0	0	0	0	0	0	0	7.61344e-05	0	0	0	0	0	0	0	0	0	0	0	0	0	0	0	0	0	0	0	0	0	0	0.000165773	0	0	0.000635693	0	0	0	0	0
d__Bacteria;p__Actinobacteria;c__Actinobacteria;o__Actinomycetales;f__Micrococcaceae;g__Arthrobacter;s__Arthrobacter_crystallopoietes	0	0	0	0	0	0	0	0	0	0	0	0	0	0	0	0	0	0	0	0	0	0	0	0	0	0	0	0.000889867	0	0	0	0	0.000103596	0	0	0	0	4.50735e-05	0.000222962	0	0.000185275	0	0	0.00161648	0	0	0	0	0
d__Bacteria;p__Actinobacteria;c__Actinobacteria;o__Actinomycetales;f__Micrococcaceae;g__Arthrobacter;s__Arthrobacter_gangotriensis	0	0	0	0	0	0	0	0	0	0	0	0	0	0	0	0	0	0	0	0	0	0	0	0	0	0	0	0	0	0	0	0	0	0	0	0	0	0	0	0	0	0	0	0	0	0	0	0	0
d__Bacteria;p__Actinobacteria;c__Actinobacteria;o__Actinomycetales;f__Micrococcaceae;g__Arthrobacter;s__Arthrobacter_nasiphocae	0	0	0	0	0	0	0	0	0	0	0	0	0	0	0	0	0	0	0	0	0	0	0	0	0	0	2.62746e-05	0	0	0	0	0	0	0	0	0	0	0	0	0	8.77621e-05	0.000311078	0	0.000962621	0	3.25478e-05	0	0	0
d__Bacteria;p__Actinobacteria;c__Actinobacteria;o__Actinomycetales;f__Micrococcaceae;g__Arthrobacter;s__Arthrobacter_psychrolactophilus	0	0	0	0	0	0	0	0	0	0	0	0	0	0	0	0	0	0	0	0	0	0	0	0	0	0	0	0	0	0	0	0	0.00035683	0	0	0	0	0	0	0	0	0	0	0	0	0	0	0	0
d__Bacteria;p__Actinobacteria;c__Actinobacteria;o__Actinomycetales;f__Micrococcaceae;g__Arthrobacter;s__Arthrobacter_sulfureus	0	0	0	0.000184604	0	0	0	0	0.000317162	0	0.000382839	0	0	0	0	0	0	0	0	0	7.73216e-05	0	0	0	0	0	0.000788239	0	0.001963	0	0	0	0.000138128	0	0	0	0	0	0.000371604	0	0	0.000388848	0	0.000672019	0	0	0.00126007	0	0
d__Bacteria;p__Actinobacteria;c__Actinobacteria;o__Actinomycetales;f__Micrococcaceae;g__Arthrobacter;s__unclassified_Arthrobacter	0	0	0	0	0	0	0	0	0	0	0	0	0	0	0	0	0	0	0	0	0	0	0	0	0	0	0	0	0	0	0	0	0	0	0	0	0	0.00394393	0.00392413	0.000522648	0.0245734	0.00764086	0.000308151	0.0651313	0	0.000325478	0.00280776	0.000708727	0.000712373
d__Bacteria;p__Actinobacteria;c__Actinobacteria;o__Actinomycetales;f__Micrococcaceae;g__Arthrobacter;s__unidentified_Arthrobacter	0	0	0	0	0	0	0	0	0	0	9.87971e-05	0	0	0	0	0	0	0	0	0	0	0	0	0	0	0.000907662	0	0	0	0	0	0	0	0	0	0	0	0.00295231	0.0281527	0.000522648	0.0833545	0.0176537	0	0.321479	0.000181179	0	0	0	0
d__Bacteria;p__Actinobacteria;c__Actinobacteria;o__Actinomycetales;f__Micrococcaceae;g__Citricoccus;s__unclassified_Citricoccus	0	0	0	0	0	0	0	0	0	0	0	0	0	0	0	0	0	0	0	0	0	0	0	0	0	0	0	0	0	0	0	0	0	0	0	0	0	0	0	0	0	0	0	0	0	0	0	0.000762216	0
d__Bacteria;p__Actinobacteria;c__Actinobacteria;o__Actinomycetales;f__Micrococcaceae;g__Citricoccus;s__unidentified_Citricoccus	0	0	0	0	0	0	0	0.000197327	0	0	0	0	0	7.2965e-05	0	0	0	0	0	0	0	0	0	9.52234e-05	3.08299e-05	0	0.000459806	0	0	0	0	0	5.75533e-05	0	0	0	0	0	0	0	0	0	0	0	0	0	0	0	0
d__Bacteria;p__Actinobacteria;c__Actinobacteria;o__Actinomycetales;f__Micrococcaceae;g__Kocuria;s__Kocuria_kristinae	0	0	0	0	0	0	0	0	0	0	0.000123496	0	0	0	0	0	0	0	0	0	0	0	0	0	0	0	0	0	0	0	0	0	0	0	0	0	0	0	0	0	0	0	0	0	0	0	0	0	0
d__Bacteria;p__Actinobacteria;c__Actinobacteria;o__Actinomycetales;f__Micrococcaceae;g__Kocuria;s__unclassified_Kocuria	0	0	0	0	0	0	0	0	0	0	0	0	0	0	0	0	0	0	0	0	0	0	0	0	0	0	6.56866e-05	0	0	0	0	0	0	0	0	0	0	0	0	0	0	0	0	0	0	0	0	0	0
d__Bacteria;p__Actinobacteria;c__Actinobacteria;o__Actinomycetales;f__Micrococcaceae;g__Kocuria;s__unidentified_Kocuria	0	0	0	0	0	0	0	0	0	0	0	0	0	0	0	0	0	0	0	0	0	0	5.02571e-05	0	0	0	0	0	0	0	0	0	0	0	0	0	0	0	0	0	0	0	0	0	0	0	0	0	0
d__Bacteria;p__Actinobacteria;c__Actinobacteria;o__Actinomycetales;f__Micrococcaceae;g__Microbispora;s__Microbispora_rosea	0	0	0	0	0	0	0	0	0	0	0	0	0	0	0	0	0	0	0	0	0	0	0	0	0.00012332	0	0	0	0	0	0	0	0	0	0	0	0	0	0	0	0	0	0	0	0.000338201	0	0	0	0
d__Bacteria;p__Actinobacteria;c__Actinobacteria;o__Actinomycetales;f__Micrococcaceae;g__Micrococcus;s__unclassified_Micrococcus	0	0	0	0	0	0	0	0	0	0	0	0	0	0	0	0	0	0	0	0	0	0	0	0	0	0	0	0	0	0	0	0	0	0	0	0	0	0	0	0	0	0	0	0	0	0	0	0	0
d__Bacteria;p__Actinobacteria;c__Actinobacteria;o__Actinomycetales;f__Micrococcaceae;g__Micrococcus;s__unidentified_Micrococcus	0.000114487	0	0	0	0	0	0	0	0	0	0	0	0	0	0	0	0	0	0	0	0	0	0	0	0.00015415	0	0	0	0.000282446	0	3.04711e-05	0	0	0	0	0	0	0	0	0	0	0	0	0	0	0	0	0.00127036	0
d__Bacteria;p__Actinobacteria;c__Actinobacteria;o__Actinomycetales;f__Micrococcaceae;g__Nesterenkonia;s__unidentified_Nesterenkonia	0	0	0	9.2302e-05	0	0	0	0	0	0	0	0	0	0	0	0	0	0	0	0	0	0	0	0	0	0	0	0	0	0	0	0	0	0	0	0	0	0	0	0	0	0	0	0	0	0	0	0	0
d__Bacteria;p__Actinobacteria;c__Actinobacteria;o__Actinomycetales;f__Micrococcaceae;g__Rothia;s__Rothia_aeria	0	0	0	0.000221525	0	0	0	0	0	0	0	0	0	0	0	0	0	0	0	0	0	0	0	0	0	0	0.00093275	0	0.0024714	0	0	0	0	0	0	0	0	0	0	0	0	0	0	0	0	0	0	0	0
d__Bacteria;p__Actinobacteria;c__Actinobacteria;o__Actinomycetales;f__Micrococcaceae;g__Rothia;s__Rothia_amarae	0	0	0	0	0	0	0	0	0	0	0	0.000120052	0	0	0	0	0	0	0	0	0	0	0	0	0	0	0.000144511	0	0	0	0	0	0	0	0	0	0	0	0	0	0	0	0	0	0	0	0	0	0
d__Bacteria;p__Actinobacteria;c__Actinobacteria;o__Actinomycetales;f__Micrococcaceae;g__Rothia;s__Rothia_mucilaginosa	0	0	0	0	0	0	0	3.94654e-05	0	0	0	0	0	0	0	0	0	0	0	0	0	0	0	0	0	0	3.9412e-05	0	0.000127101	0	0	0	0	0	0	0	0	0	0	0	0	0	0	0	0	0	0	0	0
d__Bacteria;p__Actinobacteria;c__Actinobacteria;o__Actinomycetales;f__Micrococcaceae;g__Rothia;s__Rothia_nasimurium	0	0	0	0	0	0	0	0	0	0	0	0	0	0	0	0	0	0	0	0	0	0	0	0	0	0	0	0	0.000649626	0	0	0	0	0	0	0	0	0	0	0	0	0	6.4874e-05	0	0	0	0	0	0
d__Bacteria;p__Actinobacteria;c__Actinobacteria;o__Actinomycetales;f__Micrococcaceae;g__Sinomonas;s__unidentified_Sinomonas	0	0	8.51571e-05	0	5.60185e-05	0	8.46382e-05	2.63103e-05	0	2.6338e-05	0	0	0.000136274	0.000160523	4.87145e-05	0.000189905	9.51785e-05	0.000114202	0	0	6.44347e-05	0	0	0	3.08299e-05	0	0.000302158	0	0.00108742	0	0	0	0	0	0	0	0	0	0	0	0	0	0	0	0	0	0	0	0
d__Bacteria;p__Actinobacteria;c__Actinobacteria;o__Actinomycetales;f__Micrococcaceae;g__unclassified_Micrococcaceae;s__unclassified_Micrococcaceae	0	0	0	0.000147683	4.20139e-05	0	0	0	0	2.6338e-05	0	0	0	0	0	0	0	0	0	0	3.86608e-05	0	0	0	0.000138735	0	0.000380982	0	0.00101681	0	0	0	0	0	0	0	0	0.000112684	0	0	0.000185275	0.000330521	0.000389244	0.00081732	0	0	0	0.000106978	0
d__Bacteria;p__Actinobacteria;c__Actinobacteria;o__Actinomycetales;f__Micromonosporaceae;g__Catellatospora;s__unidentified_Catellatospora	0	0	0	0	0	0	0	0	0	0	0	0	0	0	0	0	0	0	0	0	0	0	0	0	0	0	0	0	0.000254201	0	0	0	0	0	0	0	0	0	0	0	0	0	0	0	0	0	0	0	0
d__Bacteria;p__Actinobacteria;c__Actinobacteria;o__Actinomycetales;f__Micromonosporaceae;g__Dactylosporangium;s__unidentified_Dactylosporangium	0	0	0	0	0	0	0	0	0	0	0	0	0	0	0	0	0	0	0	0	0	0	0	0	0	0	3.9412e-05	0	0	0	0	0	0	0	0	0	0	0	0	0	0	0	0	0	0	0	0	0	0
d__Bacteria;p__Actinobacteria;c__Actinobacteria;o__Actinomycetales;f__Micromonosporaceae;g__Micromonospora;s__unclassified_Micromonospora	0	0	0	0	0	0	0	0	0	0	0	0	0	0	0	0	0	0	0	0	0	0	0	0	0	0	0	0	0	0	0	0	0	0	0	0	0	0	0	0	0	0	0	0	0	0	0	0	0
d__Bacteria;p__Actinobacteria;c__Actinobacteria;o__Actinomycetales;f__Micromonosporaceae;g__Pilimelia;s__unidentified_Pilimelia	0	0	0	0	0	0	0	0	0	0	0	0	0	0	0	0	0	0	0	0	0	0	0	0	0	0	0	0	0	0	0	0	0	0	0	0.00124334	0	0	0	0	0	0	0	0	0	0	0	0	0
d__Bacteria;p__Actinobacteria;c__Actinobacteria;o__Actinomycetales;f__Micromonosporaceae;g__unclassified_Micromonosporaceae;s__unclassified_Micromonosporaceae	0	0	0	0	0	0	0	0	0	0	0	0	0	0	0	0	0	0	0	0	0	0	0	0	0	0	0	0	5.64892e-05	0	0	0	0	0	0	0	0	0	0.000118913	0	0	0	0	0	0	0	0	0	0
d__Bacteria;p__Actinobacteria;c__Actinobacteria;o__Actinomycetales;f__Mycobacteriaceae;g__Mycobacterium;s__Mycobacterium_arupense	0	0	0	0	0	0	0	0	0	0	0	0	0	0	0	0	0	0	0	0	0	0	0	0	0	0	0	0	0	0	0	0	0	0	0	0	0	0	0	0	0	0	0	0	0	0	0	0	0
d__Bacteria;p__Actinobacteria;c__Actinobacteria;o__Actinomycetales;f__Mycobacteriaceae;g__Mycobacterium;s__Mycobacterium_celatum	0	0	0	0	0	0	0	0	0	0	0	0	0	0	0	0	0	0	0	0	0	0	0	0	9.24898e-05	0	0.000512356	0	0.000268324	0	0	9.93528e-05	0	0	0	0.00125763	0	0	0	0	0	0	0	0	0	0	0	0	0
d__Bacteria;p__Actinobacteria;c__Actinobacteria;o__Actinomycetales;f__Mycobacteriaceae;g__Mycobacterium;s__Mycobacterium_gordonae	0	0	0	3.69208e-05	0	0	0	0	0	0	0	0	0	0	0	0	0	0	0	0	0	0	0	0	0	0	0	0	0	0	0	4.25798e-05	0	0	0	0	0	0	0	0	0	0	0	0	0	0	0	0	0
d__Bacteria;p__Actinobacteria;c__Actinobacteria;o__Actinomycetales;f__Mycobacteriaceae;g__Mycobacterium;s__Mycobacterium_llatzerense	0	0	0	0	0	0	0	0	0	0	0	0	0	0	0	0	0	0	0	0	0	0	0	0	6.16599e-05	0	0	0	0	0	0	2.83865e-05	0	0	0	0	0	0	0	0	0	0	0	0	0	0	0	0	0
d__Bacteria;p__Actinobacteria;c__Actinobacteria;o__Actinomycetales;f__Mycobacteriaceae;g__Mycobacterium;s__Mycobacterium_vaccae	0	0	0	0	0	0	0	0	0	0	0	0	0	0	0	0.0003988	0	0	0	0	0	0	0	0	0	0	0	0	0	0	0	0	0	0	0	0.000128621	0	0	0	0	0	0	0	0	0	0	0	0	0
d__Bacteria;p__Actinobacteria;c__Actinobacteria;o__Actinomycetales;f__Mycobacteriaceae;g__Mycobacterium;s__unclassified_Mycobacterium	0	0	0	0	0	0	0	0	0	0	0	0	0	0	0	0	0	0	0	0	0	0	0	0	0	0	0	0	0	0	0	0	0	0	0	0	0	0	0	0	0	5.83272e-05	0	0	0	0	0	0	0
d__Bacteria;p__Actinobacteria;c__Actinobacteria;o__Actinomycetales;f__Mycobacteriaceae;g__Mycobacterium;s__unidentified_Mycobacterium	0	0	0	3.69208e-05	0	0	0	0	0	0	0	0	0	0	0	0	0	0	0	0	0	0	0	0	0	0	0	0	0	0	0	0	0	0	0	0	0	0	0.000163506	0	0	0	0.000194622	0	0	0	0	0	0
d__Bacteria;p__Actinobacteria;c__Actinobacteria;o__Actinomycetales;f__Nakamurellaceae;g__unclassified_Nakamurellaceae;s__unclassified_Nakamurellaceae	0	0	0	0	0	0	0	0	0	0	0	0	0	0	0	0	0	0	0	0	0	0	0	0	0	0	7.88239e-05	0	0	0	0	0	0	0	0	0	0	0	0	0	0	0	0	0	0	0	0	0	0
d__Bacteria;p__Actinobacteria;c__Actinobacteria;o__Actinomycetales;f__Nocardiaceae;g__Nocardia;s__unidentified_Nocardia	0	0	0	0	0	0	0	0	0	0	0	0	0	0	0	3.79809e-05	0	0	0	0	0	0	0	0	0	0	0	0	0	0	0	0	0	0	0	0	0	0	0	0	0	0	0	0	0	0	0	0	0
d__Bacteria;p__Actinobacteria;c__Actinobacteria;o__Actinomycetales;f__Nocardiaceae;g__Rhodococcus;s__Rhodococcus_fascians	0	0	0	0	0	0	0	0	0	0	0	0	0	0	0	0	0	0	0	0	0	0	0	0	0	0	0	0	0	0	0	0	0	0	0	0	0	0	0	0	0	0	8.10925e-05	0	0	0	0	0	0
d__Bacteria;p__Actinobacteria;c__Actinobacteria;o__Actinomycetales;f__Nocardiaceae;g__Rhodococcus;s__Rhodococcus_globerulus	0	0	0	0	0	0	0	0	0	0	0	0	0	0	0	0	0	0	0	0	0	0	0	0	0	0	0	0	8.47338e-05	0	0	0	0	6.98002e-05	0	0	0	0	2.97283e-05	0	9.75134e-05	0	0	7.26507e-05	0	0	0	0	0
d__Bacteria;p__Actinobacteria;c__Actinobacteria;o__Actinomycetales;f__Nocardiaceae;g__Rhodococcus;s__Rhodococcus_ruber	0	0	0	0	0	0	0	0	0	0	0.000148196	0	0	0	0	7.59619e-05	0	0	0	0	0	0	0	0	0	0	0.000144511	0	0	0	0	0	0	0	0	0	0	0	0	0	0	0	0	0	0	0	0	0	0
d__Bacteria;p__Actinobacteria;c__Actinobacteria;o__Actinomycetales;f__Nocardiaceae;g__Rhodococcus;s__unclassified_Rhodococcus	0	0	0	0	0	0	0	0	0	0	0	0	0	0	0	0	0	0	0	0	0	0	0	0	7.70749e-05	0	0	0	0	0	0	0	0	0	0	0	0	0	0	0	1.95027e-05	0	0	0	0	0	0	0	0
d__Bacteria;p__Actinobacteria;c__Actinobacteria;o__Actinomycetales;f__Nocardiaceae;g__Rhodococcus;s__unidentified_Rhodococcus	0	0	0	0	0	0	0	0	0	0	0	0	0	0	0	0	0	0	0	0	0	0	0	0	6.16599e-05	0	0	0	0	0	0	0	0	0	0	0	0	0	0.00060943	0	0.000858118	0	0	0.00138036	0	0	0	0	0
d__Bacteria;p__Actinobacteria;c__Actinobacteria;o__Actinomycetales;f__Nocardiaceae;g__unclassified_Nocardiaceae;s__unclassified_Nocardiaceae	0	0	0	0	0	0	0	0	0	0	0	0	0	0	0	0	0	0	0	0	0	0	0	0	0	0	0	0	0	0	0	0	0	0	0	0	0	0	0	0	0	0	0	0	0	0	0	0	0
d__Bacteria;p__Actinobacteria;c__Actinobacteria;o__Actinomycetales;f__Nocardioidaceae;g__Actinopolymorpha;s__unidentified_Actinopolymorpha	0	0	0	0	0	0	0	0	0	0	0	0	0	0	0	0	0	0	0	0	0	0	0	4.76117e-05	0	0	0	0	0	0	0	0	0	0	0	0	0	0	0	0	0	0	0	0	0	0	0	0	0
d__Bacteria;p__Actinobacteria;c__Actinobacteria;o__Actinomycetales;f__Nocardioidaceae;g__Aeromicrobium;s__unidentified_Aeromicrobium	0	0	0	0	0	0	0	0	0	0	0	0	0	2.9186e-05	0	0	0	0	0	0	0	0	0	0	7.70749e-05	0	0	0	0	0	0	0	0	0	0	0	0	0	0	0	0	0	0	0.00118057	0	0	0	0	0
d__Bacteria;p__Actinobacteria;c__Actinobacteria;o__Actinomycetales;f__Nocardioidaceae;g__Nocardioides;s__Nocardioides_daphniae	0	0	0	0	0	0	0	0	0	0	0	0	0	0.000160523	0	0	0	0	0	0	0	0	0.000117267	0	3.08299e-05	0	0	0	0	0	0	7.09663e-05	0	2.79201e-05	0	0	0	4.50735e-05	0	0	1.95027e-05	0	0	9.08133e-05	0	0	0	0	0
d__Bacteria;p__Actinobacteria;c__Actinobacteria;o__Actinomycetales;f__Nocardioidaceae;g__Nocardioides;s__Nocardioides_furvisabuli	0	0	0	0	0	0	0	0	0	0	0	0	0	0	0	0	0	0	0	0	0	0	0	0	0	0	0	0	0	0	0	0	0	0	0	0	0	0	0	0	0	0	0	0	0	0	0	0	0
d__Bacteria;p__Actinobacteria;c__Actinobacteria;o__Actinomycetales;f__Nocardioidaceae;g__Nocardioides;s__Nocardioides_terrigena	0	0	0	0	0	0	0	0	0	0	0	0	0	0	0	0	0	0	0	0	0	0	0	0	0	0	0	0	0	0	0	0	0	0	0	0	0	0	0	0	0	0	0	0	0	0	0	0	0
d__Bacteria;p__Actinobacteria;c__Actinobacteria;o__Actinomycetales;f__Nocardioidaceae;g__Nocardioides;s__unclassified_Nocardioides	0	0	0	0	0	0	0	0	0	0	0	0	0	4.3779e-05	0	0	0	0	0	0	0	0	0	0	0	0	0	0	0	0	0	0	0	0	0	0	0	0	2.97283e-05	0	0	0	0	3.63253e-05	0	0	0	0	0
d__Bacteria;p__Actinobacteria;c__Actinobacteria;o__Actinomycetales;f__Nocardioidaceae;g__Nocardioides;s__unidentified_Nocardioides	0	0	0	0	0	0	0	0	0	0	0	0	0	0	0	0	0	0	0	0	0	0	0	0	0	0	0	0	0	0	0	0	0	0	0	0	0	0	0	0	0	0	0	0	0	0	0	0	0
d__Bacteria;p__Actinobacteria;c__Actinobacteria;o__Actinomycetales;f__Nocardioidaceae;g__unclassified_Nocardioidaceae;s__unclassified_Nocardioidaceae	0	0	0	0	0	0	0	0	0	0	0	0	0	0	0	3.79809e-05	0	0	0	0	0	0	0	0	0	0	0	0	0	0	0	0	0	0	0	0	0	0.000247904	0	0	0.000195027	0	0	0.000145301	0	0	0	0	0
d__Bacteria;p__Actinobacteria;c__Actinobacteria;o__Actinomycetales;f__Nocardioidaceae;g__unidentified_Nocardioidaceae;s__unidentified_Nocardioidaceae	0	0	0	0	0	0	0	0	0	0	0	0	0	0	0	7.59619e-05	0	0	0	0	0	0	0	0	0	0	0	0	0	0	0	0	0	0	0	0	0	0	0	0	2.9254e-05	0	0	0.000145301	0	0	0	0	0
d__Bacteria;p__Actinobacteria;c__Actinobacteria;o__Actinomycetales;f__Nocardiopsaceae;g__Nocardiopsis;s__Nocardiopsis_kunsanensis	0	0	0	0	0	0	0	0	0	0	0	0	0	0	0	0	0	0	0	0	0	0	0	0	0	0	0	0	0	0	0	0	0	0	0	0	0	0	0	0	0	0	0	0	0	0	0	0	0
d__Bacteria;p__Actinobacteria;c__Actinobacteria;o__Actinomycetales;f__Nocardiopsaceae;g__unidentified_Nocardiopsaceae;s__unidentified_Nocardiopsaceae	0	0	0	0	0	0	0	0	0	0	0	0	0	0	0	0	0	0	0	0	0	0	0	0	0	0	7.88239e-05	0	0	0	0	0	0	0	0	0	0	0	0	0	0	0	0	0	0	0	0	0	0
d__Bacteria;p__Actinobacteria;c__Actinobacteria;o__Actinomycetales;f__Promicromonosporaceae;g__Cellulosimicrobium;s__unidentified_Cellulosimicrobium	0	0	0	0	0	0	0	0	0	0	0	0	0	0	0	0	0	0	0	0	0	0	3.35048e-05	0	0	0	0	0	0	0	0	0	0	0	0	0	0	0	0	0	0	0	0	0	0	6.50957e-05	0	0	0
d__Bacteria;p__Actinobacteria;c__Actinobacteria;o__Actinomycetales;f__Promicromonosporaceae;g__Promicromonospora;s__unidentified_Promicromonospora	0	0	0	0	0	0	0	0	0	0	0	0	0	0	0	0	0	0	0	0	0	0	0	0	0	0	0	0	0	0	0	0	0	0	0	0	0	0	0	0	0	0	0	0	0	0	0	0	0
d__Bacteria;p__Actinobacteria;c__Actinobacteria;o__Actinomycetales;f__Promicromonosporaceae;g__unclassified_Promicromonosporaceae;s__unclassified_Promicromonosporaceae	0	0	0	0	0	0	0	0	0	0	0	0	0	0	0	0	0	0	0	0	0	0	0	0	7.70749e-05	0	0	0	0.000353057	0	0	0.000681276	0	0	0	0	0	0	0	0	0	0	0	0	0	0	0	0	0
d__Bacteria;p__Actinobacteria;c__Actinobacteria;o__Actinomycetales;f__Promicromonosporaceae;g__unidentified_Promicromonosporaceae;s__unidentified_Promicromonosporaceae	0	0	0	0	0	0	0	0	0	0	0	0	0	0	0	0	0	0	0	0	0	0	0	0	0	0	0	0	0	0	0	0.000156126	0	0	0	0	0	0	0	0	0	0	0	0	6.0393e-05	0	0	0	0
d__Bacteria;p__Actinobacteria;c__Actinobacteria;o__Actinomycetales;f__Propionibacteriaceae;g__Luteococcus;s__unidentified_Luteococcus	0	0	0.000102189	0	0	0	0	0	0	0	0	0	0	5.8372e-05	0	0	0	0	0	0	0	0	0	0	0.000107905	0	0	0	0	0	0	0	0	0.0001396	0	0	0	0	0	0	0	0	0	0	0	0	0	0	0
d__Bacteria;p__Actinobacteria;c__Actinobacteria;o__Actinomycetales;f__Propionibacteriaceae;g__Propionibacterium;s__Propionibacterium_acnes	0	0	0	0	0	0	0	0	0	0	0	0	0	0	0	0	0	0	0	0	5.15477e-05	0	0	0	0.000462449	0	0	0	0	0	0	0	0	0	0	0	0	0	0	0	0	0	0	0	0	0	0	0	0
d__Bacteria;p__Actinobacteria;c__Actinobacteria;o__Actinomycetales;f__Propionibacteriaceae;g__Propionibacterium;s__unidentified_Propionibacterium	0	0	0	0	0	0	0	0	0	0	0	0	0	0	0	0	0	0	0	0	0	0	0	0	0	0	0	0	0	0	0	0	0	0	0	0	0	0	0	0	0	0	0	0	0	0	0	0	0
d__Bacteria;p__Actinobacteria;c__Actinobacteria;o__Actinomycetales;f__Propionibacteriaceae;g__Tessaracoccus;s__unclassified_Tessaracoccus	0	0	0	0	0	0	0	0	0	0	0	0	0	0	0	0	0	0	0	0	0	0	0	0	0	0	0	0	0	0	0	0	0	0	0	0	0	0	0	0	0	0	0	0	0	0	0	0	0
d__Bacteria;p__Actinobacteria;c__Actinobacteria;o__Actinomycetales;f__Propionibacteriaceae;g__Tessaracoccus;s__unidentified_Tessaracoccus	0	0	0	0	0	0	0	0	0	0	0	0	0	0	0	0	0	0	0	0	0	0	0	0	0	0	0	0	0	0	0	0	0	0	0	0	0	0	0	0	0	0	0	0	0	0	0	0	0
d__Bacteria;p__Actinobacteria;c__Actinobacteria;o__Actinomycetales;f__Propionibacteriaceae;g__unclassified_Propionibacteriaceae;s__unclassified_Propionibacteriaceae	0	0	0	0	0	0	0	0	0	5.26759e-05	0	0	0	0	0	0	0	0	0	0	0	0	0	0	0	0	0	0	0	0	0	0	0	0	0	0.00168636	0	0	0	0	0	0	0	0	0	0	0	0	0
d__Bacteria;p__Actinobacteria;c__Actinobacteria;o__Actinomycetales;f__Propionibacteriaceae;g__unidentified_Propionibacteriaceae;s__unidentified_Propionibacteriaceae	0	0	0	0	0	0	0	0	0	0	0	0	0	0	0	0	0	0	0	0	0	0	0	0	0	0	0	0	0	0	0	0	0	0	0	0.000271533	0	0	0	0	0	0	0	0	0	0	0	0	0
d__Bacteria;p__Actinobacteria;c__Actinobacteria;o__Actinomycetales;f__Pseudonocardiaceae;g__Actinomycetospora;s__Actinomycetospora_chiangmaiensis	0	0	0	0	0	0	0	0	0	0	0	0	0	0	0	0	0	0	0	0	0	3.71177e-05	0	0	0	0	0	0	0.000112978	0	0	0	0	0	0	0	0	0	0	0	0	0	0	0	0	0	0	0	0
d__Bacteria;p__Actinobacteria;c__Actinobacteria;o__Actinomycetales;f__Pseudonocardiaceae;g__Actinomycetospora;s__unidentified_Actinomycetospora	0	0	0	0	0	0	0	0	0	0	0	0	0	0	0	0	0	0	0	0	0	0	0	0	0	0	0	0	0	0	0	0	0	0	0	0	0	0	0	0	0	0	0	0	0	0	0	0	0
d__Bacteria;p__Actinobacteria;c__Actinobacteria;o__Actinomycetales;f__Pseudonocardiaceae;g__Amycolatopsis;s__unidentified_Amycolatopsis	0	0	0	0	0	2.9387e-05	0	0	0	0	0	0	0	0	0	0	0	0	0	0	0	0	0	0	3.08299e-05	0	0.000105099	0	0.000635503	0	0	0	0	0	0	0	0	0	0	0	0	0	0	0	0	0	0	0	0
d__Bacteria;p__Actinobacteria;c__Actinobacteria;o__Actinomycetales;f__Pseudonocardiaceae;g__Pseudonocardia;s__unidentified_Pseudonocardia	0	0	0	0	0	0	0	0	0	0	0	0	0	2.9186e-05	0	0	0	0	0	0	0	0	0	0	0	0	0	0	0	0	0	0	0	0	0	0	0	0	0.000193234	0	0	0	0	0	0	0	0	0	0
d__Bacteria;p__Actinobacteria;c__Actinobacteria;o__Actinomycetales;f__Pseudonocardiaceae;g__Saccharopolyspora;s__Saccharopolyspora_hirsuta	0	0	0	0	0	0	0	0	0	0	0	0	0	0	0	0	0	0	0	0	0	0	0	0	0.000616599	0	0	0	0	0	0	0	0	0	0	0	0	0	0	0	0	0	0	0	0	6.50957e-05	0	0	0
d__Bacteria;p__Actinobacteria;c__Actinobacteria;o__Actinomycetales;f__Pseudonocardiaceae;g__Saccharopolyspora;s__unidentified_Saccharopolyspora	0	0	0	0	0	0	0	0	0	0	0	0	0	0	0	0	0	0	0	0	0	0	0	0	0	0	0	0	0	0	0	0	0	0	0	0	0	0	4.45924e-05	0	0	0	0	0	0	4.88218e-05	0	0	0
d__Bacteria;p__Actinobacteria;c__Actinobacteria;o__Actinomycetales;f__Pseudonocardiaceae;g__Thermobispora;s__Thermobispora_bispora	0	0	0	0	0	0	0	0	0	0	0	0	0	0	0	0	0	0	0	0	0	0	0	0	0	0	0	0	0	0	0	0	0	0	0	7.14561e-05	0	0	0	0	0	0	0	0	0	0	0	0	0
d__Bacteria;p__Actinobacteria;c__Actinobacteria;o__Actinomycetales;f__Pseudonocardiaceae;g__unidentified_Pseudonocardiaceae;s__unidentified_Pseudonocardiaceae	0	0	0	0	0	0	0	0	0	0	0	0	0	0	0	0	0	0	0	0	0	0	0	0	0	0	7.88239e-05	0	0.000155345	0	0	0.000184512	0	0	0	0	0	0	0	0	0	0	0	0	0	0	0	0	0
d__Bacteria;p__Actinobacteria;c__Actinobacteria;o__Actinomycetales;f__Ruaniaceae;g__Ruania;s__Ruania_albidiflava	0	0	0	0	0	1.95913e-05	0	0	0	0	0	0	0	0	0	0	0	0	0	0	0	0	0	0	0	0	0	0	2.82446e-05	0	0	0	0	0	0	0	0	0	0	0	0	0	0	0	0	0	0	0	0
d__Bacteria;p__Actinobacteria;c__Actinobacteria;o__Actinomycetales;f__Ruaniaceae;g__unidentified_Ruaniaceae;s__unidentified_Ruaniaceae	0	0	0	0	0	0	0	0	0	0	0	0	0	0	0	0	0	0	0	0	0	0	0	0	0	0	0.000236472	0	0.000169468	0	0	0	0	0	0	0	0	0	0	0	0	0	0	0	0	0	0	0	0
d__Bacteria;p__Actinobacteria;c__Actinobacteria;o__Actinomycetales;f__Sanguibacteraceae;g__Sanguibacter;s__unidentified_Sanguibacter	0	0	0	0	0	0	0	0	0	0	2.46993e-05	0	0	0	0	0	0	0	0	0	0	0	0	0	0	0	0	0	0	0	0	0	0	0	0	0	0	0	0.000728343	0	0.000955631	9.7212e-05	0	0.00265175	0	0	0	0	0
d__Bacteria;p__Actinobacteria;c__Actinobacteria;o__Actinomycetales;f__Sanguibacteraceae;g__unclassified_Sanguibacteraceae;s__unclassified_Sanguibacteraceae	0	0	0	0	0	0	0	0	0	0	0	0	0	0	0	0	0	0	0	0	0	0	0	0	0	0	0	0	0	0	0	0	0.000253234	0	0	0	0	0	0	0	0	0	0	0	0	0	0	0	0
d__Bacteria;p__Actinobacteria;c__Actinobacteria;o__Actinomycetales;f__Sporichthyaceae;g__unidentified_Sporichthyaceae;s__unidentified_Sporichthyaceae	0	0	0	0	0	0	0.00306108	0	0	0	0	0	4.54246e-05	0	0	0	0	0	0	0	0.0013789	0	0	0	0	0	0	0	0	0	0	0	0	0	0	0	0	0	0	0	0	0	0	0	0	0	0	0	0
d__Bacteria;p__Actinobacteria;c__Actinobacteria;o__Actinomycetales;f__Streptomycetaceae;g__Streptomyces;s__unclassified_Streptomyces	0	2.46439e-05	0	0	5.60185e-05	0.000284074	2.82127e-05	0.00431488	6.60755e-05	0	0	0	0	8.7558e-05	0.000219215	0	0.0525657	0.000393361	6.16477e-05	0	0	0	0	0	0	0	6.56866e-05	3.23588e-05	0.000522525	0	0	0.0079908	0	0	0.000225776	0	0	0	0	0	0	0	0	5.4488e-05	0	0	0	0	0
d__Bacteria;p__Actinobacteria;c__Actinobacteria;o__Actinomycetales;f__Streptomycetaceae;g__Streptomyces;s__unidentified_Streptomyces	0	0	0	0	0	0	0	0	0	0	0.00069158	0	0.000102205	2.9186e-05	0	0	2.71939e-05	2.53781e-05	0	0	0.00210057	0	0	0	0	0	0	0	0	0	0	0	0	0	1.32809e-05	0	0	0	0	0	0	0	0	0	0	0	0	0	0
d__Bacteria;p__Actinobacteria;c__Actinobacteria;o__Actinomycetales;f__Streptomycetaceae;g__unclassified_Streptomycetaceae;s__unclassified_Streptomycetaceae	0	0	0	0.000184604	0	0	0	0	0	0	9.87971e-05	0	0	0	0	0	0	0	0	0	0	0	0	0	0	0	6.56866e-05	0	0.000112978	0	0	0	0	0	0	0	0	0	0	0	0	0	0	0	0	0	0	0	0
d__Bacteria;p__Actinobacteria;c__Actinobacteria;o__Actinomycetales;f__Streptosporangiaceae;g__Nonomuraea;s__unclassified_Nonomuraea	0	0	3.40628e-05	9.2302e-05	0	0	7.05318e-05	3.94654e-05	0	0	6.17482e-05	2.40105e-05	2.27123e-05	0	0	0	0	0	0	0	9.02085e-05	0	0	0	0	0	0	0	0	0	0	0	0	0	0.000159371	0	0	0	0	0	0	0	0	0	0	0	0	0	0
d__Bacteria;p__Actinobacteria;c__Actinobacteria;o__Actinomycetales;f__Streptosporangiaceae;g__unclassified_Streptosporangiaceae;s__unclassified_Streptosporangiaceae	0	8.62536e-05	0.000102189	0	5.60185e-05	6.85696e-05	0.000282127	0.000144706	0.000211442	0.000197535	0.000321091	0.000264115	6.81369e-05	0.000262674	0	0	4.07908e-05	3.80672e-05	0	0	0	0	0.000167524	0	0.000262055	0	0	0	0	0	0.00013712	0	4.60426e-05	0.000209401	0.00159371	0	5.40472e-05	0	0	0	0	0	0	0	0	0	0	0	0
d__Bacteria;p__Actinobacteria;c__Actinobacteria;o__Actinomycetales;f__Thermomonosporaceae;g__Actinoallomurus;s__Actinoallomurus_iriomotensis	0	6.16097e-05	0	0	0	0	0	0	0	0	0	0	0	0	0.000158322	0	0	7.61344e-05	0	0	0.000193304	0	0	0	0	0	0	0	0	0	0	4.25798e-05	0	0	0	0	0	0	0	0	0	0	0	0	0	0	0	0	0
d__Bacteria;p__Actinobacteria;c__Actinobacteria;o__Actinomycetales;f__Thermomonosporaceae;g__Actinocorallia;s__unidentified_Actinocorallia	0	0	0	0	0	0	0	0	0	0	0	0	0	0	0	0	0	0	0	0	0	0	0	0	0	0	2.62746e-05	0	0	0	0	0	0	0	0	0	0	0	0	0	0	0	0	0	0	0	0	0	0
d__Bacteria;p__Actinobacteria;c__Actinobacteria;o__Actinomycetales;f__Thermomonosporaceae;g__Actinomadura;s__unclassified_Actinomadura	0	0	0	0	0	0	0	0	0	0	0	0	0	0	0	0	0	0	0	0	0	0	0	0	0	0	3.9412e-05	0	0	0	0	0	0	0	0	0	0	0	0	0	0	0	0	0	0	4.88218e-05	0	0	0
d__Bacteria;p__Actinobacteria;c__Actinobacteria;o__Actinomycetales;f__Thermomonosporaceae;g__unclassified_Thermomonosporaceae;s__unclassified_Thermomonosporaceae	0	0	0.000153283	0.000424589	0	0.000176322	0.00169276	0	0	0.00013169	0.000654531	0	0	0.00144471	0	0.000132933	0	0	0	0	0.000567025	0.000222706	0.000150771	0.000357088	0.000878653	0	0	8.0897e-05	0.000268324	4.26482e-05	0.000609422	0.000468377	0.000287766	0.000321081	9.29664e-05	0.000128621	0	0	0	0	0	0	0	0	0	0	0	0	0
d__Bacteria;p__Actinobacteria;c__Actinobacteria;o__Actinomycetales;f__Thermomonosporaceae;g__unidentified_Thermomonosporaceae;s__unidentified_Thermomonosporaceae	0	0	0	0	0	0	2.82127e-05	0	0	0	0	0	0	0	0	0	0	0	0	0	0	0	0	0	0	0	0	0	0	0	0	0	0	0	0	0	0	0	0	0	0	0	0	0	0	0	0	0	0
d__Bacteria;p__Actinobacteria;c__Actinobacteria;o__Actinomycetales;f__Williamsiaceae;g__Williamsia;s__unidentified_Williamsia	8.58652e-05	0	0	0	0	1.95913e-05	5.64254e-05	0	0	0	0.00595253	0	0	0.000364825	0	0	0	0	0	0	0.000567025	0.000123726	0	3.57088e-05	7.70749e-05	0	0	0	0	0	0.000609422	0.000198706	0	0	9.29664e-05	0	0	0	0	0	0	0	0	0.000744669	0	0	0	0	0
d__Bacteria;p__Actinobacteria;c__Actinobacteria;o__Actinomycetales;f__Yaniellaceae;g__Yaniella;s__unidentified_Yaniella	0	0.000209473	0	0	0	0	0.0252504	2.63103e-05	0.000726831	0	0.00414948	0	2.27123e-05	0	0	0	0	0.000164958	0	0	0	0.000791844	0	5.95146e-05	0.000308299	0	0	0	0.000324813	0	0	0	0	0	0	0	0	0	0.00132291	7.259e-05	0	0	0	0	0	0	0	0.000361049	0
d__Bacteria;p__Actinobacteria;c__Actinobacteria;o__Actinomycetales;f__unclassified_Actinomycetales;g__unclassified_Actinomycetales;s__unclassified_Actinomycetales	0.000858652	0	0	0.00539044	0	0	0.0396953	0.0123395	0.00278839	0	0.0120286	0.000612267	0.000386109	0.000131337	0.000669825	0.000569714	0.0988361	0.000837478	0.000937045	0	0.0365731	0.00434277	0	0	0.01876	0.00011069	0.0452187	0.0292038	0	0.00555848	0	0.0468661	0	0.00012564	0.00029218	0	0	0.000450735	0.00025269	2.9036e-05	0.000273038	0.000836023	0	0.0057394	0.000326122	8.13696e-05	0	0.00012035	6.14115e-05
d__Bacteria;p__Actinobacteria;c__Actinobacteria;o__Actinomycetales;f__unidentified_Actinomycetales;g__unidentified_Actinomycetales;s__unidentified_Actinomycetales	1.43109e-05	2.46439e-05	0	0.00090456	0	0	0.000804063	0.0238502	0.00064754	0	0.000543384	0.000204089	2.27123e-05	0	0	3.79809e-05	0.00121013	0.000393361	9.86364e-05	0	0.00170107	2.47451e-05	0	0	0.00114071	0	0.0331586	0.00025887	7.06115e-05	0.00179122	0	0.00255479	0	0	0	0	0	0	2.97283e-05	0	6.82594e-05	0	0	0.00148934	0	0	4.10891e-05	0	0
d__Bacteria;p__Actinobacteria;c__Actinobacteria;o__Bifidobacteriales;f__Bifidobacteriaceae;g__Bifidobacterium;s__Bifidobacterium_adolescentis	0	0	0	0.000239985	1.40046e-05	0	0.000169276	2.63103e-05	0	1.3169e-05	0	0	7.94931e-05	4.3779e-05	0	0	0.000380714	7.61344e-05	0	0	0.000270626	1.23726e-05	0	0	1.5415e-05	0.00011069	9.19613e-05	0.000194153	0	0	0	5.6773e-05	0	0	0	0	0	0	0	0.00220674	0	0	0.000129748	0	8.45503e-05	0.000602135	0	0.000267444	0.000135105
d__Bacteria;p__Actinobacteria;c__Actinobacteria;o__Bifidobacteriales;f__Bifidobacteriaceae;g__Bifidobacterium;s__Bifidobacterium_animalis	0	0	0	0.00046151	0	0	0.00143885	0.00048674	0	0	4.93986e-05	0	0	0	0	0	0.000829413	0	9.86364e-05	0	0.000618573	0.000173216	0	0	0.000354544	0	0.000302158	0.000145615	0	0	0	0.000212899	0	0	0	0	0	0	0	1.4518e-05	0	0	0	0	0	0	0	0	0
d__Bacteria;p__Actinobacteria;c__Actinobacteria;o__Bifidobacteriales;f__Bifidobacteriaceae;g__Bifidobacterium;s__Bifidobacterium_bifidum	0	0	0	0	0	0	0	0	2.64302e-05	0	0	0	0	0	0	0	2.71939e-05	0	0	0	2.57739e-05	0	0	0	0	6.64143e-05	0	0	0	0	0	0	0	0	0	0	0	0	8.91849e-05	2.9036e-05	0	0	0	3.63253e-05	3.62358e-05	9.76435e-05	0	0	0
d__Bacteria;p__Actinobacteria;c__Actinobacteria;o__Bifidobacteriales;f__Bifidobacteriaceae;g__Bifidobacterium;s__Bifidobacterium_breve	0	0	0	0	0	0	0	0	0	0	0	0	0	0	0	0	0	0	0	0	0	0	3.35048e-05	0	6.16599e-05	0	2.62746e-05	0	0	0	0	0	0	0	0	0	0	0	0	0.000174216	0	0	0	0	0	0	0	0	0
d__Bacteria;p__Actinobacteria;c__Actinobacteria;o__Bifidobacteriales;f__Bifidobacteriaceae;g__Bifidobacterium;s__Bifidobacterium_longum	0.000228974	0	0	0	0	0	0.000253915	5.26205e-05	0	0	0.00127201	0	0	0.000248081	2.43573e-05	0	0	0	0	0	0.000257739	0.000123726	1.67524e-05	0.000119029	0.020841	0.00112904	0	0	0.000141223	0	0	2.83865e-05	0.000103596	0.000362961	0.000239057	0	4.50394e-05	0.000608492	2.97283e-05	0	0	0	0.030507	0	0.000289887	0.000260383	0.000356106	9.36054e-05	0.000196517
d__Bacteria;p__Actinobacteria;c__Actinobacteria;o__Bifidobacteriales;f__Bifidobacteriaceae;g__Bifidobacterium;s__Bifidobacterium_pseudolongum	0	0	0	0	0	0	0	7.89308e-05	0	0	0.000111147	0	0	0	0	0	0	0	0	0	0	0	0	0	0.000107905	0.00389631	0	0	0	0	1.52355e-05	0	0	0	0	4.28737e-05	0	0	0.00814555	0.00159698	0	0	0.000827143	0	0.00131657	0.120102	0	0.00109652	0
d__Bacteria;p__Actinobacteria;c__Actinobacteria;o__Bifidobacteriales;f__Bifidobacteriaceae;g__Bifidobacterium;s__Bifidobacterium_thermacidophilum	0.00137384	0.000345015	0.000136251	0.000166144	0	0	0.00809705	0.00121027	0.00134794	0	0.00263047	0.000768335	0.000261191	0.000233488	4.87145e-05	0	0.000203954	3.80672e-05	6.16477e-05	0	0.0489446	0.0231614	0.000201029	0.00020235	0.0112067	0	0.000157648	0	0.0198701	0	0	0.000312252	0	0.000977203	0.00322726	0	0.000342299	0	0	0.0012921	0	0	0	0	0	0	0	0	0
d__Bacteria;p__Actinobacteria;c__Actinobacteria;o__Bifidobacteriales;f__Bifidobacteriaceae;g__Bifidobacterium;s__unclassified_Bifidobacterium	0	0	3.40628e-05	0	0	0	0.00138242	0.00669596	1.32151e-05	0	0.00292687	2.40105e-05	0	0.000423197	0	0	4.07908e-05	0	0	0	0.00367278	0.000210334	0	8.33204e-05	0.00670551	0.00035421	1.31373e-05	0.0005501	0.000127101	0	3.04711e-05	0.000596117	0	0.000167521	0.000212495	0	0	0	0.000148641	0.000246806	0	0	9.7311e-05	1.81627e-05	7.24716e-05	0.00188778	0	9.36054e-05	0
d__Bacteria;p__Actinobacteria;c__Actinobacteria;o__Bifidobacteriales;f__Bifidobacteriaceae;g__Bifidobacterium;s__unidentified_Bifidobacterium	0	0	0	0	0	0	0.000338553	0	0	0	0	0	0	0	0	0	0.00053028	0	0	0	0.000115982	0.000383549	0	0	0.00440868	0.00163822	0	0.000517741	0	0.000355401	0	0	0	0	0	0	0	0	0	0.000130662	0	0	0	0	0.000193258	0	0	0	0.00031934
d__Bacteria;p__Actinobacteria;c__Actinobacteria;o__Bifidobacteriales;f__Bifidobacteriaceae;g__Gardnerella;s__unidentified_Gardnerella	0	3.69658e-05	0	0.000609193	0	0	0.000832275	7.89308e-05	0	0	0	0	0	0	0	9.49523e-05	0	0	0	0	0.000541251	3.71177e-05	0	0	0	0	0	0.000776611	0	0	0	0	0	0	0	0	0	0	0	0	0	0	0.000178403	0	0	0	0	0	0
d__Bacteria;p__Actinobacteria;c__Actinobacteria;o__Bifidobacteriales;f__Bifidobacteriaceae;g__unclassified_Bifidobacteriaceae;s__unclassified_Bifidobacteriaceae	0.000243285	3.69658e-05	1.70314e-05	0.000350748	2.80092e-05	0	0.000141064	0.000105241	0.000132151	0	0.035567	1.20052e-05	0	0.00102151	8.52505e-05	0	4.07908e-05	0	4.93182e-05	0	0.00579912	0.00148471	0.000469067	0.00020235	0.0189758	0	3.9412e-05	0.000970764	7.06115e-05	1.42161e-05	0.00103602	7.09663e-05	0	0	0	0.000257242	8.10709e-05	0	0	0	0	0	4.86555e-05	0	0	4.88218e-05	0	0	0
d__Bacteria;p__Actinobacteria;c__Actinobacteria;o__Bifidobacteriales;f__Bifidobacteriaceae;g__unidentified_Bifidobacteriaceae;s__unidentified_Bifidobacteriaceae	0.000872962	0	0.000579068	0.00404283	7.00231e-05	0.000107752	0.00751869	0.00261787	0.00105721	3.9507e-05	0.00823721	0.000852372	7.94931e-05	0.00328343	0	0	0.000639056	0	0	0	0.00552849	0.00196724	0.000184276	0.000523728	0.0140276	8.85524e-05	9.19613e-05	0.000210332	0.0119192	0	0.00112743	0.00109288	0.00035683	0.000279201	0.000531237	0.000485902	6.30551e-05	0.000202831	0.000579702	0.00036295	0	0	3.2437e-05	0	0.000181179	0.000341752	0.000356106	8.02332e-05	6.14115e-05
d__Bacteria;p__Actinobacteria;c__Actinobacteria;o__Micrococcales;f__unidentified_Micrococcales;g__unidentified_Micrococcales;s__unidentified_Micrococcales	0	0	0	0	0	0	0	0	0	0	0	0	0	0	0	0	0	0	0	0	0	0	0	0	0	0	0	0	0.000127101	0	0	0	0	0	0	0	0	0	0	0	0	0	0	0	0	0	0	0	0
d__Bacteria;p__Actinobacteria;c__Actinobacteria;o__unclassified_Actinobacteria;f__unclassified_Actinobacteria;g__unclassified_Actinobacteria;s__unclassified_Actinobacteria	0	0	0	0	0	0	0	0	0	0	4.93986e-05	0	0	0	0	0	0	0	0	0	0	0	0	0	0	0	0	0	0	0	0	0	0	6.98002e-05	0	0	0	0	0	0	0	0	0	0	0	0	0	0	0
d__Bacteria;p__Actinobacteria;c__Actinobacteria;o__unidentified_Actinobacteria;f__unidentified_Actinobacteria;g__unidentified_Actinobacteria;s__unidentified_Actinobacteria	0	0	0	0	0	0	0	0	0	0	0	0	0	0	0	0	0	0	0	0	0	0	0	0	0	0	0	0	0	0	0	0	0	0	0	0	0	0	0	0	0	0	0	0	0	0	0	0	0
d__Bacteria;p__Actinobacteria;c__Coriobacteriia;o__Coriobacteriales;f__Coriobacteriaceae;g__Adlercreutzia;s__unidentified_Adlercreutzia	0	0	0	0	0	0	0	0	0	0	0	0	0	0	0	0	0	0	0	0	0	0	0	0	0	0	2.62746e-05	0	0	0	0	0	0	0	0	0	0	0.000180294	0.000654022	0.000101626	0	0	0.000729832	0	0.000205336	4.88218e-05	0.00015066	0	0
d__Bacteria;p__Actinobacteria;c__Coriobacteriia;o__Coriobacteriales;f__Coriobacteriaceae;g__Atopobium;s__Atopobium_vaginae	0	0	0	0	0	0	0	0	0	0	0	0	0	0	0	0	0	0	0	0	0	0	5.02571e-05	0	0	0	0	0	0	0	0	0	0	0	0	0	0	0	0	0	0	0	0	0	0	0	0	0	0
d__Bacteria;p__Actinobacteria;c__Coriobacteriia;o__Coriobacteriales;f__Coriobacteriaceae;g__Atopobium;s__unidentified_Atopobium	0	0	0	0	0	0	0	0	0	0	0	0	0	0	0	0	0	0	0	0	0	0	0	0	0	0	0	0	9.88561e-05	0	0	0	0	0	0	0	0	0	5.94566e-05	0.000101626	0	3.88848e-05	0.00110286	0	0	0.000162739	0	0	0
d__Bacteria;p__Actinobacteria;c__Coriobacteriia;o__Coriobacteriales;f__Coriobacteriaceae;g__Collinsella;s__Collinsella_aerofaciens	0	0	0	0.000369208	0	0	0	6.57756e-05	0	0	0.000419888	0	0	0	0	0	0	0	0	0	0	0	0	0	0	0.00624294	0.00157648	0	0.00391188	0	0	0	0	0	0	0	0	0.00013522	0	0	5.8508e-05	0	0.202666	0	0	0	0	0	0
d__Bacteria;p__Actinobacteria;c__Coriobacteriia;o__Coriobacteriales;f__Coriobacteriaceae;g__Collinsella;s__Collinsella_stercoris	0	0	0	0	0	0	0	0	0	0	0	0	0	0	0	0	0	0	0	0	0	0	0	0	0	0	0.000144511	0	0.000451914	0	0	0	2.30213e-05	0	0	0	0	0	0	0	0	0	0	0	0	0	0	0	0
d__Bacteria;p__Actinobacteria;c__Coriobacteriia;o__Coriobacteriales;f__Coriobacteriaceae;g__Collinsella;s__unclassified_Collinsella	0	0	0	0	0	0	0	0	0	0	0	0	0	0	0	0	0	0	0	0	0	0	0	0	0	0	0.000210197	0	0.000211834	0	0	0	0	0	0	0	0	0	0	0.000116144	0	0	0.0541211	0	0	0	0	0	0.000221081
d__Bacteria;p__Actinobacteria;c__Coriobacteriia;o__Coriobacteriales;f__Coriobacteriaceae;g__Collinsella;s__unidentified_Collinsella	0	0	0	0	0	0	0	0	0	0	0	0	0	0	0	0	0	0	0	0	0	0	0	0	0	0.000774833	0	0	0	0	0	0	0	0	0	0	0	0	0	0	0	0	0.00204353	0	0	0	0	0	0
d__Bacteria;p__Actinobacteria;c__Coriobacteriia;o__Coriobacteriales;f__Coriobacteriaceae;g__Coriobacterium;s__unidentified_Coriobacterium	0	0	0	0	0	0	0	0	0	0	0	0	0	0	0	0	0	0	0	0	0	0	0	0	0	0	0.000512356	0	0.00333286	0	0	0	0	0	0	0	0	0	0	0	0	0	6.4874e-05	0	0	0	0	0	0
d__Bacteria;p__Actinobacteria;c__Coriobacteriia;o__Coriobacteriales;f__Coriobacteriaceae;g__Eggerthella;s__Eggerthella_lenta	0	0	0	0	0	0	0	0	0	0	0	0	0	0	0	0	0	0	0	0	0	0	0	0	0	0	0	0	0	0	0	0	0	2.79201e-05	0	0	0	0	0	0	0	0	0.000145966	0	0	0	0	0	0
d__Bacteria;p__Actinobacteria;c__Coriobacteriia;o__Coriobacteriales;f__Coriobacteriaceae;g__Eggerthella;s__unidentified_Eggerthella	0	0	0	0	0	0	0	0	0	0	0	2.40105e-05	0	0	0	0	0	0	0	0	0	0	0	0	0	0	0	0	0	0	0	0	0	0	0	0	0	0	0	0	0	0	0	0	0	0	0	0	0
d__Bacteria;p__Actinobacteria;c__Coriobacteriia;o__Coriobacteriales;f__Coriobacteriaceae;g__Enterococcus;s__Enterococcus_casseliflavus	0	0	0	0	0	0	0	0	0	0	0	0	0	0	0	0	0	0	0	0	0	0	0	0	0	0	0	0	0	0	0	0	0	0	0	0	0	0	0	0	0	0	0	0	0	0	0	0	0
d__Bacteria;p__Actinobacteria;c__Coriobacteriia;o__Coriobacteriales;f__Coriobacteriaceae;g__Olsenella;s__Olsenella_profusa	0	0	0	0	0	0	0	0	0	0	0	0	0	0	0	0	0	0	0	0	0	0	0	0	0	0.000221381	0	0	0.00018359	0	0	0	0	0	0	0	0	0	0	0	0	0	0.00439521	0	4.83144e-05	0	0	0	0.000122823
d__Bacteria;p__Actinobacteria;c__Coriobacteriia;o__Coriobacteriales;f__Coriobacteriaceae;g__Olsenella;s__Olsenella_uli	0	0	0	0.000535352	0	0	0	0	0	2.6338e-05	0	0	0	0	6.08932e-05	0	0	0	0	0	0	0	0	0	0	0	0.000788239	0	0.00207598	0	0	0.000865789	0	0	0	0	0	4.50735e-05	0	0	0	3.88848e-05	0	0	0	0.000113917	0	0	0
d__Bacteria;p__Actinobacteria;c__Coriobacteriia;o__Coriobacteriales;f__Coriobacteriaceae;g__Olsenella;s__Olsenella_umbonata	0	0	0	0	0	0	0	0	0	0	0	0	0	0	0	0	0	0	0	0	0	2.47451e-05	0	0	0	0	0	0	5.64892e-05	0	0	0	0	0	0	0	0	0	0	0	0	0	0.00441143	0	0	0	0	0	0.000208799
d__Bacteria;p__Actinobacteria;c__Coriobacteriia;o__Coriobacteriales;f__Coriobacteriaceae;g__Olsenella;s__unclassified_Olsenella	0	0	0	0	0	0	0	0	0	0	0	0	0	0	0	0	0	0	0	0	0	0	0	0	0	0	0	0	0	0	0	0	0	0	0	0	0	0	0	0	0	3.88848e-05	0.0167537	0	0	0.00120427	0	0	2.45646e-05
d__Bacteria;p__Actinobacteria;c__Coriobacteriia;o__Coriobacteriales;f__Coriobacteriaceae;g__Paraeggerthella;s__Paraeggerthella_hongkongensis	0	0	0	0	0	0	0	0	0	0	0	0	0	0	0	0	0	0	0	0	0	0	0	0	0	0	0	0	0.00018359	0	0	0	0	0	0	0	0	0	0	0	0	0	0	0	0	0	0	0	0
d__Bacteria;p__Actinobacteria;c__Coriobacteriia;o__Coriobacteriales;f__Coriobacteriaceae;g__Slackia;s__unidentified_Slackia	0	0	0	0	0	0	0	0	0	0	0	0	0	0	0	0	0	0	0	0	0	0	0	0	0	0	0.000105099	0	0	0	0	0	0	0	0	0	0	0	0	0	0	0	0.000340588	0	0	0	0	0	0
d__Bacteria;p__Actinobacteria;c__Coriobacteriia;o__Coriobacteriales;f__Coriobacteriaceae;g__unclassified_Coriobacteriaceae;s__unclassified_Coriobacteriaceae	0	0	0	0	0	0	0	0	0	0	0	0	0	0	0	0	0	0	0	0	0	0	0	0	0	0	7.88239e-05	0	0	0	0	0	0	0	0	0	0	0.000405661	0.000148641	0.000609756	0	0	0.0143534	0.000217952	0	0.00346635	0.000136964	0.00012035	6.14115e-05
d__Bacteria;p__Actinobacteria;c__Coriobacteriia;o__Coriobacteriales;f__Coriobacteriaceae;g__unidentified_Coriobacteriaceae;s__unidentified_Coriobacteriaceae	0	0	0	0	0	0	0	0	0	0	0	0	0	0	0	0	0	0	0	0	0	0	0	0	0	0.000199243	0	0	0	0	0	0	0	0	0	0	0	0.000157757	0.000713479	0.000319396	1.95027e-05	9.7212e-05	0.0113529	0.000199789	0.000241572	0.000862518	0	4.01166e-05	2.45646e-05
d__Bacteria;p__Actinobacteria;c__MB-A2-108;o__unidentified_MB-A2-108;f__unidentified_MB-A2-108;g__unidentified_MB-A2-108;s__unidentified_MB-A2-108	0	0	0	0	0	0	0	0	0	0	0	0	0	0	0	3.79809e-05	0	0	0	0	5.15477e-05	0	0	0	0.000107905	0	6.56866e-05	0	0.000324813	0	0	9.93528e-05	0	0	0	0	0	0	0	0	0	0	0	0	0	0	0	0	0
d__Bacteria;p__Actinobacteria;c__Nitriliruptoria;o__Nitriliruptorales;f__Nitriliruptoraceae;g__Nitriliruptor;s__Nitriliruptor_alkaliphilus	0	0	0	0	0	0	0	0	0	0	0	0	0	0	0	0	0	0	0	0	0	0	0	0	0	0	0	0	0	0	0	0	0	0	0	5.71649e-05	0	0	0	0	0	0	0	0	0	0	0	0	0
d__Bacteria;p__Actinobacteria;c__OPB41;o__unidentified_OPB41;f__unidentified_OPB41;g__unidentified_OPB41;s__unidentified_OPB41	1.43109e-05	0	0	0	0	0	0	0	0	0.00013169	0.00034579	3.60157e-05	0	0.000131337	0	0	0	0	0	0	0.00180417	0	0.000402057	0.000119029	0.000400789	0	0	0	0	0	9.14132e-05	0.000269672	0	0	0	0	0	0	8.91849e-05	0	0	0	0	0	0	0	0	0	0
d__Bacteria;p__Actinobacteria;c__Rubrobacteria;o__Rubrobacterales;f__Rubrobacteraceae;g__Rubrobacter;s__unidentified_Rubrobacter	0	0	0	0	0	0	0	0	0	0	0	0	0	0	0	0	0	0	0	0	0	0	0	0	0	0	0	0	0	0	0	0	0	0	0	0	0	0	0	0	0	0	0	0	0	0	0	0	0
d__Bacteria;p__Actinobacteria;c__Rubrobacteria;o__Rubrobacterales;f__Rubrobacteraceae;g__unidentified_Rubrobacteraceae;s__unidentified_Rubrobacteraceae	0	0	0	0.000129223	0	0	0	0	0	0	0.000308741	0	0	0	0	0	0	0	0	0	0	0	0	0	0	0	0	0	0.0027256	0.000213241	0	0.000113546	0	0	0	0	0	0	0	0	0	0	0	0	0	0	0	0	0
d__Bacteria;p__Actinobacteria;c__Thermoleophilia;o__Gaiellales;f__Gaiellaceae;g__unclassified_Gaiellaceae;s__unclassified_Gaiellaceae	0	0	0	0	0	0	0	0	0	0	0	0	0	0	0	0	0	0	0	0	0	0	0	0	0	0	0	0	0	0	0	0	0	0	0	0	0	0	0	0	0	0	0	0	0	0	0	0	0
d__Bacteria;p__Actinobacteria;c__Thermoleophilia;o__Gaiellales;f__Gaiellaceae;g__unidentified_Gaiellaceae;s__unidentified_Gaiellaceae	0.000143109	0	0	0	0	0	0	0	0	0	0	0	0	0	0	0	0	0	0	0	0	0	0	0	0	0	0	0	0	0	0	0	0.000149639	0	0	0	0	0	0	0	0	0	0	0	0	0	0	0	0
d__Bacteria;p__Actinobacteria;c__Thermoleophilia;o__Gaiellales;f__unidentified_Gaiellales;g__unidentified_Gaiellales;s__unidentified_Gaiellales	2.86217e-05	0	0	0	0	0	0.000296234	0	0.000132151	0	0.000419888	2.40105e-05	6.81369e-05	0	0	0	0	0	0.000110966	0	0.00106962	7.42354e-05	0	0	0	0	0	0.000744252	0	0	0	0	0	0	0	0	0	0	0	0	0	0	0	0	0	0	0	0	0
d__Bacteria;p__Actinobacteria;c__Thermoleophilia;o__Solirubrobacterales;f__Conexibacteraceae;g__Conexibacter;s__unidentified_Conexibacter	0	0	0	5.53812e-05	0.000112037	0	0.000253915	0	5.28604e-05	0	0.000407538	2.40105e-05	0	0.000218895	0	0.000493752	0.000149566	0.00013958	0.000727443	0	0.000257739	0.000358804	0.000150771	0.000107126	0	0	0.000210197	0.000469203	0.000225957	0.000113728	3.04711e-05	0	4.60426e-05	0	0	8.57474e-05	0	0	2.97283e-05	0	0	0	0	0	0	0	0	0	0
d__Bacteria;p__Actinobacteria;c__Thermoleophilia;o__Solirubrobacterales;f__Conexibacteraceae;g__unclassified_Conexibacteraceae;s__unclassified_Conexibacteraceae	0	0	0	0	0	0	4.23191e-05	0	0	0	0	0	0	0	0	0	0	0	0	0	5.15477e-05	0	0	0	0	0	0	0	0	0	0	0	0	0	0	0	0	0	0	0	0	0	0	0	0	0	0	0	0
d__Bacteria;p__Actinobacteria;c__Thermoleophilia;o__Solirubrobacterales;f__Conexibacteraceae;g__unidentified_Conexibacteraceae;s__unidentified_Conexibacteraceae	0	0	0	0	0	1.95913e-05	0.000169276	0	0	9.21829e-05	0.000222294	0	0	0	0	0	0	0	0.000197273	0	0.000463929	0.000136098	0	0	0	0	0	0.00053392	0	0	0	1.41933e-05	0	0	0	0	2.70236e-05	0	0	0	0	0	0	0	0	0	0	0	0
d__Bacteria;p__Actinobacteria;c__Thermoleophilia;o__Solirubrobacterales;f__Patulibacteraceae;g__Patulibacter;s__unidentified_Patulibacter	0	0	0	0	0	0	0.000352659	2.63103e-05	0	0	0.000172895	0	0	0	0	0	0	0	3.69886e-05	0	0.000193304	0.000321687	0	0	0	0	0	8.0897e-05	0	0	0	0	0	0	0	0	0	0	0	0	0	3.88848e-05	0	0	0	0	0	0	0
d__Bacteria;p__Actinobacteria;c__Thermoleophilia;o__Solirubrobacterales;f__Patulibacteraceae;g__unidentified_Patulibacteraceae;s__unidentified_Patulibacteraceae	0	0	0	3.69208e-05	0	0	0.000296234	0	0	0	2.46993e-05	0	0	0	0	0	0	0	0	0	0.00016753	0.000136098	0	3.57088e-05	0	0	0.000262746	0.000242691	0	0	0	0	0	0	0	0	0	0	0	0	0	0	0	0	0	0	0	0	0
d__Bacteria;p__Actinobacteria;c__Thermoleophilia;o__Solirubrobacterales;f__Solirubrobacteraceae;g__unidentified_Solirubrobacteraceae;s__unidentified_Solirubrobacteraceae	7.15543e-05	0	0	0	0	0.000127344	0	0	0	0.00013169	0.00277867	0	0	0	0	0	0	0	0	0	0	0	0	7.14175e-05	6.16599e-05	0	0	0	9.88561e-05	0	0.000106649	7.09663e-05	0	0	0	0.00011433	0	0	5.94566e-05	0	0	0	0	0	0	0	0	0	0
d__Bacteria;p__Actinobacteria;c__Thermoleophilia;o__Solirubrobacterales;f__unclassified_Solirubrobacterales;g__unclassified_Solirubrobacterales;s__unclassified_Solirubrobacterales	0	0	0	0	0	0	0	0	0	0	0	0	0	0	0	0	0	0	0	0	0	0	0	0	0	0	0	0	0	0	0	0	0	0	0	0	0	0	0	0	0	0	0	0	0	0	0	0	0
d__Bacteria;p__Actinobacteria;c__Thermoleophilia;o__Solirubrobacterales;f__unidentified_Solirubrobacterales;g__unidentified_Solirubrobacterales;s__unidentified_Solirubrobacterales	0	0	0	0	0	0	0	0	0	0	0	0	0	0	0	0	0	0	0	0	0	0	0	0	0	0	0	0	0	0	0	0	0	0	0	0	0	0	0	0	0	0	0	0	0	0	0	0	0
d__Bacteria;p__Actinobacteria;c__unclassified_Actinobacteria;o__unclassified_Actinobacteria;f__unclassified_Actinobacteria;g__unclassified_Actinobacteria;s__unclassified_Actinobacteria	4.29326e-05	0	0	0	0	0	0	0	0	0	0	0	0	0	0	0	0	0	0	0	0	0	0	0	0	0	0	0	0	0	0	0	0	0	0	0	0	0	0	0	0	0	0	0	0	0	0	0	0
d__Bacteria;p__Armatimonadetes;c__0319-6E2;o__unidentified_0319-6E2;f__unidentified_0319-6E2;g__unidentified_0319-6E2;s__unidentified_0319-6E2	0	0	0	0.000110762	0	0	0	0	0	0	0	0	0	0	0	0	0	0	0	0	0	0	5.02571e-05	0	6.16599e-05	0	0	0	0	0	0	0	0	0	0	0	0	0	0	0	0	0	0	0	0	0	0	0	0
d__Bacteria;p__Armatimonadetes;c__Armatimonadia;o__Armatimonadales;f__Armatimonadaceae;g__unidentified_Armatimonadaceae;s__unidentified_Armatimonadaceae	2.86217e-05	0	0	0.000129223	5.60185e-05	0	7.05318e-05	0	0	0	0.000123496	0	0	0	0	0	0	0	0	0	0	0	0	0.000130932	0	0	0.000105099	0	0.000762604	0	0	0	0	0	7.96855e-05	0	0	0	0	0	0	0	0	0	0	0	0	0	0
d__Bacteria;p__Armatimonadetes;c__Chthonomonadetes;o__Chthonomonadales;f__Chthonomonadaceae;g__unidentified_Chthonomonadaceae;s__unidentified_Chthonomonadaceae	0	0	0	0	0	0	0	0	0	0	0	0	0	0	0	0	0	0	0	0	0	0	0	0	0	0	0	0	0	0	0	0	0	0	0	0	0	0	0	0	0	0	0	0	0	0	0	0	0
d__Bacteria;p__Armatimonadetes;c__[Fimbriimonadia];o__[Fimbriimonadales];f__[Fimbriimonadaceae];g__Fimbriimonas;s__unidentified_Fimbriimonas	0	0	0	0	0	0	0	0	0	0	0	0	0	0	0	0	0	0	0	0	0	0	0	0	3.08299e-05	0	0	0	0	0	0	0	0	0	0	0	0	0	0	0	0	0	0	0	0	0	0	0	0
d__Bacteria;p__BHI80-139;c__unidentified_BHI80-139;o__unidentified_BHI80-139;f__unidentified_BHI80-139;g__unidentified_BHI80-139;s__unidentified_BHI80-139	4.29326e-05	0	0	0	0	0	0	0	0	0	0	0	0	0	0	0	0	0	0	0	0	0	0	0	0	0	0	0	0	0	0	2.83865e-05	0	0	0	0	0	0	0	0	0	0	0	0	0	0	0	0	0
d__Bacteria;p__BRC1;c__PRR-11;o__unidentified_PRR-11;f__unidentified_PRR-11;g__unidentified_PRR-11;s__unidentified_PRR-11	0	0	0	0	0	0	4.23191e-05	0	0	0	0	0	0	0	0	0	0	0	0	0	0	0	0	0	0	0	0	3.23588e-05	0	0	0	0	0	0	0	0	0	0	0	0	0	0	0	0	0	0	0	0	0
d__Bacteria;p__Bacteroidetes;c__Bacteroidia;o__Bacteroidales;f__BS11;g__unidentified_BS11;s__unidentified_BS11	0.000100176	0	0	0	0	0.000205709	0.000479616	0	0	0.00013169	8.64475e-05	0	0	0	0	0	0.000951785	0	0	0	0.000386608	0.000222706	0	0	9.24898e-05	0	0	0.000129435	0	0	0	4.25798e-05	0	0	0	0	0	0	0	0	0	0	0	0	4.83144e-05	6.50957e-05	0	0	4.91292e-05
d__Bacteria;p__Bacteroidetes;c__Bacteroidia;o__Bacteroidales;f__Bacteroidaceae;g__5-7N15;s__unidentified_5-7N15	0	0	0	0	0	0	0	0	3.96453e-05	0	7.40979e-05	0	0	0	0	0	0	0	0	0	0	0	0	0	0	0	0	0	0	0	0	0	0	0	0	0	0	0.000428198	0.00104049	0	0	0	0.000113529	0	0.000193258	0.000162739	0.000356106	0.000307561	0
d__Bacteria;p__Bacteroidetes;c__Bacteroidia;o__Bacteroidales;f__Bacteroidaceae;g__BF311;s__unidentified_BF311	0	0	0	3.69208e-05	0	0	0	0	0	0	0	0	0	0	0	0	0	0	0	0	0	0	0	0	0	0	0	0	0	0	0	0	0	0	0	0	0	0	0	0	0	0	0	0	0	0	0	0	0
d__Bacteria;p__Bacteroidetes;c__Bacteroidia;o__Bacteroidales;f__Bacteroidaceae;g__Bacteroides;s__Bacteroides_acidifaciens	0	0	0	0	0	0	0.000239808	0	0	0	0	0	0	0	0.000316645	0.000246876	0.000122372	8.88235e-05	0	0	9.02085e-05	0	0	0	0.000477864	0	0	0	0.000508403	0.000298537	0.000152355	0	0	0	0	0	0	0	0	0	0	0	0	0	0	0	0	0	0
d__Bacteria;p__Bacteroidetes;c__Bacteroidia;o__Bacteroidales;f__Bacteroidaceae;g__Bacteroides;s__Bacteroides_barnesiae	0	0	0	0	0	1.95913e-05	0	0	0	0	0	0	9.08492e-05	0	0	0	9.51785e-05	0	0	0	6.44347e-05	0.000556765	0.000117267	0	0	0	0	0.00027505	0	0	0	0.000596117	0	0	6.64046e-05	0	0	0	0	0	0	0	3.2437e-05	0	0	0	0	0	0
d__Bacteria;p__Bacteroidetes;c__Bacteroidia;o__Bacteroidales;f__Bacteroidaceae;g__Bacteroides;s__Bacteroides_caccae	0	0	5.10943e-05	0	4.20139e-05	0	0	0	0	0	0	2.40105e-05	0	0	0	0	0	0	0	0	3.86608e-05	0	0	0	7.70749e-05	0	0	0	0	0	0.000106649	0.000170319	0	0	0	0	0	0	8.91849e-05	0	0	0	0	0	0	0	0	0	0
d__Bacteria;p__Bacteroidetes;c__Bacteroidia;o__Bacteroidales;f__Bacteroidaceae;g__Bacteroides;s__Bacteroides_coprophilus	0.000457948	2.46439e-05	0	0.000941481	0.000140046	1.95913e-05	0.000479616	0.000236792	2.64302e-05	0	0.00296391	4.80209e-05	4.54246e-05	0.000408604	2.43573e-05	7.59619e-05	0.000380714	0.000114202	0.000197273	0	0.00233253	0.000643373	0	0.000440408	0.000678259	0	0.00239099	0.000388306	0.00269736	2.84321e-05	0.000304711	8.51595e-05	0	4.18801e-05	9.29664e-05	7.14561e-05	0	0	0	0	0	0	0	0	0	0	0	0	0
d__Bacteria;p__Bacteroidetes;c__Bacteroidia;o__Bacteroidales;f__Bacteroidaceae;g__Bacteroides;s__Bacteroides_eggerthii	0	0	0	0	0	0	0	0	0	0	0	0	0	0	0	0	0	0	0	0	0	0	0	0	0	0	0	0	0	0	0	0	0	0	0	0	0	0	0	0	0	0	0	0	0	0	0	0	0
d__Bacteria;p__Bacteroidetes;c__Bacteroidia;o__Bacteroidales;f__Bacteroidaceae;g__Bacteroides;s__Bacteroides_fragilis	0	0	0	0	0	0	0	0	0	0	0	0	0	0	0	0	0	0	0	0	0	2.47451e-05	0	0	0	0	0	0	0	0	0	0	0	0	0	0	0	0	0.000148641	0.000159698	0	0	0.000113529	0	0.000229494	0.000520766	0.000164357	0	0
d__Bacteria;p__Bacteroidetes;c__Bacteroidia;o__Bacteroidales;f__Bacteroidaceae;g__Bacteroides;s__Bacteroides_ovatus	0.00017173	0	0	0	0	0	0.000268021	0	0	0	0.000222294	0	0	0.000277267	0	0	0	0	0	0	0.000103095	3.71177e-05	3.35048e-05	0.000178544	0	0	0	0	0	0	7.61777e-05	0	0	0	0	0	1.80157e-05	0	0	0	0	0	0	0	0	0	0	0	0
d__Bacteria;p__Bacteroidetes;c__Bacteroidia;o__Bacteroidales;f__Bacteroidaceae;g__Bacteroides;s__Bacteroides_plebeius	0	0	0	0	0	0	0	0	0	0	0	0	0	0	0	0	0	0	0	0	0	0	0	0	0	0	0	0	0.000197712	0	0	0	0	0	0	0	0	0	0	0	0	0	0	0	0	0	0	0	0
d__Bacteria;p__Bacteroidetes;c__Bacteroidia;o__Bacteroidales;f__Bacteroidaceae;g__Bacteroides;s__Bacteroides_uniformis	0	0	0.000153283	0	0	0	5.64254e-05	0	0	0	2.46993e-05	0	0	0	0	0	0	0	0	0	0.000103095	0	0	8.33204e-05	0	0	0	3.23588e-05	0	0	0	0	0	0	0	0	0	0	0	0	0	0	0.000243277	0	0	0	0	0	0
d__Bacteria;p__Bacteroidetes;c__Bacteroidia;o__Bacteroidales;f__Bacteroidaceae;g__Bacteroides;s__unclassified_Bacteroides	7.15543e-05	4.92878e-05	0	0	0	0	0	0	6.60755e-05	7.90139e-05	6.17482e-05	0	6.81369e-05	0	0	0	0	0	0	0	0	0.000631001	0	0	0	0	0	0	0	0	0	0	0	0	0	0	0	0	0	0	0	0	0	0	0	0.000292931	0	0	0
d__Bacteria;p__Bacteroidetes;c__Bacteroidia;o__Bacteroidales;f__Bacteroidaceae;g__Bacteroides;s__unidentified_Bacteroides	0	0	0	0	0	0	0	0	0	0	0	0	0	2.9186e-05	0	0	0	0	0	0	3.86608e-05	0	3.35048e-05	0	0	0.000243519	0	0	0	0	0	0	0	0	0	0	0	4.50735e-05	0.000341875	0	0	0	0.000940673	0	3.62358e-05	6.50957e-05	0.00030132	8.02332e-05	0.000380751
d__Bacteria;p__Bacteroidetes;c__Bacteroidia;o__Bacteroidales;f__Bacteroidaceae;g__unidentified_Bacteroidaceae;s__unidentified_Bacteroidaceae	0	0	0	0	0	0	0	0	0	0	0	0	0	0	0	0	0	0	0	0	0	0	0	0	0	0	0	0	7.06115e-05	0	3.04711e-05	0	0	0	0	0	0	0.000292978	0.00145669	4.3554e-05	0	0	8.10925e-05	0	0.000193258	8.13696e-05	0.000246535	0.000414538	0.000135105
d__Bacteria;p__Bacteroidetes;c__Bacteroidia;o__Bacteroidales;f__ML635J-40;g__unidentified_ML635J-40;s__unidentified_ML635J-40	0	0	8.51571e-05	0	0	0	9.87445e-05	0.000118396	0	0	2.46993e-05	4.80209e-05	0	2.9186e-05	7.30718e-05	0	2.71939e-05	0	0	0	9.02085e-05	0	0	0	0	0	0.000131373	0.000695714	0.000296568	0	0	0	0	0	0	4.28737e-05	0	0	0	0	0	0	0	0	0	0	0	0	2.45646e-05
d__Bacteria;p__Bacteroidetes;c__Bacteroidia;o__Bacteroidales;f__Marinilabiaceae;g__Ruminofilibacter;s__Ruminofilibacter_xylanolyticum	5.72434e-05	3.69658e-05	0	0	0	7.83653e-05	7.05318e-05	3.94654e-05	0	9.21829e-05	0.00269222	0	0	0.000860987	0	0	0	0	0	0	0.000541251	0.000346432	0.000234533	0.000119029	0.000447034	0	0.000236472	0	0.000932072	0	9.14132e-05	0.000539344	5.75533e-05	0	2.65618e-05	0.00011433	1.80157e-05	0	0	0	0	0	0	0	0	0	0	0	0
d__Bacteria;p__Bacteroidetes;c__Bacteroidia;o__Bacteroidales;f__Porphyromonadaceae;g__Macellibacteroides;s__Macellibacteroides_fermentans	0	0	0	0	0	0	0	0	0	0	0	0	0	0	0	0	0	0	0	0	0	0	0	0	0	0	0	0	0	0	0	0	0	0	0	0	0	0	0	0	0	0	0	0	0	0	0	0	0
d__Bacteria;p__Bacteroidetes;c__Bacteroidia;o__Bacteroidales;f__Porphyromonadaceae;g__Paludibacter;s__unidentified_Paludibacter	0	0	0	0	0	0	0	0	0	0	0	0	0	0	0	0	0	0	0	0	0	0	0	0	0	0	0	0.000161794	0	0	0	0	0	0	0	0	2.70236e-05	0	7.43207e-05	0	0	0	0	0	0	0	0	0	0
d__Bacteria;p__Bacteroidetes;c__Bacteroidia;o__Bacteroidales;f__Porphyromonadaceae;g__Parabacteroides;s__Parabacteroides_distasonis	0	0	0	0	0	0	2.82127e-05	0	0	0	0	0	0	0	0	0	0	0	0	0	0	0	0	0	0	0	0	0	0	0	0	0	0	0	0	0	0	0	0	0	0	0	0	0	0	0	0	0	8.59761e-05
d__Bacteria;p__Bacteroidetes;c__Bacteroidia;o__Bacteroidales;f__Porphyromonadaceae;g__Parabacteroides;s__unclassified_Parabacteroides	0	0	0	0	0	0	0	0	0	0	3.70489e-05	0	0	0	0	0	0	0	0	0	2.57739e-05	0	0	0	0	0	0	0	0	0	0	0	0	0	0	0	0	0	0	0	0	0	0	0	0	0	0	0	7.36938e-05
d__Bacteria;p__Bacteroidetes;c__Bacteroidia;o__Bacteroidales;f__Porphyromonadaceae;g__Parabacteroides;s__unidentified_Parabacteroides	0	0	0	0	0	0	4.23191e-05	0	0	0	0	0	0	0	0	0	0	0	0	0	0.000360834	0	0	0	0	0	0	8.0897e-05	0	0	0	0	0	0	0	0	0	0	4.45924e-05	0	0	0	0.000162185	0	0	0	5.47855e-05	0	0
d__Bacteria;p__Bacteroidetes;c__Bacteroidia;o__Bacteroidales;f__Porphyromonadaceae;g__Petrimonas;s__Petrimonas_sulfuriphila	2.86217e-05	0	0	0	0	0	0.000479616	0	0	0	0.000111147	0	0	0	2.43573e-05	0	0	0	0	0	0.000231965	0.000408295	3.35048e-05	0	6.16599e-05	0	0	0.000453023	0.00127101	0	0	0	0	0	0	0	0	0	0	0	0	0	0	7.26507e-05	0	0	0	0	0
d__Bacteria;p__Bacteroidetes;c__Bacteroidia;o__Bacteroidales;f__Porphyromonadaceae;g__Porphyromonas;s__unidentified_Porphyromonas	8.58652e-05	3.69658e-05	0	0	0	0.000822836	0	0.000157862	2.64302e-05	0	0.000395189	0.000156068	0	0.00043779	0	0	5.43877e-05	0	0	0	0.00234542	0.000383549	0.00041881	0.000785593	0.00374584	0	0.000157648	0.000129435	0	0	0.000213298	0.000723856	5.75533e-05	0.00011168	0.000106247	4.28737e-05	0	0	0	0	0	0	0	0	0	0	0	0	0
d__Bacteria;p__Bacteroidetes;c__Bacteroidia;o__Bacteroidales;f__Porphyromonadaceae;g__unclassified_Porphyromonadaceae;s__unclassified_Porphyromonadaceae	0	0	0	0.000221525	0	3.91826e-05	0	0	9.25057e-05	3.9507e-05	0	0	5.67808e-05	0	6.08932e-05	0	0	0	0	0	5.15477e-05	0	0	0	0	0	0	8.0897e-05	0.00108742	7.10803e-05	4.57066e-05	8.51595e-05	0	1.396e-05	0	0	0	0	0	0	0	0	0	0	0	0	0	0	0
d__Bacteria;p__Bacteroidetes;c__Bacteroidia;o__Bacteroidales;f__Porphyromonadaceae;g__unidentified_Porphyromonadaceae;s__unidentified_Porphyromonadaceae	0	0	0	0	0	0	0	0	0	0	0.000172895	0	0	0	0	0	0	0	0	0	0.00016753	0	0	0	4.62449e-05	0	0	0	0	0	0	0	0	0	0	0	0	0	0	2.9036e-05	0	0	0	0	0	0	0	8.02332e-05	0
d__Bacteria;p__Bacteroidetes;c__Bacteroidia;o__Bacteroidales;f__Prevotellaceae;g__Prevotella;s__Prevotella_copri	0	0	0	5.53812e-05	0	0	0.0020031	0	0	0	0.000790377	0	2.27123e-05	0	0	0	0	0	0	0	0.0019717	0.00113828	0.000234533	0.000154738	0	0	0.000131373	0.00422282	0.00303629	0.000170593	0	9.93528e-05	0	0	5.31237e-05	0	2.70236e-05	0	0.000208098	0	0	0	3.2437e-05	0	0	0	0	0	0
d__Bacteria;p__Bacteroidetes;c__Bacteroidia;o__Bacteroidales;f__Prevotellaceae;g__Prevotella;s__Prevotella_melaninogenica	0	0	0	0	0	0	0	0	0	0	0	0	0	0	0	0	0	0	0	0	0	0	0	0	0	0	0	0	0	0	0	0	0	0	0	0	0	0	0	0	0	0	0	0	0	0	0	0	0
d__Bacteria;p__Bacteroidetes;c__Bacteroidia;o__Bacteroidales;f__Prevotellaceae;g__Prevotella;s__Prevotella_nanceiensis	0.000143109	0	0	0	0	0	0.000126957	0	0	0	8.64475e-05	0	0	0	0	0	0	0	0	0	3.86608e-05	0	0	0	0	0	0	0	0	0	0	0.00056773	0	0	0.000185933	0	0	0	0	0	0	0	0	0	0	0	0	0	0
d__Bacteria;p__Bacteroidetes;c__Bacteroidia;o__Bacteroidales;f__Prevotellaceae;g__Prevotella;s__Prevotella_ruminicola	0	0	0	0	0	0.0004506	0	0	0.000224657	0	0	0.000108047	0	0.000890173	0	0	0	3.80672e-05	0	0	0.000231965	3.71177e-05	0	0.000107126	0	0	0	0	0	0	0.000152355	0.0010503	8.05746e-05	0	2.65618e-05	0.000257242	0	4.50735e-05	0	0	0	0	0	0	0	0.00045567	0	0	0
d__Bacteria;p__Bacteroidetes;c__Bacteroidia;o__Bacteroidales;f__Prevotellaceae;g__Prevotella;s__Prevotella_stercorea	0	0	0	0	0	0	0	0	0	0	0	0	0	0	0	0	0	0	0	0	0	0	0	0	0	0	7.88239e-05	0	0	0	0	0	0	0	0	0	0	0	0	0	0	0	0.000129748	0	0	0	0	0	0
d__Bacteria;p__Bacteroidetes;c__Bacteroidia;o__Bacteroidales;f__Prevotellaceae;g__Prevotella;s__unclassified_Prevotella	0	0	0	0	0	0	0	0	0	0	0	0	0	0	0	0	0	0	0	0	0	0	0	0	3.08299e-05	0	0	0	0	0	0	0	0	0	0	0	0	0	0	0	0	0	0	0	0	0	0	0	0
d__Bacteria;p__Bacteroidetes;c__Bacteroidia;o__Bacteroidales;f__Prevotellaceae;g__Prevotella;s__unidentified_Prevotella	0	0	0	0	0	0	0	0	0	0	0	0	0	0	0	0	0	0	0	0	0	0	0	0	0	0	0	0	0	0	0	0	0	0	0	0	0	0	0.000297283	2.9036e-05	1.95027e-05	0	0.0010542	0	0	0.00045567	0	0	0
d__Bacteria;p__Bacteroidetes;c__Bacteroidia;o__Bacteroidales;f__Prevotellaceae;g__unclassified_Prevotellaceae;s__unclassified_Prevotellaceae	0	0	0	0	0	0	0	0	0	0	0	0	0	0	0	0	0	0	0	0	0	0	0	0	0	0	0	0	0	0	0	0	0	0	0	4.28737e-05	0	0	0	0	0	0	0	0	0	0	0	0	0
d__Bacteria;p__Bacteroidetes;c__Bacteroidia;o__Bacteroidales;f__Prevotellaceae;g__unidentified_Prevotellaceae;s__unidentified_Prevotellaceae	0	0	0	0	0	0	0	0	0	0	0	0	0	0	0	0	0	0	0	0	0	0	0	0	0	0	0	0	0.00018359	0	0	0	0	0	0	0	0	0	0	0	0	0	0	0	0	0	0	0	0
d__Bacteria;p__Bacteroidetes;c__Bacteroidia;o__Bacteroidales;f__RF16;g__unidentified_RF16;s__unidentified_RF16	0	0	0	0	0	0	0	0	0	0	0	0	0	0	0	0	0	0	0	0	0	0	0	0	0	0	0	0	7.06115e-05	0	0	0	0	0	0	0	0	0	0.000237826	7.259e-05	6.82594e-05	0	0.000129748	0	0	0	0.000232838	0	0
d__Bacteria;p__Bacteroidetes;c__Bacteroidia;o__Bacteroidales;f__Rikenellaceae;g__AF12;s__unidentified_AF12	0	0	0	0	0	0	0	0	0	0	0	0	0	0	0	5.69714e-05	0	0	0	0	0	0	0	0	0	0	0	0	0.000169468	0	0	2.83865e-05	0	0	0	0	0	0	0	0	0	0	0	0	0	0	0	0	0
d__Bacteria;p__Bacteroidetes;c__Bacteroidia;o__Bacteroidales;f__Rikenellaceae;g__Alistipes;s__Alistipes_finegoldii	0	0	0	0	0	0	0	0	0	0	0	0	0	0	0	0	0	0	0	0	0	0	0	0	0	0	0	0	0.000141223	0	0	0	0	0	0	0	0	0	0	0	0	0	0	0	0	0	0	0	0
d__Bacteria;p__Bacteroidetes;c__Bacteroidia;o__Bacteroidales;f__Rikenellaceae;g__Alistipes;s__Alistipes_putredinis	0	0	0	0	0	0	0	0	0	0	0	0	0	0	0	0	0	0	0	0	0	0	0	0	0	0	0	0	0	2.84321e-05	0	0	0	0	0	0	0	0	0	0	0	0	0.000275714	0	0	0	0	0	0
d__Bacteria;p__Bacteroidetes;c__Bacteroidia;o__Bacteroidales;f__Rikenellaceae;g__Alistipes;s__unclassified_Alistipes	0	0	0	0	0	0	0	0	0	0	0	0	0	0	0	7.59619e-05	0	0	0	0	0	0	0	0	0	0	0	0	0	0	0	0	0	0	0	0	0	0	0	0	0	0	0	0	0	0	2.73928e-05	0	0
d__Bacteria;p__Bacteroidetes;c__Bacteroidia;o__Bacteroidales;f__Rikenellaceae;g__Rikenella;s__unidentified_Rikenella	0	0	0	0	0	0	0	0	0	0	0	0	5.67808e-05	0	0	0	0	0	0	0	0	0	0	0	0	0	5.25493e-05	0	0	0	0	0	0	0	0	0	0	0	0	0	0	0	0.000145966	0	0	0	0	0	0
d__Bacteria;p__Bacteroidetes;c__Bacteroidia;o__Bacteroidales;f__Rikenellaceae;g__unclassified_Rikenellaceae;s__unclassified_Rikenellaceae	0	0	0	0	0	0	0	0	0	0	0	0	0	0	0	0	0	0	0	0	0	0	0	0	0	0	0	6.47176e-05	0	0	0	0	0	0	0	0	0	0	8.91849e-05	2.9036e-05	0	0	8.10925e-05	0	2.41572e-05	0	2.73928e-05	0	0
d__Bacteria;p__Bacteroidetes;c__Bacteroidia;o__Bacteroidales;f__Rikenellaceae;g__unidentified_Rikenellaceae;s__unidentified_Rikenellaceae	0	0	0	0	0	0	0	0	0	0	0	0	0	0	0	0	0	0	0	0	0	2.47451e-05	0	0	0	0	0	0	0	0	0	0	0	0	0	0.000171495	0	0.00013522	0.0019472	0.00021777	0	0	9.7311e-05	0	0.000362358	0.000113917	0.00132855	0.000441283	9.82584e-05
d__Bacteria;p__Bacteroidetes;c__Bacteroidia;o__Bacteroidales;f__S24-7;g__unidentified_S24-7;s__unidentified_S24-7	0	0	0	0	0	0	0	0	0	0	0	0	0	0	0	0	0	0	0	0	0	0	0	0	0	0.00035421	0	0	0	0	0	0	0	0	0	5.71649e-05	0	0.000315514	0.0021553	0.00036295	9.75134e-05	5.83272e-05	0.00176782	0	0.00147359	0.0161926	0.000424588	0.00115001	0.000847478
d__Bacteria;p__Bacteroidetes;c__Bacteroidia;o__Bacteroidales;f__SB-1;g__unidentified_SB-1;s__unidentified_SB-1	0	0	0	0	0	0	0	0	0	0	0	0	0	0	0	9.49523e-05	0	0	0	0	0	0	0	0	0	0	0	0	0	0	0	0	0	0	0	0	0	0	0	0	0	0	0	0	0	0	0	0	0
d__Bacteria;p__Bacteroidetes;c__Bacteroidia;o__Bacteroidales;f__[Barnesiellaceae];g__Barnesiella;s__Barnesiella_intestinihominis	0	0	0	0	0	0	0	0	0	0	0	0	0	0	0	0	0	0	0	0	0	0	0	0	0	0	0.000223335	0	0	0	0	0	0	0	0	0	0	0	0	0	0	0	0	0	0	0	0	0	0
d__Bacteria;p__Bacteroidetes;c__Bacteroidia;o__Bacteroidales;f__[Barnesiellaceae];g__unclassified_[Barnesiellaceae];s__unclassified_[Barnesiellaceae]	0	0	0	0	0	0	0	0	0	0	0	0	0	0	0	0	0	0	0	0	0	0	0	0	0	0	0.000105099	0	0	0	0	0	0	0	0	0	0	0	0	0	0	0	0	0	0	0	0	0	0
d__Bacteria;p__Bacteroidetes;c__Bacteroidia;o__Bacteroidales;f__[Barnesiellaceae];g__unidentified_[Barnesiellaceae];s__unidentified_[Barnesiellaceae]	0	0	0	0	0	0	0	0	0	0	3.70489e-05	0	0	0	0	0	0	0	0	0	0	0	0	0	0	0	0	0	0	0	0	0	0	0	0	0	0	0	0	0	0	0	0	0	0	0	0	0	0
d__Bacteria;p__Bacteroidetes;c__Bacteroidia;o__Bacteroidales;f__[Odoribacteraceae];g__Butyricimonas;s__unidentified_Butyricimonas	0	2.46439e-05	0	0	0	0	8.46382e-05	0	0	0	0	3.60157e-05	0	0	0	0	0	0	0	0	0	0	0	0	0	0	0	0	0	0	0	0	0	0	0	0	0	0	0	0	0	0	0	0	0	0	0	0	0
d__Bacteria;p__Bacteroidetes;c__Bacteroidia;o__Bacteroidales;f__[Odoribacteraceae];g__Odoribacter;s__unidentified_Odoribacter	4.29326e-05	0	0	0	0	0	0	0	0	0	0	0	0	1.4593e-05	0	0.000246876	0	0	0	0	0	0	0	1.19029e-05	0	0	0	0	0	0	0	0	0	0	0.000557799	0	0	0	0	0	0	0	0.000243277	0	0	0	0	0	0
d__Bacteria;p__Bacteroidetes;c__Bacteroidia;o__Bacteroidales;f__[Paraprevotellaceae];g__CF231;s__unidentified_CF231	0	0	0	0	0	0	0	0	0	0	0	0	0	0	0	0.000265867	0	0	0	0	0	0	0	0	0	0	0	0	0	0	0	0	0	0	0	0	0	0.000360588	0.00104049	0	0	0	0.00103798	0	0.000314044	9.76435e-05	0.000821783	6.6861e-05	0.000110541
d__Bacteria;p__Bacteroidetes;c__Bacteroidia;o__Bacteroidales;f__[Paraprevotellaceae];g__Paraprevotella;s__unidentified_Paraprevotella	0	0	0	0	0	0	0	0	0	0	0	0	3.40685e-05	0	0	0	0	0	0	0	0	0	0	0	0	0	0	0	0	0	0	0	0	0	0	0	0	0	0	0	0	0	4.86555e-05	0	0	3.25478e-05	6.84819e-05	0	2.45646e-05
d__Bacteria;p__Bacteroidetes;c__Bacteroidia;o__Bacteroidales;f__[Paraprevotellaceae];g__YRC22;s__unidentified_YRC22	0	0	0	0	0	0	0	0	0	0	0	0	0	0	0	0	0	0	0	0	0	0	0	0	0	0	0	0	0	0	0	0	0	0.0001396	0	0	0	0	0.000118913	0	0	0	0	0	0	0	0	0	0
d__Bacteria;p__Bacteroidetes;c__Bacteroidia;o__Bacteroidales;f__[Paraprevotellaceae];g__[Prevotella];s__unidentified_[Prevotella]	0	0	0	0	0	0	0	0	0	0	0	0	0	0	0	0	0	0	0	0	0	0	0	0	0	0	0	0	0	0	0	0	0	0	0	0	0	0	5.94566e-05	0	0	0	0.00155698	0	0	0.00216443	4.10891e-05	0	0
d__Bacteria;p__Bacteroidetes;c__Bacteroidia;o__Bacteroidales;f__[Paraprevotellaceae];g__unclassified_[Paraprevotellaceae];s__unclassified_[Paraprevotellaceae]	0.000314839	0	0	0	0	0	0	0	0	0	0	0	0	8.7558e-05	7.30718e-05	0.00286756	0	0	0	0	0	0	0	0.000297573	0.000416204	0	0	0	8.47338e-05	0	0	0	0	4.18801e-05	0.000199214	0	8.10709e-05	0	2.97283e-05	0	0	0	0	0	0	0	0	0	0
d__Bacteria;p__Bacteroidetes;c__Bacteroidia;o__Bacteroidales;f__[Paraprevotellaceae];g__unidentified_[Paraprevotellaceae];s__unidentified_[Paraprevotellaceae]	0	0	0	0	0	0	0	0	0	0	0	0	0	8.7558e-05	0	3.79809e-05	0	0	0	0	0	0	0	5.95146e-05	0.000231225	0	0.00034157	0	0	0	0	0	0	0	2.65618e-05	0	0	0	2.97283e-05	0	0	0	0	0	0	0	0	0	0
d__Bacteria;p__Bacteroidetes;c__Bacteroidia;o__Bacteroidales;f__p-2534-18B5;g__unidentified_p-2534-18B5;s__unidentified_p-2534-18B5	0	0	0	0	0	0	0	0	0	0	0	0	0	0	0	0	0	0	0	0	0	0	0	0	0	0.00011069	3.9412e-05	0	0	0	0	0	0	0	0	0	0	0.000180294	0.00118913	4.3554e-05	6.82594e-05	0	0	0	0.000277808	0.000292931	0.00079439	0.000160466	2.45646e-05
d__Bacteria;p__Bacteroidetes;c__Bacteroidia;o__Bacteroidales;f__unclassified_Bacteroidales;g__unclassified_Bacteroidales;s__unclassified_Bacteroidales	0	0	0	0	0	0	0	0	0	0	0	0	0	0	0	0	0	0	0	0	0	0	0	2.38058e-05	0	8.85524e-05	0	0	0	0	0	0	0	0	0	0	0	0	0.000148641	4.3554e-05	0	0	0	0	8.45503e-05	3.25478e-05	2.73928e-05	0	0
d__Bacteria;p__Bacteroidetes;c__Bacteroidia;o__Bacteroidales;f__unidentified_Bacteroidales;g__unidentified_Bacteroidales;s__unidentified_Bacteroidales	0	0	0	0	0	0	0	0	0	0	0	0	0	0	0	0	0	0	0	0	0	0	0	4.76117e-05	0.000138735	0.000199243	0	0	0	0	0	0	0	0	0	0	0	0.00628775	0.0109549	0.000929152	0.000302292	0	0.00249765	0.000690181	0.00372021	0.00164367	0.00197228	0.00342328	0.00212484
d__Bacteria;p__Bacteroidetes;c__Cytophagia;o__Cytophagales;f__Cyclobacteriaceae;g__Algoriphagus;s__unclassified_Algoriphagus	0	0	0	0	0	0	0	0	0	0	0	0	0	0	0	0	0	0	0	0	0	0	0	0	0	0	0	0	0	0	0	0	0	0	0	4.28737e-05	0	0	0	0	0	0	0	0	0	0	0	0	0
d__Bacteria;p__Bacteroidetes;c__Cytophagia;o__Cytophagales;f__Cyclobacteriaceae;g__unclassified_Cyclobacteriaceae;s__unclassified_Cyclobacteriaceae	0	0	0	0	0	0	0	0	0	0	0	0	0	0	0	0	0	0	0	0	0	0	0	0	0	0	0	0	0	0	0	0	0	0	0	2.85825e-05	0	0	0	0	0	0	0	0	0	0	0	0	0
d__Bacteria;p__Bacteroidetes;c__Cytophagia;o__Cytophagales;f__Cyclobacteriaceae;g__unidentified_Cyclobacteriaceae;s__unidentified_Cyclobacteriaceae	0	0	0	0	0	0	0	0	0	0	0	0	0	0	0	0	0	0	0	0	0	0	0	0	0	0	0	0	0	0	0	0	0	0	0	0.00265817	0	0	0	0	0	0	0	0	0	0	0	0	0
d__Bacteria;p__Bacteroidetes;c__Cytophagia;o__Cytophagales;f__Cytophagaceae;g__Dyadobacter;s__unidentified_Dyadobacter	0	0	0	0	0	0	0	0	0	0	0	0	0	0	0	0	0	0	0	0	0	0	0	0	0	0	0	0	0	0	0	0	0	0	0	0.000128621	0	0	0	0	0	0	0	0	0	0	0	0	0
d__Bacteria;p__Bacteroidetes;c__Cytophagia;o__Cytophagales;f__Cytophagaceae;g__Hymenobacter;s__unidentified_Hymenobacter	0	0	0	0	0	0	0	0	0	0	0	0	0	0	0	0	0	3.80672e-05	0	0	0	0	0	0	0	0	0	0	0	0	0	0	0	0	0	0	0	0	0	0	0	0	0	0	0	0	0	0	0
d__Bacteria;p__Bacteroidetes;c__Cytophagia;o__Cytophagales;f__Cytophagaceae;g__Spirosoma;s__unidentified_Spirosoma	0	0	0	0	0	0	0	0	0	0	0	0	0	5.8372e-05	0	0	0	0	0	0	0	0	0	0	0	0	0	0	0	0	0	0	0	0	0	0	0	0	0	0	0	0	0	0	0	0	0	0	0
d__Bacteria;p__Bacteroidetes;c__Cytophagia;o__Cytophagales;f__Cytophagaceae;g__unidentified_Cytophagaceae;s__unidentified_Cytophagaceae	0	0	0	0	0	0	0	0	0	0	0	0	0	0	0	0	0	0	0	0	0	0	0	0	0	0	0	0	9.88561e-05	0	0	0	0	0	0	0	0	0	0	0	6.82594e-05	0	0	0	0	0	0	0	0
d__Bacteria;p__Bacteroidetes;c__Flavobacteriia;o__Flavobacteriales;f__Cryomorphaceae;g__Crocinitomix;s__unidentified_Crocinitomix	0	0	0	0	0	0	0	0	0	0	0	0	0	0.000496162	0	0	0	0	0	0	0	0	0	3.57088e-05	0.00012332	0	0	0	0.00105917	0	0	0	0	4.18801e-05	0	0	0	0	0	0	0	0	0	0	0	0	0	0	0
d__Bacteria;p__Bacteroidetes;c__Flavobacteriia;o__Flavobacteriales;f__Cryomorphaceae;g__Fluviicola;s__unidentified_Fluviicola	2.86217e-05	0	0	0	0	0	0	0	0	0	0	0	0	0.000335639	0	0	0	0	0	0	0	0	0	0	0	0	0.000131373	0	0	0	0	0	0	0	0	0.000171495	0	0	0	0	0	0	0	0	0	0	0	0	0
d__Bacteria;p__Bacteroidetes;c__Flavobacteriia;o__Flavobacteriales;f__Cryomorphaceae;g__unidentified_Cryomorphaceae;s__unidentified_Cryomorphaceae	0.000243285	0	0	0	0	0	0	0	0	0	0	0	0	4.3779e-05	0	0.000113943	0	0	0	0	0	0	0	0	0.000277469	0	9.19613e-05	0	0	0	0	0	0	0	0	0	0	0	0	0	0	0	0	0	0	0	0	0	0
d__Bacteria;p__Bacteroidetes;c__Flavobacteriia;o__Flavobacteriales;f__Flavobacteriaceae;g__Aequorivita;s__unidentified_Aequorivita	0	0	0	0	0	0	0	0	0	0	0	0	0	0	0	0	0	0	0	0	0	0	0	0	0	0	0.000354708	3.23588e-05	0.000522525	0	0	0	0	0	0	0	0	0	0	0	0	0	0	0	0	0	0	9.36054e-05	0
d__Bacteria;p__Bacteroidetes;c__Flavobacteriia;o__Flavobacteriales;f__Flavobacteriaceae;g__Arenibacter;s__unidentified_Arenibacter	4.29326e-05	0	0	0	0	0	0	0	0	0	0	0	0	0	0	0	0	0	0	0	0	0	0	0	0	0	0	0	0	0	0	0	0	0	0	0	0	0	0	0	0	0	0	0	0	0	0	0	0
d__Bacteria;p__Bacteroidetes;c__Flavobacteriia;o__Flavobacteriales;f__Flavobacteriaceae;g__Cellulophaga;s__Cellulophaga_tyrosinoxydans	0	0	0	0	0	0	0	0	0	0	0	0	0	0	0	7.59619e-05	0	0	0	0	7.73216e-05	0	0	3.57088e-05	0	0	0	0	0	0	0	0	0	0	0	0	0	0	0	0	0	0	0	0	0	0	0	0	0
d__Bacteria;p__Bacteroidetes;c__Flavobacteriia;o__Flavobacteriales;f__Flavobacteriaceae;g__Flavobacterium;s__Flavobacterium_frigidarium	0	0	0	0	0	0	0	0	0	0	0	0	0	0	0	0	0	3.80672e-05	0	0	0	0	0	0	0	0	0	0	0	0	0	0	0	0	0	0	0	0	0	0	0	0	0	0	0	0	0	0	0
d__Bacteria;p__Bacteroidetes;c__Flavobacteriia;o__Flavobacteriales;f__Flavobacteriaceae;g__Flavobacterium;s__Flavobacterium_gelidilacus	0	0	0	0	0	0	0	0	0	0	0	0	0	0	0	9.49523e-05	0	0	0	0	0	0	0	0	0	0	0	0	0	0	0	0	0	0	0	0	0	0	0	0	0	0	0	0	0	0	0	0	0
d__Bacteria;p__Bacteroidetes;c__Flavobacteriia;o__Flavobacteriales;f__Flavobacteriaceae;g__Flavobacterium;s__unclassified_Flavobacterium	0	0	0	0	0	0	0	0	0	0	0	0	0	0	0	0	0	0	0	0	0	0	0	0	0	0	0	0	0	0	0	0	0	0	0	0	0	0	0	0	0	0	0	0	0	0	0	0	0
d__Bacteria;p__Bacteroidetes;c__Flavobacteriia;o__Flavobacteriales;f__Flavobacteriaceae;g__Flavobacterium;s__unidentified_Flavobacterium	0	0	0	0	0	1.95913e-05	0	0	0	0	0	0	0	0	0	0	0	0	0	0	0	0	0	0	0	0	0	0	0	0	0	0	0	0	0	0	0	0	7.43207e-05	0	0	0	0	0	0	0	0	0	0
d__Bacteria;p__Bacteroidetes;c__Flavobacteriia;o__Flavobacteriales;f__Flavobacteriaceae;g__Gaetbulibacter;s__Gaetbulibacter_marinus	0	0	0	0	0	0	0	0	0	0	0	0	3.40685e-05	0	0	0	0	0	0	0	0	0	0	0	0	0	0	0	0	0	0	0	6.9064e-05	0	0	0	0	0	0	0	0	0	0	0	0	0	0	0	0
d__Bacteria;p__Bacteroidetes;c__Flavobacteriia;o__Flavobacteriales;f__Flavobacteriaceae;g__Gelidibacter;s__unidentified_Gelidibacter	0	0	0	0	0	0	0	0	0	0	0	0	0	0	0	0	0	0	0	0	0	0	0	0	0	0	0	0	0	0	0	0	0	0	0	0	0	0	0	0	0	0	0	0	0	0	0	0	0
d__Bacteria;p__Bacteroidetes;c__Flavobacteriia;o__Flavobacteriales;f__Flavobacteriaceae;g__Kriegella;s__Kriegella_aquimaris	0	0	0	3.69208e-05	0	0	0	0	0	0	0	0	0	0	0	0	0	0	0	0	0	0	0	0	0	0	5.25493e-05	0	0.000197712	0	0	0	0	9.77203e-05	0	0	1.80157e-05	0	0	0	0	0	0	0	0	0	0	0	0
d__Bacteria;p__Bacteroidetes;c__Flavobacteriia;o__Flavobacteriales;f__Flavobacteriaceae;g__Myroides;s__unidentified_Myroides	0	0	0	7.38416e-05	0	0	0	2.63103e-05	0	0	0	0	0	0	0	0	0	0	0	0	0	0	0	0	0	0	0.00034157	0	0.00223132	0	0	0	0	0	0	0	0	0	0	0	0	0	0	0	0	0	0	0	0
d__Bacteria;p__Bacteroidetes;c__Flavobacteriia;o__Flavobacteriales;f__Flavobacteriaceae;g__Persicivirga;s__unclassified_Persicivirga	0.00067261	0	0	0	0	0	0	0	0	0	0	0	0	0	0	0.00150025	0	0	0	0	0	0	0	5.95146e-05	0.00012332	0	0	0	0	0	0	0	0	9.77203e-05	0	0	0	0	0	0	1.95027e-05	0	0	0	0	0	0	0	0
d__Bacteria;p__Bacteroidetes;c__Flavobacteriia;o__Flavobacteriales;f__Flavobacteriaceae;g__Salinimicrobium;s__unidentified_Salinimicrobium	0	0	0	0	0	0	0	0	0	0	0	0	0	0	0	0	0	0	0	0	0	0	0	0	0	0	9.19613e-05	0	0	0	0	0	0	0	0	0	0	0	0	0	0	0	0	0	0	0	0	0	0
d__Bacteria;p__Bacteroidetes;c__Flavobacteriia;o__Flavobacteriales;f__Flavobacteriaceae;g__Sediminicola;s__unidentified_Sediminicola	0	0	0	0	0	0	0.000352659	0	9.25057e-05	0	0.000259343	0	2.27123e-05	0	0	0	0	0	0	0	0	0.000445412	0	0	0	0	0	6.47176e-05	0	0	0	0	0	1.396e-05	0	0	0	0	0	0	0	0	0	0	0	0	0	0	0
d__Bacteria;p__Bacteroidetes;c__Flavobacteriia;o__Flavobacteriales;f__Flavobacteriaceae;g__Vitellibacter;s__Vitellibacter_aestuarii	0	0	0	0	0	0	0	0	0	0	0	0	0	0	0	0	0	0	0	0	0	0	0	0	0	0	0	0	0.000296568	0	0	0	0	0	0	0	0	0	0	0	0	0	0	0	0	0	0	0	0
d__Bacteria;p__Bacteroidetes;c__Flavobacteriia;o__Flavobacteriales;f__Flavobacteriaceae;g__Winogradskyella;s__Winogradskyella_thalassocola	0	0	0	0	0	0	0	0	0	0	0	0	0	0	0	0	0	0	0	0	0	0	0	0	0	0	0	0	0.000296568	0	0	0	0	0	0	0	0	0	0	0	0	0	0	0	0	0	0	0	0
d__Bacteria;p__Bacteroidetes;c__Flavobacteriia;o__Flavobacteriales;f__Flavobacteriaceae;g__Yeosuana;s__unclassified_Yeosuana	0	0	0	0	0	0	0	0	0	0	0	0	0	0	0	0	0	0	0	0	0	0	0	0	0	0	0	0	0.000197712	0	0	0	0	0	0	0	0	0	0	0	0	0	0	0	0	0	0	0	0
d__Bacteria;p__Bacteroidetes;c__Flavobacteriia;o__Flavobacteriales;f__Flavobacteriaceae;g__Zhouia;s__unidentified_Zhouia	0	0	0	0	0	0	0	0	0	0	0	0	0	0	0	0	0	0	0	0	0	0	0	0	0	0	7.88239e-05	0	0.000155345	0	0	0	0	0	0	0	0	0	0	0	0	0	0	0	0	0	0	0	0
d__Bacteria;p__Bacteroidetes;c__Flavobacteriia;o__Flavobacteriales;f__Flavobacteriaceae;g__unclassified_Flavobacteriaceae;s__unclassified_Flavobacteriaceae	0	0	0	0	0	0	0	0	0	0	0	0	0	0	0	0	0	0	0	0	0	0	0	0	0	0	0.000144511	0	0.000225957	0	0	0	0	0	0	0	0	0.000540882	0.000416196	0	0.00107265	0	0	0.000472229	0	0	0	0	0
d__Bacteria;p__Bacteroidetes;c__Flavobacteriia;o__Flavobacteriales;f__Flavobacteriaceae;g__unidentified_Flavobacteriaceae;s__unidentified_Flavobacteriaceae	0	0	0	0	0	0	0	0	0	0	0	0	0	0	0	0	0	0	0	0	0	0	0	0	0	0	7.88239e-05	0	0	0	0	0	0	0	0	0	0	0.000202831	0.000594566	0	0.000165773	0	0	0.00156199	0	0	0	0.00042791	0
d__Bacteria;p__Bacteroidetes;c__Flavobacteriia;o__Flavobacteriales;f__[Weeksellaceae];g__Bergeyella;s__Bergeyella_zoohelcum	0	0	0	0	0	0	0	0	0	0	0	0	0	0	0	0	0	0	0	0	0	0	0	0	0	0	2.62746e-05	0	0.000225957	0	0	0	0	0	0	0	0	0	0	0	0	0	0	0	0	0	0	0	0
d__Bacteria;p__Bacteroidetes;c__Flavobacteriia;o__Flavobacteriales;f__[Weeksellaceae];g__Chryseobacterium;s__unidentified_Chryseobacterium	0	0	0	5.53812e-05	0	0	0	0	0	0	0	0	0	0	0	0	0	0	0	0	0	0	0	0	0	0	0.000118236	0	0	0	0	0	0	0	0	0	0	0.00536374	0.00364171	0.00065331	0.00708922	0.00040829	0	0.200861	0.000193258	0.000781148	0.00116419	0	0.000712373
d__Bacteria;p__Bacteroidetes;c__Flavobacteriia;o__Flavobacteriales;f__[Weeksellaceae];g__Elizabethkingia;s__unclassified_Elizabethkingia	0	0	0	0	0	0	0	2.63103e-05	0	0	0	0	0	0	0	0	0	0	0	0	0	0	0	0	0	0	0	0	0	0	0	0	0	0	0	0	0	0	0	0	0	0	0	0.000181627	0	0	0	0	0
d__Bacteria;p__Bacteroidetes;c__Flavobacteriia;o__Flavobacteriales;f__[Weeksellaceae];g__Elizabethkingia;s__unidentified_Elizabethkingia	0	0	0	0	0	0	0	0	0	0	0	0	0	0	0	0	0	0	0	0	0	0	0	0	0	0	0	0	0.00049428	0	0	0	0	0	0	0	0	0.000112684	8.91849e-05	0.000159698	0.000156021	9.7212e-05	0	0.00339642	4.83144e-05	0	9.58747e-05	0	0.000417598
d__Bacteria;p__Bacteroidetes;c__Flavobacteriia;o__Flavobacteriales;f__[Weeksellaceae];g__Ornithobacterium;s__unidentified_Ornithobacterium	0	0	0	0	0	0	0	0	0	0	0	0	0	5.8372e-05	0	0	0	0	0	0	0	0	0	0	0	0	0	0	0	0	0	0	0	0	0	0	0	0	0	0	0	0	0	0	0	0	0	6.6861e-05	0
d__Bacteria;p__Bacteroidetes;c__Flavobacteriia;o__Flavobacteriales;f__[Weeksellaceae];g__Wautersiella;s__unidentified_Wautersiella	0.00083003	0	0	3.69208e-05	0	0	0	0	0	0	0	0	0	0	0	5.69714e-05	0	0	0	0	0	0	0	0	0	0	0	0	0	0	0	0	0	0	0	0	0	0.00547643	0	0	0	0.000136097	0	0	0	0.00270147	0	0	0
d__Bacteria;p__Bacteroidetes;c__Flavobacteriia;o__Flavobacteriales;f__[Weeksellaceae];g__Weeksella;s__Weeksella_virosa	2.86217e-05	0	0	0	0	0	0	0	0	0	0	0	0	0	0	5.69714e-05	0	0	0	0	0	0	0	0	9.24898e-05	0	0	0	2.82446e-05	0	0	0	0	8.37603e-05	0	0	0	0	0	0	0	0	0	0	0	0	0	0	0
d__Bacteria;p__Bacteroidetes;c__Flavobacteriia;o__Flavobacteriales;f__[Weeksellaceae];g__Weeksella;s__unidentified_Weeksella	0	0	0	3.69208e-05	0	0	0	0	0	0	0	0	0	0	0	3.79809e-05	0	0	0	0	0	0	0	3.57088e-05	0	0	0	0	0	0	0	0	0	0	0	0	0	0	0	0	0	0	0	0	0	0	0	0	0
d__Bacteria;p__Bacteroidetes;c__Flavobacteriia;o__Flavobacteriales;f__[Weeksellaceae];g__unclassified_[Weeksellaceae];s__unclassified_[Weeksellaceae]	0	0	0	0	0	0	0	0	0	0	0	0	0	0	0	0	0	0	0	0	0	0	0	0	0	0	0	0	0	0	0	0	0	0	0	0	0	0	1.48641e-05	0	9.75134e-06	0	0	0.000508555	0	0	0	0	2.45646e-05
d__Bacteria;p__Bacteroidetes;c__Flavobacteriia;o__Flavobacteriales;f__[Weeksellaceae];g__unidentified_[Weeksellaceae];s__unidentified_[Weeksellaceae]	0	0	0	0	0	0	0	0	0	0	0	0	0	0	0	0	0	0	0	0	0	0	0	0	0	0	0	0	0	0	0	0	0	0	0	0	0	0	0	0	0	0	0	0.000708344	0	0	0	0	0
d__Bacteria;p__Bacteroidetes;c__Flavobacteriia;o__Flavobacteriales;f__unclassified_Flavobacteriales;g__unclassified_Flavobacteriales;s__unclassified_Flavobacteriales	4.29326e-05	0	0	3.69208e-05	2.80092e-05	0	0	0	0	0	0	0	0	0	0	0.000227886	0	0	0	0	0	0	0	0	6.16599e-05	0	0	0	0	0	0	0	0	0	0	0	0	0	0	0	0	0	0	0.000690181	0	0	0	0	0
d__Bacteria;p__Bacteroidetes;c__Flavobacteriia;o__Flavobacteriales;f__unidentified_Flavobacteriales;g__unidentified_Flavobacteriales;s__unidentified_Flavobacteriales	0.00113056	0	0	0.000276906	0	0	0	0	0	0	0	0	0	0	0	0	0	0	0	0	0	0	0	0	0.000308299	0	0	0	0	0	0	0	0	0.000195441	5.31237e-05	0	0	0	0	0	0	0	0	0	0	0	0	0	0
d__Bacteria;p__Bacteroidetes;c__Sphingobacteriia;o__Sphingobacteriales;f__Sphingobacteriaceae;g__Mucilaginibacter;s__unclassified_Mucilaginibacter	0	0	0	0	0	0	0	0	0	0	0	0	0	0	0	0	0	0	0	0	0	0	0	0	0	0	0	0	0	0	0	0	0	0	0	2.85825e-05	0	0	0	0	0	0	0	0	0	0	0	0	0
d__Bacteria;p__Bacteroidetes;c__Sphingobacteriia;o__Sphingobacteriales;f__Sphingobacteriaceae;g__Parapedobacter;s__unclassified_Parapedobacter	0	0	0	0	0	0	0	0	0	0	0	0	0	0	0	0	0	0	0	0	0	0	0	0	0	0	0	0	0	0	0	0	0	0	0	0	0	0	0	0	0	0	0	0	0	0	0	0	0
d__Bacteria;p__Bacteroidetes;c__Sphingobacteriia;o__Sphingobacteriales;f__Sphingobacteriaceae;g__Parapedobacter;s__unidentified_Parapedobacter	0	0	0	0	0	0	0	0	0	0	0	0	0	0	0	0	0	0	0	0	0	0	0	0	0	0	2.62746e-05	0	0	0	0	0	0	0	0	0	0	0	0	0	0	0	0	0	0	0	0	0	0
d__Bacteria;p__Bacteroidetes;c__Sphingobacteriia;o__Sphingobacteriales;f__Sphingobacteriaceae;g__Pedobacter;s__Pedobacter_composti	0	0	0	0	0	0	0	0	0	0	0	0	0	0	0	0	0	0	0	0	0	0	0	0	0	0	0	0	0	0	0	0	0	0	0	0	0	0	0	0	0	0	0	0	0	0	0	0	0
d__Bacteria;p__Bacteroidetes;c__Sphingobacteriia;o__Sphingobacteriales;f__Sphingobacteriaceae;g__Pedobacter;s__Pedobacter_oryzae	0	0	0	0	0	0	0	0	0	0	0	0	0	0	0	0	0	0	0	0	0	0	0	0	0	0	0	0	0	0	0	0	0	0	0	0	0	0	7.43207e-05	0	3.90054e-05	0	0	9.08133e-05	0	0	0	0	0
d__Bacteria;p__Bacteroidetes;c__Sphingobacteriia;o__Sphingobacteriales;f__Sphingobacteriaceae;g__Pedobacter;s__unclassified_Pedobacter	0	0	0	0	0	0	0	0	0	0	0	0	0	0	0	0	0	0	0	0	0	0	0	0	0	0	0	0	0	0	0	0	0	0	0	0	0	0	0.000208098	0	0	0	0	0.000181627	0	0	0	0	0
d__Bacteria;p__Bacteroidetes;c__Sphingobacteriia;o__Sphingobacteriales;f__Sphingobacteriaceae;g__Pedobacter;s__unidentified_Pedobacter	0	0	0	3.69208e-05	0	0	0	0	0	0	0	0	0	0	0	0	0	0	0	0	0	0	0	0	0	0	0	0	0	0	0	0	0	0	0	0	0	0	0	0	0	0	0	0	0	0	0	0	0
d__Bacteria;p__Bacteroidetes;c__Sphingobacteriia;o__Sphingobacteriales;f__Sphingobacteriaceae;g__Sphingobacterium;s__Sphingobacterium_faecium	0	0	0	0	2.80092e-05	0	0	0	0	0	7.40979e-05	0	0	0	0	0	0	0	0	0	0	0	0	0	0	0	0.000262746	0	0.00112978	0	0	0	0	0	0	0	0	0.000450735	0.000951305	0	0.000546075	0.000116654	0	1.81627e-05	0	6.50957e-05	0	0	0
d__Bacteria;p__Bacteroidetes;c__Sphingobacteriia;o__Sphingobacteriales;f__Sphingobacteriaceae;g__Sphingobacterium;s__Sphingobacterium_mizutaii	0	0	0	0	0	0	0	0	0	0	2.46993e-05	0	0	0	0	0	0	0	0	0	0	0	0	0	0	0	6.56866e-05	0	0	0	0	0	0	0	0	0	0	0	0	0	0	0	0	0	0	0	0	0	0
d__Bacteria;p__Bacteroidetes;c__Sphingobacteriia;o__Sphingobacteriales;f__Sphingobacteriaceae;g__Sphingobacterium;s__Sphingobacterium_multivorum	0	0	0	0	0	0	0	0	0	0	0	0	0	0	0	0	0	0	0	0	0	0	0	0	0	0	0	0	0	0	0	0	0	0	0	0	0	0	0	0	0	0	0	0	0	0	0	0	0
d__Bacteria;p__Bacteroidetes;c__Sphingobacteriia;o__Sphingobacteriales;f__Sphingobacteriaceae;g__Sphingobacterium;s__unclassified_Sphingobacterium	0	0	0	0	0	0	0	6.57756e-05	0	0	9.87971e-05	0	0	0	0	0	0	0	0	0	0	0	0	0	0	0	0	0	0	0	0	0	0	0	0	0	0	0	0	0	0	0	0	0	0	0	0	0	0
d__Bacteria;p__Bacteroidetes;c__Sphingobacteriia;o__Sphingobacteriales;f__Sphingobacteriaceae;g__Sphingobacterium;s__unidentified_Sphingobacterium	0	0	0	0	0	0	0	0	0	0	0	0	0	0	0	0	0	0	0	0	0	0	0	0	0	0	0.000170785	0	0.000169468	2.84321e-05	0	0	0	0	0	0	0	0	0	0	6.82594e-05	0	0	0	0	0	0	0	0
d__Bacteria;p__Bacteroidetes;c__Sphingobacteriia;o__Sphingobacteriales;f__Sphingobacteriaceae;g__unclassified_Sphingobacteriaceae;s__unclassified_Sphingobacteriaceae	0	0	0	0	0	0	0	0	0	0	0	0	0	0	0	0	0	0	0	0	0	0	0	0	0	0	9.19613e-05	0	0.00049428	2.84321e-05	0	0	0	0	0	0	0	9.01469e-05	0	0	3.90054e-05	0	0	0	0	0	0	0	0
d__Bacteria;p__Bacteroidetes;c__Sphingobacteriia;o__Sphingobacteriales;f__Sphingobacteriaceae;g__unidentified_Sphingobacteriaceae;s__unidentified_Sphingobacteriaceae	0	2.46439e-05	0	0	0	0	0	0	3.96453e-05	0	0	0	0	0	0	0	0	0	0	0	0	0	0	0	0	0	7.88239e-05	0	0	0	0	0	0	0	0	0	0	0	0	0	0	0	0	0	0	0	0	0	0
d__Bacteria;p__Bacteroidetes;c__Sphingobacteriia;o__Sphingobacteriales;f__unidentified_Sphingobacteriales;g__unidentified_Sphingobacteriales;s__unidentified_Sphingobacteriales	0	0	0	0	0	0	0	0	0	0	0	0	0	0	0	0	0	0	0	0	0	0	0	0	0	0	9.19613e-05	0	0	0	0	0	0	0	0	0	0	0	0	2.9036e-05	0	0	0	0	0	0	0	0	0
d__Bacteria;p__Bacteroidetes;c__[Rhodothermi];o__[Rhodothermales];f__Rhodothermaceae;g__unidentified_Rhodothermaceae;s__unidentified_Rhodothermaceae	0	0	0	0	2.80092e-05	0	0	0	0	0	0	0	0	0	0	0	0	0	0	0	0	0	0	0	0	0	0	0	0	0	0	0	0	0	0	0	0	0	0	0	0	0	0	0	0	0	0	0	0
d__Bacteria;p__Bacteroidetes;c__[Rhodothermi];o__[Rhodothermales];f__[Balneolaceae];g__Balneola;s__unidentified_Balneola	0	0	0	0	0	0	0	0	0	0	0	0	0	0	0	0	0	0	0	0	0	0	0	0	0	0	0.000289021	0	0.000437791	0	0	0	0	0	0	0	0	0	0	0	0	0	0	0	0	0	0	0	0
d__Bacteria;p__Bacteroidetes;c__[Rhodothermi];o__[Rhodothermales];f__[Balneolaceae];g__KSA1;s__unidentified_KSA1	0	0	0	0	0	0	0	0	0	0	0	0	0	0	0	0	0	0	0	0	0	0	0	0	0	0	0	0	0	0	0	0	0	0	0	0	0	0	0	0	0	0	0	0	0	0	0	0	0
d__Bacteria;p__Bacteroidetes;c__[Rhodothermi];o__[Rhodothermales];f__unidentified_[Rhodothermales];g__unidentified_[Rhodothermales];s__unidentified_[Rhodothermales]	0	0	0	0	0	0	0	0	0	0	6.17482e-05	0	0	0	0	0	0	0	0	0	0	0	0	0	3.08299e-05	0	0	0	0	0	0	0	0	0	0	0	0	0	0	0	0	0	0	0	0	0	0	0	0
d__Bacteria;p__Bacteroidetes;c__[Saprospirae];o__[Saprospirales];f__Chitinophagaceae;g__Flavisolibacter;s__unidentified_Flavisolibacter	0	0	0	0	0	0	0	0	0	0	0	0	0	0	0	0	0	0	0	0	0	0	0	0	0	0	0	0	0	0	0	0	0	0	0	0	0	0	0	0	0	0	0	0	0	0	0	0	0
d__Bacteria;p__Bacteroidetes;c__[Saprospirae];o__[Saprospirales];f__Chitinophagaceae;g__Parasegitibacter;s__Parasegitibacter_luojiensis	0.000243285	0	0	0	0	0	0	0	0	0	0	0	0	0	0	0.000151924	0	0	0	0	0	0	0	3.57088e-05	0	0	0	0	0	0	0	7.09663e-05	0	0.0001396	0	0	0	0	0	0	0	0	0	0	0	0	0	0	0
d__Bacteria;p__Bacteroidetes;c__[Saprospirae];o__[Saprospirales];f__Chitinophagaceae;g__Sediminibacterium;s__unidentified_Sediminibacterium	0.00017173	0	0	0	0	0	0	5.26205e-05	0	0	0	0	4.54246e-05	0.000102151	0	0.000493752	0	8.88235e-05	0	0	0.000128869	0	0	0	0.00177272	0	0.00183923	4.85382e-05	0.000395424	0	0	0.000837402	0	0.000544442	2.65618e-05	0	0	0	0	0	0	0	0	0	0	0	0	0	0
d__Bacteria;p__Bacteroidetes;c__[Saprospirae];o__[Saprospirales];f__Chitinophagaceae;g__Trachelomonas;s__Trachelomonas_volvocinopsis	5.72434e-05	0	0	0	0	0	0	0	0	0	0	0	0	0	0	0	0	0	0	0	0	0	0	0	0.00015415	0	0	0	0	0	0	0.000127739	0	0	0	0	0	0	0	0	1.95027e-05	0	0	0	0	0	0	0	0
d__Bacteria;p__Bacteroidetes;c__[Saprospirae];o__[Saprospirales];f__Chitinophagaceae;g__unclassified_Chitinophagaceae;s__unclassified_Chitinophagaceae	0	0	0	0	0	0	0	0	0	0	0	0	0	0	0	0	0	0	0	0	0	0	0	0	0	0	0	0	0	0	0	0	0	0	0	0	0	0	0	0	0	0	0	0	0	0	0	0	0
d__Bacteria;p__Bacteroidetes;c__[Saprospirae];o__[Saprospirales];f__Chitinophagaceae;g__unidentified_Chitinophagaceae;s__unidentified_Chitinophagaceae	0	0	0	0	0	0	0	0	0	0	0	0	0	0	0	0	0	0	0	0	0	0	0	0	0	0	6.56866e-05	0	0	0	0	0	0	5.58402e-05	0	0	0	0	0	0	0	0	0	0	0	0	0	0	0
d__Bacteria;p__Bacteroidetes;c__[Saprospirae];o__[Saprospirales];f__Saprospiraceae;g__unidentified_Saprospiraceae;s__unidentified_Saprospiraceae	0	0	0	0	0	0	0	0	0	0	0	0	0	0	0	0	0	0	0	0	0	0	0	0	0	0	0	0	0	0	0	0	0	0	0	0	0	0	0	0	0	0	0	0	0	0	0	0	0
d__Bacteria;p__Bacteroidetes;c__[Saprospirae];o__[Saprospirales];f__unidentified_[Saprospirales];g__unidentified_[Saprospirales];s__unidentified_[Saprospirales]	0	0	0	0	0	0	0	0	0	0	0	0	0	0	0	0	0	0	0	0	0	0	0	0	0	0	0.000105099	0	0	0	0	0	0	0	0	0	0	0	0	0	0	0	0	0	0	0	0	0	0
d__Bacteria;p__Bacteroidetes;c__unclassified_Bacteroidetes;o__unclassified_Bacteroidetes;f__unclassified_Bacteroidetes;g__unclassified_Bacteroidetes;s__unclassified_Bacteroidetes	0	0	0	0	0	0	0	0	0	0	0	0	0	0	0	0	0	0	0	0	0	0	0	0	0	0	0	0	0	0	0	0	0	0	0	0	0	4.50735e-05	7.43207e-05	0	3.90054e-05	0	0	0.000653856	6.0393e-05	6.50957e-05	0	0	0
d__Bacteria;p__Chlamydiae;c__Chlamydiia;o__Chlamydiales;f__Chlamydiaceae;g__Chlamydia;s__Chlamydia_pecorum	0	0	0	0	0	0	0	0	0	0	0	0	0	0	0	0	0	0	0	0	0	0	0	0	0	0	0	0	0.000112978	0	0	0	0	0	0	0	0	0	0	0	0	0	0.00097311	0	0	0	0	0	0
d__Bacteria;p__Chlamydiae;c__Chlamydiia;o__Chlamydiales;f__Chlamydiaceae;g__Chlamydia;s__unidentified_Chlamydia	8.58652e-05	0.000197151	0.00126033	0.000978401	0.000154051	0.00145955	0.0446325	0.000118396	0.000436098	0.000474083	0.00619952	0.000228099	0.000170342	0.00087558	0.000146144	0.000151924	0.00125092	0.000393361	9.86364e-05	0	0.00663677	0.00434277	0.000485819	0.000404699	0.00440868	0	3.9412e-05	0.0350284	0.00242904	0	0.00123408	0.00131997	0.00051798	0.000628202	0.000610922	0.000628814	0.000117102	0	0	0	0	0	0	0	0	0	0	0	0
d__Bacteria;p__Chlamydiae;c__Chlamydiia;o__Chlamydiales;f__Criblamydiaceae;g__unidentified_Criblamydiaceae;s__unidentified_Criblamydiaceae	0	0	0	0	0	0	0	0	0	0	0	0	0	0	0	0	0	0	0	0	0	0	0	0	0	0	0	0	0	0	0	0	0	0	0	0	0	0	0	0	0	0	0	0	0	0	0	0	0
d__Bacteria;p__Chlamydiae;c__Chlamydiia;o__Chlamydiales;f__Parachlamydiaceae;g__Candidatus_Protochlamydia;s__unidentified_Candidatus_Protochlamydia	0	0	0	0	0	0	0	0	0	0	0	0	0	0	0	0	0	0	0	0	0	0	0	0	0	0	0	0	0	0	0	0	0	0	0	0	0	0	0	0	0	0	0	0	0	0	0	0	0
d__Bacteria;p__Chlamydiae;c__Chlamydiia;o__Chlamydiales;f__Parachlamydiaceae;g__Parachlamydia;s__unidentified_Parachlamydia	0	0	5.10943e-05	0.000387668	0	0	0	0.000105241	6.60755e-05	0.00013169	0.000395189	7.20314e-05	0	0.000335639	0	0.000113943	8.15816e-05	0	0	0	0.000541251	0	0	5.95146e-05	7.70749e-05	0	0.00239099	0	0.00638328	9.95124e-05	7.61777e-05	0	0	0	0	0	0	0	0	0	0	0	0	0	0	0	0	0	0
d__Bacteria;p__Chlamydiae;c__Chlamydiia;o__Chlamydiales;f__Parachlamydiaceae;g__unclassified_Parachlamydiaceae;s__unclassified_Parachlamydiaceae	0	0	0	0	0	0	0	0	0	0	0	0	0	0	0	0	0	0	0	0	0	0	0	0	0	0	0	0	0	0	0	0	0	0	0	0	0	0	0	0	0	0	0	0	0	0	0	0	0
d__Bacteria;p__Chlamydiae;c__Chlamydiia;o__Chlamydiales;f__Parachlamydiaceae;g__unidentified_Parachlamydiaceae;s__unidentified_Parachlamydiaceae	0	0	0	0	2.80092e-05	0	0	0	0	0	0	0	0	0	0	0	0	0	0	0	0	0	0	0	0	0	0	0	0	0	0	0	0	0	0	0	0	0	0	0	0	0	0	0	0	0	0	0	0
d__Bacteria;p__Chlamydiae;c__Chlamydiia;o__Chlamydiales;f__unclassified_Chlamydiales;g__unclassified_Chlamydiales;s__unclassified_Chlamydiales	0	0	0	0	0	0	0	2.63103e-05	0	0	0	0	0	0	0	0	0	0	0	0	0	0	0	0	0	0	0	0	0	0	0	0	0	0	0	5.71649e-05	0	0	0	0	0	0	0	0	0	0	0	0	0
d__Bacteria;p__Chlamydiae;c__Chlamydiia;o__Chlamydiales;f__unidentified_Chlamydiales;g__unidentified_Chlamydiales;s__unidentified_Chlamydiales	0	0	0	0	0	0	0	0	0	0	0	0	0	0	0	0	0	0	0	0	0	0	0	0	6.16599e-05	0	0	0	0	0	0	0	0	0	0	0	0	0	0	0	0	0	0	0	0	0	0	0	0
d__Bacteria;p__Chlorobi;c__OPB56;o__unidentified_OPB56;f__unidentified_OPB56;g__unidentified_OPB56;s__unidentified_OPB56	0	0	0	0	0	0	0	0	0	0	0	0	0	0	0	0	0	0	0	0	0	0	0	0	0	0	0	0	0	0	0	0	0	0	0	0	0	0	0	0	0	0	0	0	0	0	0	0	0
d__Bacteria;p__Chlorobi;c__unidentified_Chlorobi;o__unidentified_Chlorobi;f__unidentified_Chlorobi;g__unidentified_Chlorobi;s__unidentified_Chlorobi	0	0	0	0	0	0	0	0	0	0	0	0	0	0	0	0	0	0	0	0	0	0	0	0	0	0	0	0	0	0	0	0	0	0	0	0	0	0	0	0	0	0	0	0	0	0	0	0	0
d__Bacteria;p__Chloroflexi;c__Anaerolineae;o__Anaerolineales;f__Anaerolinaceae;g__SHD-231;s__unidentified_SHD-231	0	0	0	0	0	0	0	0	9.25057e-05	0	0	0	0	0	0	0	0	0	0	0	0	0	0	0	0	0	0	0	0	0	0	0	0	0	0	0	0	0	0	0	0	0	0	0	0	0	0	0	0
d__Bacteria;p__Chloroflexi;c__Anaerolineae;o__CFB-26;f__unidentified_CFB-26;g__unidentified_CFB-26;s__unidentified_CFB-26	0	0	0	0	0	0	0	0	0	0	0	0	0	0	0	0	0	0	0	0	0	0	0	0	0	0	0	0	0	0	0	0	0	0	0	0	0	0	0	0	0	0	0	0	0	0	0	0	0
d__Bacteria;p__Chloroflexi;c__Anaerolineae;o__Caldilineales;f__Caldilineaceae;g__unidentified_Caldilineaceae;s__unidentified_Caldilineaceae	0	0	0	0	0	0	0	0	0	0	0	0	0	0	0	0	0	0	0	0	0	0	0	0	0	0	0	0	0	0	0	0	0	0	0	0	0	0	0	0	0	0	0	0	0	0	0	0	0
d__Bacteria;p__Chloroflexi;c__Anaerolineae;o__GCA004;f__unidentified_GCA004;g__unidentified_GCA004;s__unidentified_GCA004	0	0	0	0	4.20139e-05	0	0	0	0	0	0	0	3.40685e-05	4.3779e-05	0	0	0	8.88235e-05	3.69886e-05	0	0.000115982	0	0	0	0	0	0	0	0	0	0	0	0	0	0	0	0	0.00013522	4.45924e-05	0	0	0	0	0	0	0	0	0	0
d__Bacteria;p__Chloroflexi;c__Anaerolineae;o__H39;f__unidentified_H39;g__unidentified_H39;s__unidentified_H39	0	0	0	0	0	0	0	0	0	0	0	0	0	0	0	0	0	0	0	0	2.57739e-05	0	0	0	0	0	0	0	0	0	0	0	0	0	0	0	0	0	0	0	0	0	0	0	0	0	0	0	0
d__Bacteria;p__Chloroflexi;c__Anaerolineae;o__S0208;f__unidentified_S0208;g__unidentified_S0208;s__unidentified_S0208	0	0	0	3.69208e-05	0	0	0	0	0	0	0	0	0	0	0	0	0	0	0	0	0	0	0	0	0	0	0	0	0	0	0	0	0	0	0	0	0	0	0	0	0	0	0.00021084	0	0	0	0	0	0
d__Bacteria;p__Chloroflexi;c__Anaerolineae;o__SBR1031;f__A4b;g__unidentified_A4b;s__unidentified_A4b	0	0	0	0	0	0	0	0	0	0	0.000111147	0	0	0	0	0	0	0	0	0	0	0	0	0	0	0	0	0	0.000437791	0	0	0	0	0	0	0	0	4.50735e-05	0.000416196	0	0	0	0	0	7.24716e-05	0	0	0	0
d__Bacteria;p__Chloroflexi;c__Anaerolineae;o__SBR1031;f__SHA-31;g__unidentified_SHA-31;s__unidentified_SHA-31	0	0	0	0	0	0	0	0	0	0	0	0	0	0	0	0	0	0	0	0	0	0	0	0	0	0	0	8.0897e-05	0	0	0	0	0	0	0	0	0	0	0.000148641	0	6.82594e-05	0	0	0	0	0	0	0	0
d__Bacteria;p__Chloroflexi;c__Anaerolineae;o__SBR1031;f__oc28;g__unidentified_oc28;s__unidentified_oc28	0	0	0	0	0	0	0	0	0	0	0	0	0	0	0	0	0	0	0	0	0	0	0	0	0	0	0	0	4.23669e-05	0	0	0	0	0	0	0	0	0	0	0	0	0	0	0	0	0	0	0	0
d__Bacteria;p__Chloroflexi;c__Anaerolineae;o__SHA-20;f__unidentified_SHA-20;g__unidentified_SHA-20;s__unidentified_SHA-20	0	0	0	0	0	0	0	0	0	0	0	0	0	0	0	0	0	0	0	0	0	0	0	0	0	0	0.00019706	0	0.000353057	0	0	0	0	0	0	0	0	0	0	0	0	0	0	0	0	0	0	0	0
d__Bacteria;p__Chloroflexi;c__Anaerolineae;o__envOPS12;f__unidentified_envOPS12;g__unidentified_envOPS12;s__unidentified_envOPS12	0	0	0	0	0	0	0	0	0	0	0	0	0	0	0	0	0	0	0	0	0	0	0	0	0	0	2.62746e-05	0	0	0	0	0	0	0	0	0	0	0	0	0	0	0	0	0	0	0	0	0	0
d__Bacteria;p__Chloroflexi;c__C0119;o__unidentified_C0119;f__unidentified_C0119;g__unidentified_C0119;s__unidentified_C0119	0	0	0	0	0	0	0	0	0	0	0	0	0	0	0	0	0	0	0	0	0	0	0	0	0	0	7.88239e-05	0	0	0	0	0	0	0	0	0	0	0	0	0	0	0	0	0	0	0	0	0	0
d__Bacteria;p__Chloroflexi;c__Chloroflexi;o__Chloroflexales;f__Chloroflexaceae;g__Chloronema;s__unidentified_Chloronema	0	0	0	0	0	0	0	0	0	0	0	0	0	0	0	0	0	0	0	0	0	0	0	0	0	0	0	0	0	0	0	0	0	0	0	0	0	0	0	0	0	0	0	0	0	0	0	0	0
d__Bacteria;p__Chloroflexi;c__Chloroflexi;o__Herpetosiphonales;f__unidentified_Herpetosiphonales;g__unidentified_Herpetosiphonales;s__unidentified_Herpetosiphonales	0	0	0	0	0	0	0	0	0	0	0	0	0	0	0	0	0	0	0	0	0	0	0	0	0	0	0	0	0	0	0	0	0	0	0	0	0	0	0	0	0	0	0	0	0	0	0	0	0
d__Bacteria;p__Chloroflexi;c__Chloroflexi;o__[Roseiflexales];f__[Kouleothrixaceae];g__unidentified_[Kouleothrixaceae];s__unidentified_[Kouleothrixaceae]	0	0	0	0	0	0	0	0	0	0	0	0	0	0	0	0	0	0	0	0	0	0	0	0	0	0	3.9412e-05	0	0	0	0	0	0	0	0	0	0	0	0	0	0	0	0	0	0	0	0	0	0
d__Bacteria;p__Chloroflexi;c__Ellin6529;o__unidentified_Ellin6529;f__unidentified_Ellin6529;g__unidentified_Ellin6529;s__unidentified_Ellin6529	0	0	0	0	0	0	0	0	0	0	0	0	0	0	0	0	0	0	0	0	0	0	0	0	0	0	0	0	0	0	0	0	0	0	0	0	0	0	0.000148641	5.8072e-05	2.9254e-05	0	0	0	0	0	0	0	0
d__Bacteria;p__Chloroflexi;c__Gitt-GS-136;o__unidentified_Gitt-GS-136;f__unidentified_Gitt-GS-136;g__unidentified_Gitt-GS-136;s__unidentified_Gitt-GS-136	0	0	0	0	0	0	0	0	0	0	0	0	0	0	0	0	0	0	0	0	0	0	0	0	0	0	6.56866e-05	0	0	0	0	0	0	0	0	0	0	0	5.94566e-05	0	5.8508e-05	0	0	0	0	0	0	0	0
d__Bacteria;p__Chloroflexi;c__Ktedonobacteria;o__Elev-1554;f__unidentified_Elev-1554;g__unidentified_Elev-1554;s__unidentified_Elev-1554	0	0	0	0	0	0	0	0	0	0	0	0	0	0	0	0	0	0	0	0	0	0	0	0	0	0	0	0	0	0	0	0	0	0	0	0	0	0	0	0	0	0	0	0	0	0	0	0	0
d__Bacteria;p__Chloroflexi;c__Ktedonobacteria;o__JG30-KF-AS9;f__unidentified_JG30-KF-AS9;g__unidentified_JG30-KF-AS9;s__unidentified_JG30-KF-AS9	0	0	0	0	0	0	0	0	0	0	0	0	0	0	0	0	0	0	0	0	0	0	0	0	0	0	0	0	0	4.26482e-05	0	0	0	0	0	0	0	0	0	0	0	0	0	0	0	0	0	0	0
d__Bacteria;p__Chloroflexi;c__Ktedonobacteria;o__Ktedonobacterales;f__Ktedonobacteraceae;g__unidentified_Ktedonobacteraceae;s__unidentified_Ktedonobacteraceae	0	0	0	0	0	0	0	0	3.96453e-05	0	0	0	0	0	0	0	0	0	0	0	0	0	0	0	0	0	0	0	0	0	0	0	0	0	0	0	0	0	0	0	0	0	0	0	0	0	0	0	0
d__Bacteria;p__Chloroflexi;c__Ktedonobacteria;o__Thermogemmatisporales;f__Thermogemmatisporaceae;g__unidentified_Thermogemmatisporaceae;s__unidentified_Thermogemmatisporaceae	0	0	0	0	0	0	0	0	0	0	0	0	0	0	0	0	0	0	0	0	0	0	0	0	0	0	0	0	0	0	0	0	0	0	0	0	0	0	0	0	0	0	0	0	0	0	0	0	0
d__Bacteria;p__Chloroflexi;c__S085;o__unidentified_S085;f__unidentified_S085;g__unidentified_S085;s__unidentified_S085	0	0	0	0	0	0	0	0	0	0	0	0	0	0	0	0	0	0	0	0	0	0	0	0	9.24898e-05	0	0	0	0	0	0	0	0	0	0	0	0	0	0	0	1.95027e-05	0	0	0	0	0	0	0	0
d__Bacteria;p__Chloroflexi;c__TK10;o__AKYG885;f__5B-12;g__unidentified_5B-12;s__unidentified_5B-12	0	0	0	0	0	0	0	0	0	0	0	0	0	0	0	0	0	0	0	0	0	0	0	0	0.000169565	0	0	0	0	0	0	0	0	0	0	0	0	0	0	0	0	0	0	0	0	0	0	0	0
d__Bacteria;p__Chloroflexi;c__TK10;o__AKYG885;f__Dolo_23;g__unidentified_Dolo_23;s__unidentified_Dolo_23	0	0	0	0	0	0	0	0	0	0	0	0	0	0	0	0	0	0	0	0	0	0	0	0	0	0	0	0	0	0	0	0	0	0	0	0	0	0	0	0	0	0	0	0	0	0	0	0	0
d__Bacteria;p__Chloroflexi;c__TK10;o__B07_WMSP1;f__FFCH4570;g__unidentified_FFCH4570;s__unidentified_FFCH4570	0	0	0	0	0	0	0	0	0	0	0	0	0	0	0	0	0	0	0	0	0	0	0	0	0	0	0	0	0	0	0	0	0	0	0	0	0	0	0	0	0	0	0	0	0	0	0	0	0
d__Bacteria;p__Chloroflexi;c__TK10;o__B07_WMSP1;f__unidentified_B07_WMSP1;g__unidentified_B07_WMSP1;s__unidentified_B07_WMSP1	8.58652e-05	0	6.81257e-05	0.000258446	0	0	0	0	0	3.9507e-05	0.000654531	0	0	0	0	0	0.000448699	0	0	0	3.86608e-05	0	0	0	0.000400789	0	0.000354708	0	0.000579014	5.68642e-05	7.61777e-05	8.51595e-05	0	2.79201e-05	0	0.0017864	0	0	0	0	0	0	0	0	0	0	0	0	0
d__Bacteria;p__Chloroflexi;c__TK17;o__mle1-48;f__unidentified_mle1-48;g__unidentified_mle1-48;s__unidentified_mle1-48	0	0	8.51571e-05	0	0	0	0	0	0	0	0	0	0	0	0	0	0	0	0	0	0.00112116	0	0	0	0	0	0	0	0	0	0	0	0	0	0	0.000142912	0	0	0	0	0	0	0	0	0	0	0	0	0
d__Bacteria;p__Chloroflexi;c__TK17;o__unidentified_TK17;f__unidentified_TK17;g__unidentified_TK17;s__unidentified_TK17	0	0	0	0	0	0	0	0	0	0	0	0	0	0	0	0	0	0	0	0	0	0	0	0	0.00012332	0	0	0	0	0	0	0	0	0	0	0	0	0	0	0	0	0	0	0	0	0	0	0	0
d__Bacteria;p__Chloroflexi;c__Thermomicrobia;o__AKYG1722;f__unidentified_AKYG1722;g__unidentified_AKYG1722;s__unidentified_AKYG1722	0	0	0	0	0	0	0	0	0	0	0	0	0	0	0	0	0	0	0	0	0	0	0	0	0.000662844	0	0	0	0	0	0	0	0	0	0	0	0	0	0.000104049	0	2.9254e-05	0	0	0	0	0	0	0	0
d__Bacteria;p__Chloroflexi;c__Thermomicrobia;o__JG30-KF-CM45;f__unidentified_JG30-KF-CM45;g__unidentified_JG30-KF-CM45;s__unidentified_JG30-KF-CM45	0	0	0	0	0	0	0	0	0	0	0	0	0	0	0	0	0	0	0	0	0	0	0	0	0	0	0	0	0	0	0	0	0	0	0	0	0	9.01469e-05	2.97283e-05	0	3.90054e-05	5.83272e-05	0	0	3.62358e-05	0	0	5.34888e-05	0
d__Bacteria;p__Chloroflexi;c__Thermomicrobia;o__Sphaerobacterales;f__unidentified_Sphaerobacterales;g__unidentified_Sphaerobacterales;s__unidentified_Sphaerobacterales	0	0	0	0	0	0	0	0	0	0	0	0	0	0	0	0	0	0	0	0	0	0	0	0	0	0	0	0	0	0	0	0	0	0	0	0	0	0	0	0	0	0	0	0	0	0	0	0	0
d__Bacteria;p__Chloroflexi;c__Thermomicrobia;o__unidentified_Thermomicrobia;f__unidentified_Thermomicrobia;g__unidentified_Thermomicrobia;s__unidentified_Thermomicrobia	0	0	0	0	0	0	0	0	0	0	0	0	0	0	0	0	0	0	0	0	0	0	0	0	0	0	0	0	0	0	0	0	0	0	0	0	0	0	0	0	0	0	0	0	0	0	0	0	0
d__Bacteria;p__Chloroflexi;c__unclassified_Chloroflexi;o__unclassified_Chloroflexi;f__unclassified_Chloroflexi;g__unclassified_Chloroflexi;s__unclassified_Chloroflexi	0	0	0	0	0	0	0	0	0	0	0	0	0	0	0	0	0	0	0	0	0	0	0	0	0	0	0	0	0	0	0	0	0	0	0	0	0	0	0	0	0	0	0	0	0	0	0	0	0
d__Bacteria;p__Chloroflexi;c__unidentified_Chloroflexi;o__unidentified_Chloroflexi;f__unidentified_Chloroflexi;g__unidentified_Chloroflexi;s__unidentified_Chloroflexi	0	0	0	0	0	0	0	0	0	0	0	0	0	2.9186e-05	0	0	0	0	0	0	0	1.23726e-05	0	0	0	0	0	0	0	0	0	0	0	0	1.32809e-05	0	0	0	0	0	0	0	0	0	0	0	0	0	0
d__Bacteria;p__Cyanobacteria;c__4C0d-2;o__MLE1-12;f__unidentified_MLE1-12;g__unidentified_MLE1-12;s__unidentified_MLE1-12	0	0	0	0	0	0	0	0	0	0	0	0	0	5.8372e-05	2.43573e-05	0	0	6.34453e-05	0	0	0	0	0	0	1.5415e-05	0	0	0	0	0	0	0	0	0	0	0	0	0	0	0	0	0	0	0	0	0	0	0	0
d__Bacteria;p__Cyanobacteria;c__4C0d-2;o__SM1D11;f__unidentified_SM1D11;g__unidentified_SM1D11;s__unidentified_SM1D11	0	0	0	0	0	0	0	0	0	0	0	0	0	0	0	0	0	0	0	0	0	0	0	0	0	0	0	0	0.000141223	0	0	0	0	0	0	0	0	0	0	0	0	0	0	0	0	0	0	0	0
d__Bacteria;p__Cyanobacteria;c__4C0d-2;o__SM2F09;f__unidentified_SM2F09;g__unidentified_SM2F09;s__unidentified_SM2F09	0	0	0	0	0	0	0	0	0	0	0	0	0	0	0	0	0	0	0	0	0	0	0	0	0	0	0	0	0	0	0	0	0	0	0	0	0	0	0	0	0	0	0	0	0	0	0	0	0
d__Bacteria;p__Cyanobacteria;c__4C0d-2;o__YS2;f__unidentified_YS2;g__unidentified_YS2;s__unidentified_YS2	0	0	0	0	0	0	0	0	0	0	0	0	0	2.9186e-05	0	0	0	0	0	0	2.57739e-05	0	0	0	0	0.00081911	0	0	0	0	0	0	0	0	0	0	0	0.00209592	0.0017391	0.000304878	0.000497318	0.000136097	0.0047358	7.26507e-05	0.000736795	0.000211561	0.00171205	0.00180525	0.000442163
d__Bacteria;p__Cyanobacteria;c__Chloroplast;o__Chlorophyta;f__Trebouxiophyceae;g__Chloroidium;s__Chloroidium_saccharophilum	0	0	0	0	0	0	0	0	0	0	0	0	0	0	0	0	0	0	0	0	0	0	0	0	6.16599e-05	0	0	0	0	0	0	0	0	0	0	0	0	0	0	0	0	0	0	0	0	0	0	0	0
d__Bacteria;p__Cyanobacteria;c__Chloroplast;o__Chlorophyta;f__unidentified_Chlorophyta;g__unidentified_Chlorophyta;s__unidentified_Chlorophyta	0	0	0	0	0	0	0	0	0	0	0	0	0	0	0	0	0	0	0	0	0	0	0	0	0	0	0	0	0	0	0	0	0	0	0	0	0	0	0	0	0	0	0	0	0	0	0	0	0
d__Bacteria;p__Cyanobacteria;c__Chloroplast;o__Stramenopiles;f__unidentified_Stramenopiles;g__unidentified_Stramenopiles;s__unidentified_Stramenopiles	0	0	0	0	0	0	0	0	0	0	0	0	0	0	0	0	0	0	0	0	0	0	0	0	0	0	0	0	0.000169468	0	0	0	0	0	0	0	0	0	0	0	0	0	0	0	0	4.88218e-05	0	0	0
d__Bacteria;p__Cyanobacteria;c__Chloroplast;o__Streptophyta;f__unidentified_Streptophyta;g__unidentified_Streptophyta;s__unidentified_Streptophyta	0	0	0	0	0	0	0	0	0	0	0	0	0	0	0	0	0	0	0	0	0	0	0	0	0	0	5.25493e-05	0	0.000211834	0	0	0	0	0	0	0	0	0.000112684	7.43207e-05	0	0.000331546	0.000136097	0.000940673	0.000127139	0	0	0.000136964	9.36054e-05	7.36938e-05
d__Bacteria;p__Cyanobacteria;c__Chloroplast;o__unclassified_Chloroplast;f__unclassified_Chloroplast;g__unclassified_Chloroplast;s__unclassified_Chloroplast	0	0	0	0	0	0	0	0	0	0	0	0	0	0	0	0	0	0	0	0	0	0	0	0	0	0	0	0	0	0	0	0	0	0	0	0	0	0	0	0	0	0	0	0	0	0	0	0	0
d__Bacteria;p__Cyanobacteria;c__Chloroplast;o__unidentified_Chloroplast;f__unidentified_Chloroplast;g__unidentified_Chloroplast;s__unidentified_Chloroplast	0	0	0	0	0	0	0	0	0	0	0	0	0	0	0	0	0	0	0	0	3.86608e-05	0	0	0	0	0	0	0	0	0	0	0	0	0	0	0	0	0	0	0	0	0	0	0	0	0	0	0	0
d__Bacteria;p__Cyanobacteria;c__ML635J-21;o__unidentified_ML635J-21;f__unidentified_ML635J-21;g__unidentified_ML635J-21;s__unidentified_ML635J-21	0	0	0	0	0	0	0	0	0	0	0	0	0	0	0	0	0	0	0	0	0	0	0	0	0	0	0	0	0	0	0	0	0	0	0	0	0	0	0	0	0	0	0	0	2.41572e-05	0	0	0	0
d__Bacteria;p__Cyanobacteria;c__Nostocophycideae;o__Nostocales;f__Nostocaceae;g__Anabaena;s__Anabaena_variabilis	0	0	0	0	0	0	0	0	0	0	0.000135846	0	0	0	0	0	0	0	0	0	0	0	0	0	0	0	0.000183923	0	0.000225957	0	0	0	0	0	0	0	0	0	0	0	0	0	0	0	0	0	0	0	0
d__Bacteria;p__Cyanobacteria;c__Nostocophycideae;o__Nostocales;f__Nostocaceae;g__Dolichospermum;s__unidentified_Dolichospermum	0	0	0	0	0	0	0	0	0	0	0	0	0	0	0	0	0	0	0	0	0	0	0	0	0	0	0.000105099	0	0.000197712	0	0	0	0	0	0	0	0	0	0	0	0	0	0	5.4488e-05	0	0	0	0	0
d__Bacteria;p__Cyanobacteria;c__Nostocophycideae;o__Nostocales;f__Nostocaceae;g__Nostoc;s__Nostoc_muscorum	0	0	0	0	0	0	0	0	0	0	0	0	0	0	0	0	0	0	0	0	0	0	0	0	0.000262055	0	0	0	0	0	0	0	0	0	0	0	0	0	0	0	0	0	0	0	0	0	0	0	0
d__Bacteria;p__Cyanobacteria;c__Oscillatoriophycideae;o__Chroococcales;f__Xenococcaceae;g__unidentified_Xenococcaceae;s__unidentified_Xenococcaceae	0	0	0	0	0	0	0	0	0	0	0	0	0	0	0	0	0	0	0	0	0	0	0	0	0	0	5.25493e-05	0	8.47338e-05	0	0	0	0	0	0	0	0	0	0	0	0	0	0	0	0	0	0	0	0
d__Bacteria;p__Cyanobacteria;c__Oscillatoriophycideae;o__Oscillatoriales;f__Phormidiaceae;g__Phormidium;s__unidentified_Phormidium	2.86217e-05	0	0	0	0	0	2.82127e-05	0	0	0	0	0	0	0	0	0	0	0	0	0	0	0	0	0	0.00012332	0	0.000118236	0	0	0	0	0	0	0	0	0	0	0	0	0	0	0	0	0	0	0	0	0	0
d__Bacteria;p__Cyanobacteria;c__Oscillatoriophycideae;o__Oscillatoriales;f__Phormidiaceae;g__Planktothrix;s__unidentified_Planktothrix	0	0	0	0	0	0	0	0	0	0	0	0	0	5.8372e-05	0	0	0	0	0	0	0	0	0	0	0	0	0	0	0	0	0	0	0	0	0	0	0	0	0	0	0	0	0	0	0	0	0	0	0
d__Bacteria;p__Cyanobacteria;c__Synechococcophycideae;o__Synechococcales;f__Synechococcaceae;g__Synechococcus;s__unidentified_Synechococcus	0	0	0	0	9.80324e-05	0	0	0	0	0	0	0	0	0	0	0	0	0	0	0	0	0	0	0	0	0	0	0	0	0	0	0	0	0	0	0.000828891	0	0	0	0	0	0	0	5.4488e-05	0	0	0	0	0
d__Bacteria;p__Cyanobacteria;c__Synechococcophycideae;o__Synechococcales;f__Synechococcaceae;g__unidentified_Synechococcaceae;s__unidentified_Synechococcaceae	0	0	0	0	0	0	0	0	0	0	0	0	0	0	0	0	0	0	0	0	0	0	0	0	0	0	0	0	0.000197712	0	0	0	0	0	0	0	0	0	0	0	0	0	0	0	0	0	0	0	0
d__Bacteria;p__Cyanobacteria;c__unclassified_Cyanobacteria;o__unclassified_Cyanobacteria;f__unclassified_Cyanobacteria;g__unclassified_Cyanobacteria;s__unclassified_Cyanobacteria	0	0	0	0	0	0	0	0	0	0	0	0	0	0	0	0	0	0	0	0	0	0	0	0	0	0	0	0	2.82446e-05	0	0	0	0	0	0	0	0	0	0	0	0	0	0	0	0	0	0	0	0
d__Bacteria;p__Deferribacteres;c__Deferribacteres;o__Deferribacterales;f__Deferribacteraceae;g__Mucispirillum;s__Mucispirillum_schaedleri	0	0	0	0	0	0	0	0	0	0	0	0	0	0	0	0	0	0	0	0	0	0	0	0	0	0	0	0	0	0	0	9.93528e-05	0	0	0	0	0	0	0	0	0	0	0	0	0	0	2.73928e-05	0	0
d__Bacteria;p__Elusimicrobia;c__Elusimicrobia;o__Elusimicrobiales;f__Elusimicrobiaceae;g__unidentified_Elusimicrobiaceae;s__unidentified_Elusimicrobiaceae	0	0	0	0	0.00018206	0	0	0	0	0	0	0	0	0	0	0	0	0	0	0	0	0	0	0	0	0	0	0	0	0	0	0	0	0	0	0	0	0	0	0	0	0	0	0	0	0	0	0	0
d__Bacteria;p__Elusimicrobia;c__Elusimicrobia;o__Elusimicrobiales;f__unidentified_Elusimicrobiales;g__unidentified_Elusimicrobiales;s__unidentified_Elusimicrobiales	0	0	3.40628e-05	0	0.00119039	0	0	0	0	1.3169e-05	0	0	0	0	0	0	0	0	0	0	0	0	0	0	0	0	0	0	0	0	0	0	0	0	0	0.00295828	0	0	0	0	0	0	0	0	0	0	0	0	0
d__Bacteria;p__Elusimicrobia;c__Elusimicrobia;o__FAC88;f__unidentified_FAC88;g__unidentified_FAC88;s__unidentified_FAC88	0	0	5.10943e-05	0	0.000672222	0	0	0	0	5.26759e-05	0	0	0	0	0	0	0	0	0	0	0	0	0	0	0	0	0	0	0	0	0	0	0	0	0	0	0	0	0	0	0	0	0	0	0	0	0	0	0
d__Bacteria;p__FBP;c__unidentified_FBP;o__unidentified_FBP;f__unidentified_FBP;g__unidentified_FBP;s__unidentified_FBP	0	0	0	0	0	0	7.05318e-05	0.000223637	2.64302e-05	0	0	4.80209e-05	0	0.000408604	0	0	0	1.26891e-05	0	0	0	0	0	0	1.5415e-05	0	0	8.0897e-05	2.82446e-05	0	0	0	2.30213e-05	0.000265241	0	0	0	0	0	0	0	0	0	0	0	0	0	0	0
d__Bacteria;p__FCPU426;c__unidentified_FCPU426;o__unidentified_FCPU426;f__unidentified_FCPU426;g__unidentified_FCPU426;s__unidentified_FCPU426	0	0	0	0	0	0	0	0	0	0	0	0	0	0	0	0	0	0	0	0	0	0	0	0	7.70749e-05	0	0	0	0	0	0	0	0	0	0	0	0	0	0	0	0	0	0	0	0	0	0	0	0
d__Bacteria;p__Fibrobacteres;c__Fibrobacteria;o__258ds10;f__unidentified_258ds10;g__unidentified_258ds10;s__unidentified_258ds10	0	0	0	0	0	0	0	0	0	0	0	0	0	0	0	0	0	0	0	0	0	0	0	0	0	0	0	0	0	0	0	0	0	0	0	0	0	0	0	0	0	0	0	0	0	0	0	0	0
d__Bacteria;p__Fibrobacteres;c__Fibrobacteria;o__Fibrobacterales;f__Fibrobacteraceae;g__Fibrobacter;s__Fibrobacter_succinogenes	0	0	0	0	0	0	0	0	0	0	0	0	0	0	0	0	0	0	0	0	0	0	0	0	0	0	0	0	0	0	0	0	0	0	0	5.71649e-05	0	0	0.000282419	0	0	0	0	0	0	0	0	0	0
d__Bacteria;p__Fibrobacteres;c__TG3;o__TG3-1;f__TSCOR003-O20;g__unidentified_TSCOR003-O20;s__unidentified_TSCOR003-O20	0	0	0	0	0	0	0	0	0	0	0	0	0	0	0	0	0	0	0	0	0	0	0	0	0	0	0	0	0	0	0	0	0	0	0	0	0	0	0	0	0	0	0	0	0	0	0	0	0
d__Bacteria;p__Firmicutes;c__Bacilli;o__Bacillales;f__Alicyclobacillaceae;g__Alicyclobacillus;s__Alicyclobacillus_acidoterrestris	0	0	0	0	0	0	0	0	0	0	0	0	0	0	0	0	0	0	0	0	0	0	0	0	0	0	0	0	0	0	3.04711e-05	0	0.000184171	2.79201e-05	0	0	0	0	0	0	0	0	0	0	0	0	0	0	0
d__Bacteria;p__Firmicutes;c__Bacilli;o__Bacillales;f__Alicyclobacillaceae;g__Alicyclobacillus;s__Alicyclobacillus_pomorum	0	0	0	0	0	0	0.000564254	0	0	0	0.000148196	0	0	0.000160523	0	0	0	0	0	0	0	0	1.67524e-05	5.95146e-05	0.000231225	0	0	1.61794e-05	0	0	0	0	0.000437405	4.18801e-05	0	1.42912e-05	0	0	0	0	0	0	0	0	0	0	0	0	0
d__Bacteria;p__Firmicutes;c__Bacilli;o__Bacillales;f__Alicyclobacillaceae;g__Alicyclobacillus;s__unclassified_Alicyclobacillus	5.72434e-05	0	0	0	0	0	0	0	0	0	0	0	0	2.9186e-05	0	0	0	0	0	0	0	0	0	0	7.70749e-05	0	0	0	0	0	0	0	8.05746e-05	2.79201e-05	0	0	1.80157e-05	0	0	0	0	0	0	0	0	0	0	0	0
d__Bacteria;p__Firmicutes;c__Bacilli;o__Bacillales;f__Alicyclobacillaceae;g__unclassified_Alicyclobacillaceae;s__unclassified_Alicyclobacillaceae	0	0	0.000255471	1.84604e-05	0	0.000558353	0	0	2.64302e-05	0	0	0	1.13562e-05	0.00129878	1.21786e-05	0.000284857	0	8.88235e-05	0	0	0	0	3.35048e-05	0.00149977	4.62449e-05	0	0	0	0	0	0	0	8.05746e-05	0.000251281	0	0.000314407	0	0	0	0	0	0	0	0	0	0	0	0	0
d__Bacteria;p__Firmicutes;c__Bacilli;o__Bacillales;f__Bacillaceae;g__Anoxybacillus;s__unclassified_Anoxybacillus	0	0	0	0	0	0	0	1.31551e-05	0	0	0	0	0	8.7558e-05	0	0	0	0	0	0	0	0	0	3.57088e-05	0	0	0	3.23588e-05	0	0	0	0	0.00112804	0	0	0	0	0	0	0	0	0	0	0	0	0	0	0	0
d__Bacteria;p__Firmicutes;c__Bacilli;o__Bacillales;f__Bacillaceae;g__Bacillus;s__Bacillus_bataviensis	0.000286217	0	0	0	0	0	0.001989	0.00192065	0.000277517	0	0	0.000768335	0.000124918	0.028325	0.000316645	0	0	0.000418739	0	0	0.000193304	0	0	0.00147596	0.00144901	0	0	0.00569515	0	0	0	0	0	0.0183993	0	0	0	0	0	2.9036e-05	0	0	0	0	0	0	0	0	0
d__Bacteria;p__Firmicutes;c__Bacilli;o__Bacillales;f__Bacillaceae;g__Bacillus;s__Bacillus_coagulans	0	0	0.000255471	0	0	0	0	0.000105241	0.000303947	0	0.000123496	0	0	0.00392552	0	0.000512743	0	0.00013958	0	0	0.000115982	0	0	0.0012141	0.000601184	0	0	0.000970764	0.000635503	0.000170593	0.000289475	0.000681276	0.000276256	0.0228526	0	0.000171495	0	0	0	0	0	0	0	0	0	0	0	0	0
d__Bacteria;p__Firmicutes;c__Bacilli;o__Bacillales;f__Bacillaceae;g__Bacillus;s__Bacillus_coahuilensis	0	0	0	0	0	0	0	0	0.000185011	0	0.000209944	0	0	0.00029186	0	0.00161419	0	0	0	0	0	0	0	0.000238058	0	0	0	0	0	0	0	0	0.000138128	0.0209401	0	0	0	0	0.000104049	0	9.75134e-06	0	0	0.000363253	0	0	0	0	0
d__Bacteria;p__Firmicutes;c__Bacilli;o__Bacillales;f__Bacillaceae;g__Bacillus;s__Bacillus_flexus	0	0	0	0	0	0	0.000126957	0.000315723	5.28604e-05	0	0	0.000132058	0	0.0010507	0	3.79809e-05	0.000326326	0.000241092	0.000135625	0	0	0	0	0.000119029	0.000200395	0	0.000709416	0.000485382	0.000522525	0.000554426	0.000319946	0.000723856	0.000552512	0.00515126	0	8.57474e-05	0	0	0	0	0	0	0	0	0	0	0	0	0
d__Bacteria;p__Firmicutes;c__Bacilli;o__Bacillales;f__Bacillaceae;g__Bacillus;s__Bacillus_muralis	0	0	0	0	0	0	0	0	0	0	0	0	0	7.2965e-05	0	0	0	5.07563e-05	0	0	0	0	0	1.19029e-05	3.08299e-05	0	2.62746e-05	0	0	0	0	0	1.15107e-05	0.000251281	0	0	0	0	0	0	0	0	0	0	0	0	0	0	0
d__Bacteria;p__Firmicutes;c__Bacilli;o__Bacillales;f__Bacillaceae;g__Bacillus;s__Bacillus_thermoamylovorans	0.000186041	4.92878e-05	0.000510943	3.69208e-05	0	1.95913e-05	2.82127e-05	2.63103e-05	0.000317162	0	0	0	0	0.00161982	0	0.000246876	0	6.34453e-05	0	0	0	0	1.67524e-05	8.33204e-05	0	0	0	3.23588e-05	0	0	0	0	0.000633086	0.000153561	6.64046e-05	4.28737e-05	0.00012611	0.000292978	0	0	0	0	0	0	0	0	0	0.000147094	0
d__Bacteria;p__Firmicutes;c__Bacilli;o__Bacillales;f__Bacillaceae;g__Bacillus;s__unclassified_Bacillus	0	0	0	0	0	9.79566e-06	0	0	0	0	0	0	0	0	0	0	0	0	0	0	0	0	0	8.33204e-05	0	0	7.88239e-05	0	0	0	0	0	0	2.79201e-05	0	0	0	0	0.0011594	8.7108e-05	0.000429059	0	0.000194622	0.00141669	0.000132865	0	0.0011505	1.33722e-05	0.000233364
d__Bacteria;p__Firmicutes;c__Bacilli;o__Bacillales;f__Bacillaceae;g__Bacillus;s__unidentified_Bacillus	0	0	0	0	0	0	0	0	0	0	0	0	0	0	0	0	0	0	0	0	0	0	0	0	0.000339129	4.42762e-05	0	0	0	0	0	0.000141933	0	0	0	0	0	0	1.48641e-05	0	0	3.88848e-05	0	3.63253e-05	0	4.88218e-05	0	0	0
d__Bacteria;p__Firmicutes;c__Bacilli;o__Bacillales;f__Bacillaceae;g__Geobacillus;s__Geobacillus_thermodenitrificans	0	0	0	0	0	0	0	0	0	0	0	0	0	0	0	0	0	0	0	0	0	0	0	0	0	0	3.9412e-05	0	0.000112978	0	0	0	0	0	0	0	0	0	0	0	0	0	0	0	0	0	0	0	0
d__Bacteria;p__Firmicutes;c__Bacilli;o__Bacillales;f__Bacillaceae;g__Geomicrobium;s__Geomicrobium_halophilum	0	0	6.81257e-05	0	0	0	0	0	0	0	0	0	0	0	0	0	0	0	0	0	0	0	0	0	0	0	0	0	0	0	4.57066e-05	0	0	0	0	0	0	0	0	0	0	0	0	0	0	0	0	0	0
d__Bacteria;p__Firmicutes;c__Bacilli;o__Bacillales;f__Bacillaceae;g__Natronobacillus;s__unidentified_Natronobacillus	0	0	0	0	0	0	0	0	0	0	0	0	0	0	0	0	0	0	0	0	0	0	0	0	0	0	0	0	0	0	0	0	0	0	0	0	0	0	0	0	0	0	0	0	0	0	0	0	0
d__Bacteria;p__Firmicutes;c__Bacilli;o__Bacillales;f__Bacillaceae;g__Oceanobacillus;s__Oceanobacillus_chironomi	0	0	0	0	0.00072824	0	0	0	0	0	9.87971e-05	0	0	0	0	0	0	0	0	0	0	0	0	0	0	0	0	0	0	0	0	0	0	0	0	7.14561e-05	0	0	0	0	0	0	0	0	0	0	0	0	0
d__Bacteria;p__Firmicutes;c__Bacilli;o__Bacillales;f__Bacillaceae;g__Terribacillus;s__unclassified_Terribacillus	0	0	0	0	0	0	0	0	0	0	0	0	0	0	0	0	0	0	0	0	0	0	0	0	6.16599e-05	0	5.25493e-05	0	0.000324813	0	0	0	0	0	0	0	0	0	0	0	0	0	0	0	0	0	0	0	0
d__Bacteria;p__Firmicutes;c__Bacilli;o__Bacillales;f__Bacillaceae;g__unclassified_Bacillaceae;s__unclassified_Bacillaceae	0	0	0	0	0	0	0	0.000342033	0	0	0	0	0	0	0	0	0	0	0	0	0	0	0	0	0	0	0	0	0	0	0	0	0	0	0	0	0	0.000225367	0.00167965	2.9036e-05	0	0.000155539	8.10925e-05	0.00130771	0.000169101	0	0	4.01166e-05	0
d__Bacteria;p__Firmicutes;c__Bacilli;o__Bacillales;f__Listeriaceae;g__Brochothrix;s__Brochothrix_thermosphacta	0	0	0	0	2.80092e-05	0	0	0	0	0	0	0	0	0	0	0	0	0	0	0	0	0	0	0	0	0	0	0	0	0	0	0.000113546	0	0.000153561	0	0	0	0	0	0	0	0	0	0	0	0	0	0	0
d__Bacteria;p__Firmicutes;c__Bacilli;o__Bacillales;f__Listeriaceae;g__Listeria;s__Listeria_fleischmannii	0	0	0	0	0	0	0	0	0	0	0	0	0	0	0	0	0	0	0	0	0	0	0	0	0	0	0	0	0	0	0	0	0	0	0	0	0	0	0	0	0	0	0	0	0	0	2.73928e-05	2.67444e-05	0
d__Bacteria;p__Firmicutes;c__Bacilli;o__Bacillales;f__Listeriaceae;g__Listeria;s__Listeria_weihenstephanensis	0	0	0	0	0	0	0	0	0	0	0	0	0	0	0	0	0	0	0	0	0	0	0	0	0	0	0	0	0	0	0	0	0	0	0	0	0	0	0	2.9036e-05	0	0	0	0	0	0	0	0	0
d__Bacteria;p__Firmicutes;c__Bacilli;o__Bacillales;f__Listeriaceae;g__Listeria;s__unclassified_Listeria	0	0	0	0	0	0	0	0	0	0	0	0	0	0	0	0	0	0	0	0	0	0	0	0	0	0	0	0	0	0	0	0	0	0	0	0	0	6.76102e-05	0	0	0	3.88848e-05	0	0	2.41572e-05	0	0	0	0
d__Bacteria;p__Firmicutes;c__Bacilli;o__Bacillales;f__Listeriaceae;g__unclassified_Listeriaceae;s__unclassified_Listeriaceae	0	0	0	0	0	0	0	0	0	0	0	0	0	0	0	0	0	0	0	0	0	0	0	0	0	0	0	0	0	0	0	0	0.00158847	0	0	0	0	0	0	0	0	0	0	0	0	0	0	0	0
d__Bacteria;p__Firmicutes;c__Bacilli;o__Bacillales;f__Paenibacillaceae;g__Aneurinibacillus;s__unidentified_Aneurinibacillus	0	0	0	0	0	0	0	0	0	0	0	0	0	0	0	0	0	0	0	0	0	0	0	0	0	0	0	0	0	0	0	0	0	0	0	0	0	0	0	0	0	0	4.86555e-05	0	0	0	0	0	0
d__Bacteria;p__Firmicutes;c__Bacilli;o__Bacillales;f__Paenibacillaceae;g__Brevibacillus;s__Brevibacillus_invocatus	0	0.000123219	0	0	0	0	0	0	0	0	0	0	0	0.000948545	0	0	0	0	0	0	0	0	0.000234533	0	0	0	0	0	0	0	0	0	0.00402873	0	2.65618e-05	0	0.000783685	0	0	0	0	0	0	0	0	0	0	0	0
d__Bacteria;p__Firmicutes;c__Bacilli;o__Bacillales;f__Paenibacillaceae;g__Brevibacillus;s__unclassified_Brevibacillus	0	0.000369658	0	0	0	0	0	0	0	0	0	0	0	0.0039693	0.000121786	0.000170914	0	0	0	0	0	0	0.000536076	0	0.00106363	0	0	0	0	0	0	0	0.00847184	0.000153561	0	0.000514484	0.001144	0	0	0	0	0	0	0	0	0	0	0	0
d__Bacteria;p__Firmicutes;c__Bacilli;o__Bacillales;f__Paenibacillaceae;g__Cohnella;s__unidentified_Cohnella	0	0.000172507	1.70314e-05	0	1.40046e-05	0	0	0	0	2.6338e-05	0	0	0	0	0	0	0	0	0	0	0	0	0	0.00346375	0	0	0.000853926	0	0	0	0	0	0	0	0	0.000371572	0	0	0	0	0	0	0	0	0	0	0	0	0
d__Bacteria;p__Firmicutes;c__Bacilli;o__Bacillales;f__Paenibacillaceae;g__Paenibacillus;s__Paenibacillus_chondroitinus	0	0	5.10943e-05	0	0.000168055	0	0	0	0	0.000381901	0	0	0	0	0	0	0	0	0	0	0	0	0	0	0	0	0	0	0	0	0	0	0	0	0.000119528	0.0024438	0	0	0	0	0	0	0	0	0	0	0	0	0
d__Bacteria;p__Firmicutes;c__Bacilli;o__Bacillales;f__Paenibacillaceae;g__Paenibacillus;s__Paenibacillus_larvae	0	0	0	0	0	0	0	0	0	0	0	0	0	0	0	0	0	0	0	0	0	0	0	0	0	0	0	0	0	0	0	0	0	0	0	0	0	0	0	0	0	0	0	0	0	0	0	0	0
d__Bacteria;p__Firmicutes;c__Bacilli;o__Bacillales;f__Paenibacillaceae;g__Paenibacillus;s__Paenibacillus_lautus	0	0	0	0	0	0	0	0	0	0	0	0	0	0	0	0	0	0	0	0	0	0	0	0	0	0	0	0	0	0	0	0	0	0	0	0	0	0	0	0	0	0	0	0	0	0	0	2.67444e-05	0
d__Bacteria;p__Firmicutes;c__Bacilli;o__Bacillales;f__Paenibacillaceae;g__Paenibacillus;s__Paenibacillus_mucilaginosus	0	0	3.40628e-05	0.00404283	0	0	0.000493723	0.0226794	0.0029734	0	0.0116457	0.000264115	0.000420178	0.000189709	0.000158322	3.79809e-05	0.0257798	0.00013958	0.00180011	0	0.0243176	0.000197961	0.000318295	0	0.0156308	0	0.11419	0	0.00036718	0.00119415	0.000700835	0.458201	0	0.000181481	0	0	0	0	0	0	0	0	0	0	0	0	0	0	0
d__Bacteria;p__Firmicutes;c__Bacilli;o__Bacillales;f__Paenibacillaceae;g__Paenibacillus;s__Paenibacillus_pueri	0	0	0	0	0	0	0	0	0	0	0	0	0	0	0	0	0	0	0	0	0	2.47451e-05	0	0	0	0	0	0	0	0	0	0	0	0	0	0	0	0	0	0	0	0	0	0	0	0	0	2.67444e-05	0
d__Bacteria;p__Firmicutes;c__Bacilli;o__Bacillales;f__Paenibacillaceae;g__Paenibacillus;s__unclassified_Paenibacillus	0	0	0	0	0	0	0	0	0	0	0	0	0	0	0	0	0	0	0	0	0	0	0	0	0	0	0	0	0	0	0	0	0	0	0	0	0	0	0	0	0	0	0	0	0	0	0	2.67444e-05	0
d__Bacteria;p__Firmicutes;c__Bacilli;o__Bacillales;f__Paenibacillaceae;g__Paenibacillus;s__unidentified_Paenibacillus	0	2.46439e-05	0	0	0	0	0	0	0	0	0	0	0	8.7558e-05	0	0	0	0	0	0	0	0	0	0	0	0	2.62746e-05	0	0	0	0	0	0	0	0	0	0	0	2.97283e-05	0	1.95027e-05	0	0	0	0	0	0	4.01166e-05	0
d__Bacteria;p__Firmicutes;c__Bacilli;o__Bacillales;f__Paenibacillaceae;g__Thermobacillus;s__unclassified_Thermobacillus	0	0	0	0	0	0	0	0	0	0	0	0	0	0	0	0	0	0	0	0	0	0	0	0	0	0	5.25493e-05	0	0	0	0	0	0	0	0	0	0	0	0	0	0	0	0	0	0	0	0	0	0
d__Bacteria;p__Firmicutes;c__Bacilli;o__Bacillales;f__Paenibacillaceae;g__unclassified_Paenibacillaceae;s__unclassified_Paenibacillaceae	0	0	0	0	0	0	0	0	0	0	0	0	0	0	0	0	0	0	0	0	0	0	0	0	0	0	0	0	4.23669e-05	0	0	0	0	0	0	0	0	0	0	0	0	0	0	0	0	0	0	0	0
d__Bacteria;p__Firmicutes;c__Bacilli;o__Bacillales;f__Paenibacillaceae;g__unidentified_Paenibacillaceae;s__unidentified_Paenibacillaceae	0	0	0	0	0	0	0	0	0	0	0	0	0	0	0	0	0	0	0	0	0	0	0	0	0	0	0	0	0.000141223	0	0	0	0	0	0	0	0	0	0	0	0	0	0.000129748	0	0	0	0	0	0
d__Bacteria;p__Firmicutes;c__Bacilli;o__Bacillales;f__Planococcaceae;g__Aeribacillus;s__Aeribacillus_pallidus	0	0	0	0	0	0	0	0	0	0	0	0	0	0	0	0	0	3.80672e-05	0	0	0.000489703	0	0	0	0	0	0	0	0	0	0	5.6773e-05	0	0	0	0	0	0	0	0	0	0	0	0	0	0	0	0	0
d__Bacteria;p__Firmicutes;c__Bacilli;o__Bacillales;f__Planococcaceae;g__Bacillus;s__Bacillus_odysseyi	0	0	0	0	0	0	0	0	0	0	0	0	0	0	0	0	0	0	0	0	0	0	0	0	0	0	0.000210197	0	0.00761192	0	0	0	0	0	0	0	0	0	5.94566e-05	0	9.75134e-05	0	0	0.00205238	0	0	0	0	0
d__Bacteria;p__Firmicutes;c__Bacilli;o__Bacillales;f__Planococcaceae;g__Bacillus;s__Bacillus_psychrotolerans	0	0	0	0	0	4.89783e-05	0.000126957	0	0	0	0.000185245	0	6.81369e-05	5.8372e-05	0	3.79809e-05	2.71939e-05	0	0	0	6.44347e-05	2.47451e-05	0	0	0.000909483	0	0.00110354	0.000485382	0.0018359	0	0	2.83865e-05	0	4.18801e-05	0	0	0	0	0.000341875	0	6.82594e-05	0	0	0.000308765	0	0	0.000383499	0	0
d__Bacteria;p__Firmicutes;c__Bacilli;o__Bacillales;f__Planococcaceae;g__Bacillus;s__unclassified_Bacillus	0	0	0	0.000166144	2.80092e-05	0	0	0	0	0	8.64475e-05	0	0	0	0	0	8.15816e-05	0	0	0	0	0	0	0	0	0	6.56866e-05	0	0.00105917	0	0	0	0	0	0	0	0	0	0	1.4518e-05	5.8508e-05	0.000524945	0	0.00110792	0	0	8.21783e-05	0	0
d__Bacteria;p__Firmicutes;c__Bacilli;o__Bacillales;f__Planococcaceae;g__Kurthia;s__Kurthia_gibsonii	0	0	0	0	0	0	0	0	0	0	0	0	0	0	0	0	0	0	0	0	0	0	0	0	0	0	0.000788239	0	0	0	0	0	0	0	0	0	0	0	0	0	0	0	0	0	0	0	0	0	0
d__Bacteria;p__Firmicutes;c__Bacilli;o__Bacillales;f__Planococcaceae;g__Kurthia;s__unclassified_Kurthia	0.000114487	3.69658e-05	0	0	0	0	0.000352659	0	0.000634325	0	0.000407538	0	0	0	0	7.59619e-05	0.00713839	0.00013958	3.69886e-05	0	0.0370242	0.00534495	0.000536076	0	0.000138735	0	0.0034157	0	0.000946194	0	0	0	0	0	0	0	7.2063e-05	0	0	0	0	0	0	0	0	0	0	0	0
d__Bacteria;p__Firmicutes;c__Bacilli;o__Bacillales;f__Planococcaceae;g__Lysinibacillus;s__unclassified_Lysinibacillus	0	0	0	0	0	0	0	0	0	0	0	0	0	0	0	0	0	0	0	0	3.86608e-05	0	0	0	0	0	0.000170785	0	0.000508403	0	0	0.000141933	0	0	0	0	0	0	0	0	0	0	0	0	0	0	0	0	0
d__Bacteria;p__Firmicutes;c__Bacilli;o__Bacillales;f__Planococcaceae;g__Planococcus;s__unclassified_Planococcus	0	0	0	0.000129223	0	0	0	0	0	0	0	0	0	0	0	0	0	0	0	0	0	0	0	0	0	0	0.000131373	0	0.000240079	0	0	0	0	0	0	0	0	0.00184801	0.000549973	0	0.00029254	0.00493837	0	0.00118057	0.00647413	0	0.00202706	0	0
d__Bacteria;p__Firmicutes;c__Bacilli;o__Bacillales;f__Planococcaceae;g__Planomicrobium;s__unclassified_Planomicrobium	0	0	0	0	0	0	0	0.000276258	0	0	0	0	0	0	0	0	0	0	0	0	0	0	0	0	0	0	0	0	0	0	0	0	0	0	0	0	0	0.00137474	0.000832392	5.8072e-05	0.000858118	0.0192091	0	0.00197973	0	4.88218e-05	0.00201337	0	0
d__Bacteria;p__Firmicutes;c__Bacilli;o__Bacillales;f__Planococcaceae;g__Planomicrobium;s__unidentified_Planomicrobium	0	6.16097e-05	0	0	0	0	0	0	6.60755e-05	0	7.40979e-05	0	0	0	0	0	0	0	0	0	0	0	0	0	0	0.0192159	0	0	0	0	0	0	0	0	0	0	0	0.242112	0.00728343	0.0119919	0.030941	0.309037	0.00102177	0.106197	0.0293389	0.0224906	0.232181	0	0.00818001
d__Bacteria;p__Firmicutes;c__Bacilli;o__Bacillales;f__Planococcaceae;g__Psychrobacillus;s__Psychrobacillus_insolitus	0	1.23219e-05	1.70314e-05	0	0	0	0	0	0.0019294	0	0.000592783	0	0	5.8372e-05	7.30718e-05	0	0.0013325	0.000228403	0	0	0.00346658	0.000259824	1.67524e-05	3.57088e-05	0.000107905	0	0.000354708	0	0.000169468	0	0	0.000170319	0	5.58402e-05	0	0	0	0	0	0	0	0	0	0	0	0	0	0	0
d__Bacteria;p__Firmicutes;c__Bacilli;o__Bacillales;f__Planococcaceae;g__Solibacillus;s__unidentified_Solibacillus	0	0	0	0	0	0	0.000268021	0	0	0	0.000172895	0	0	0	0	0	0	0	0	0	0	0	0	0	0	0	0.000262746	0	0.000155345	0	0	0	0	0	0	0	0	0	0.00123372	0	0.00164798	0	0	0.00197973	0	0	0	0	0
d__Bacteria;p__Firmicutes;c__Bacilli;o__Bacillales;f__Planococcaceae;g__Sporosarcina;s__unidentified_Sporosarcina	0	0	0	0	0	0	0	0	0	0	0	0	0	0	0	0	0	0	0	0	0	0	0	0	0	0	0	0	0	0	0	0.000312252	0	0	0	0	0	0	0	0	0	0	0	0	0	0	0	0	0
d__Bacteria;p__Firmicutes;c__Bacilli;o__Bacillales;f__Planococcaceae;g__Staphylococcus;s__Staphylococcus_saprophyticus	0	0	0	0	0	0	0	0	0	0	0	0	0	0	0	0	0	0	0	0	0	0	0	0	0	0	0	0	0	0	0	0	0	0	0	0	0	0	0	0	0	0	0	0	0	0	0	0	0
d__Bacteria;p__Firmicutes;c__Bacilli;o__Bacillales;f__Planococcaceae;g__Ureibacillus;s__unidentified_Ureibacillus	0	0	0	0	0	0	0	0	0	0	0	0	0	0	0	0	0	0	0	0	0	0	0	0	0	0	0.000354708	0	0	0	0	0	0	0	0	0	0	0	0	0	0	0	0	0	0	0	0	0	0
d__Bacteria;p__Firmicutes;c__Bacilli;o__Bacillales;f__Planococcaceae;g__Viridibacillus;s__unidentified_Viridibacillus	0	0	0	0	0	0	0	0	0	0	0	0	0	5.8372e-05	0	0	0	0	0	0	0	0	0	0	0	0	0	0	0	0	0	0	0	0	0	0	0	0	0	0	0	0	0	0	0	0	0	0	0
d__Bacteria;p__Firmicutes;c__Bacilli;o__Bacillales;f__Planococcaceae;g__unclassified_Planococcaceae;s__unclassified_Planococcaceae	0	0	0	0	0	0	0	0	0	0	0	0	0	0	0	0	0	0	0	0	0	0	0	0	0	0.00717274	0	0	0	0	0	0	0	0	0	0	0	0.0419634	0.033147	0.00254065	0.0121794	0.200684	0.000454118	0.0364706	0.00549577	0.00271775	0.0174629	0.000588377	0.00121595
d__Bacteria;p__Firmicutes;c__Bacilli;o__Bacillales;f__Planococcaceae;g__unidentified_Planococcaceae;s__unidentified_Planococcaceae	0	0	0	0	0	0	0	0	0	0	0	0	0	0.0010507	0	0	0	0	0	0	0	0	0	0	0	0	0	0	0	0	0	0	0	0	0	0	0	0	0	4.3554e-05	0	1.94424e-05	0	1.81627e-05	0	0	0	0	0
d__Bacteria;p__Firmicutes;c__Bacilli;o__Bacillales;f__Sporolactobacillaceae;g__Pullulanibacillus;s__unidentified_Pullulanibacillus	0	0	0	0	0	0	0	0	0	0	0	0	0	0	0	0	0	0	0	0	0	0	0	0	0	0	0	0	0	0	0	2.83865e-05	0	0	0	0	0	0	4.45924e-05	0	0	0	0	0	0	0	0	0	0
d__Bacteria;p__Firmicutes;c__Bacilli;o__Bacillales;f__Staphylococcaceae;g__Jeotgalicoccus;s__Jeotgalicoccus_psychrophilus	0	0	0	0	0	0	0	0	0	0	0	0	0	0	0	0	0	0	0	0	0	0	0	0	0	0.00106263	0	0	0	0	0	0	0	0	0	0	0	0.00166772	0.0236043	0.00149535	0.000487567	0	0	0	0.00183595	0.000520766	0.000356106	0.0152978	0.00144931
d__Bacteria;p__Firmicutes;c__Bacilli;o__Bacillales;f__Staphylococcaceae;g__Jeotgalicoccus;s__unclassified_Jeotgalicoccus	0	0	0	0	0	0	0	0	0	0	0	0	0	0	0	0	0	0	0	0	0	0	0	0	0	0	0	0	0	0	0	0	0	0	0	0	0	0	0	5.8072e-05	0	0	0	0	0	0	0	2.67444e-05	0
d__Bacteria;p__Firmicutes;c__Bacilli;o__Bacillales;f__Staphylococcaceae;g__Jeotgalicoccus;s__unidentified_Jeotgalicoccus	0	0	0	0	0	0	0	0	0	0	0	0	0	0	0	0	0	0	0	0	0	0	0	0	0	0	0	0	0	0	0	0	0	0	0	0	0	2.25367e-05	0.000327011	0	0	0	0	0	0	0	0	0.00133722	0
d__Bacteria;p__Firmicutes;c__Bacilli;o__Bacillales;f__Staphylococcaceae;g__Macrococcus;s__Macrococcus_brunensis	0	0	0	0	0	0	0	0	0	0	0	0	0	0	0	0	0	0	0	0	0	0	0	0	0	4.42762e-05	0	0	0	0	0	0	0	0	0	0	0	0	2.97283e-05	0	0	0	0	0	0	0	0	0.000615121	0
d__Bacteria;p__Firmicutes;c__Bacilli;o__Bacillales;f__Staphylococcaceae;g__Macrococcus;s__unclassified_Macrococcus	7.15543e-05	0.000677707	0	0	0	0	0	0	0	0	0	0	0	0	0	0	0	0	0	0	0	0	0	0	0	0	0	0.00150468	0	0	0	0	0	0	0	0	0	0	0.000222962	0	0	0	0	0	9.66289e-05	0	1.36964e-05	0.00042791	0
d__Bacteria;p__Firmicutes;c__Bacilli;o__Bacillales;f__Staphylococcaceae;g__Macrococcus;s__unidentified_Macrococcus	5.72434e-05	1.23219e-05	0	0	0	0	0	0	0	0	0	0	0	0	0	0	0	0	0	0	0	0	0	0	0	0	0	8.0897e-05	0	0	0	0	0	0	0	0	0	0.000315514	0.000208098	0.00036295	0	0	0	0	0.00647413	0.00222953	0.000273928	4.01166e-05	0.000135105
d__Bacteria;p__Firmicutes;c__Bacilli;o__Bacillales;f__Staphylococcaceae;g__Salinicoccus;s__unidentified_Salinicoccus	0	0	0	0	0	0	0	0	0	0	3.70489e-05	0	0	0	0	0	0.000367117	0	0	0	0	0	0	0	0	0	0	3.23588e-05	0	0	0	0	0	0.000167521	0	0	1.80157e-05	0	0.000743207	0	0	0	0	0	0	0	0	0.000842449	0
d__Bacteria;p__Firmicutes;c__Bacilli;o__Bacillales;f__Staphylococcaceae;g__Staphylococcus;s__Staphylococcus_equorum	0	0	0	0.00241831	0.000140046	0	0.00609395	0.00264418	0.000819336	0	0	0	5.67808e-05	0	0.000121786	0.00527935	0.0103065	0.00115471	0.00235494	0	0.00360834	0	0	0	0.00830867	0	0.00198374	0.00783083	0.00312103	0.00682371	0	0.00489667	0.000414384	0.0176315	0	0	0	0	0	0	0	0	0	0	0	0	0	0.000267444	0
d__Bacteria;p__Firmicutes;c__Bacilli;o__Bacillales;f__Staphylococcaceae;g__Staphylococcus;s__Staphylococcus_sciuri	0	0	0	0	0	0	0	0	0	0	0	0	0	0	0	0	0	0	0	0	0	0	0	0	0	0	0	0	0	0	0	0	0	0	0	0	0	0	4.45924e-05	0	0	0	0	0	0	0	0	0.000133722	0
d__Bacteria;p__Firmicutes;c__Bacilli;o__Bacillales;f__Staphylococcaceae;g__Staphylococcus;s__Staphylococcus_succinus	0	0	0	0.000203064	0	0	2.82127e-05	0.00106557	0	0	0.00067923	0	0	7.2965e-05	0	0	0.000285536	0	0	0	0	0	0	0	9.24898e-05	0	0	0.000145615	0	0.000127945	0	2.83865e-05	0	2.79201e-05	0	0	0	0	0	0	0	0	0.000308151	0	0	0	0	0	0
d__Bacteria;p__Firmicutes;c__Bacilli;o__Bacillales;f__Staphylococcaceae;g__Staphylococcus;s__unclassified_Staphylococcus	0	0	0	0	0	0	0	2.63103e-05	0	0	0.000111147	0	0	0	0	0	0	0	0	0	0	0	0	0	0	0	0	0	0	0	0	0	0	0	0	0	0	0	0	0	0	0	0.00032437	0	0.000169101	0	0	0	0
d__Bacteria;p__Firmicutes;c__Bacilli;o__Bacillales;f__Staphylococcaceae;g__Staphylococcus;s__unidentified_Staphylococcus	0	0	6.81257e-05	0	0	0	0	0	0	0	0.000135846	0	0	0	0	0	0	0	0	0	7.73216e-05	0	0	0	0	0	0	0.000161794	0	0	0	9.93528e-05	0	0	0	0	0	0	0	0	0	0	0	0	0	0	0	2.67444e-05	0
d__Bacteria;p__Firmicutes;c__Bacilli;o__Bacillales;f__Staphylococcaceae;g__unclassified_Staphylococcaceae;s__unclassified_Staphylococcaceae	0	0	6.81257e-05	0	0	0	0	0	2.64302e-05	0	0	0	0	0	0	9.49523e-05	0	0	0	0	0	0	0	0	0	0	0	0	0	0	0	0	0	0	3.98428e-05	0	0	0	0.00025269	0.000203252	0	0	0	0	0.000229494	0	0	0.00133722	0
d__Bacteria;p__Firmicutes;c__Bacilli;o__Bacillales;f__Staphylococcaceae;g__unidentified_Staphylococcaceae;s__unidentified_Staphylococcaceae	0	0	0	0	0	0	0	0	0	0	0	0	0	0	0	0	0	0	0	0	0	0	0	0	0	0	0	0	0.000240079	0	0	0	0	0	0	0	0	0	2.97283e-05	0	0	0	0	0	0	0	0	0	0
d__Bacteria;p__Firmicutes;c__Bacilli;o__Bacillales;f__Thermoactinomycetaceae;g__Planifilum;s__unidentified_Planifilum	0	0	0	0	0	0	0	0	0	0	0	0	0	0	0	0	0	0	0	0	0	0	0	0	0	0	0.000131373	0	0.000310691	0	0	0	0	0	0	0	0	0	0	0	0	0	0	0	0	0	0	0	0
d__Bacteria;p__Firmicutes;c__Bacilli;o__Bacillales;f__Thermoactinomycetaceae;g__Thermoactinomyces;s__Thermoactinomyces_sanguinis	0	0	0	0	0	0	0	0	0	0	0	0	0	0	0	0	0	0	0	0	0	0	0	0	0	0	0	0	0	0	0	0	0	0	0	0	0	0	0	0	0	0	0	0	0	0	0	0	0
d__Bacteria;p__Firmicutes;c__Bacilli;o__Bacillales;f__Thermoactinomycetaceae;g__Thermoactinomyces;s__unidentified_Thermoactinomyces	0	0	0	0.000646114	0	0	0	0	0	0	0	0	0	0	0	0	0	0	0	0	0.000412382	0	0	0	0	0	0	0	0	0	0	0	0	0	0	0	0	0	0	0	0	0	0	0	0	0	0	0	0
d__Bacteria;p__Firmicutes;c__Bacilli;o__Bacillales;f__Thermoactinomycetaceae;g__unclassified_Thermoactinomycetaceae;s__unclassified_Thermoactinomycetaceae	0	0	0	0	0	0	0	0	0	0	0	0	0	0	0	0	0	0	0	0	0	0	0	0	0	0	0	0	0.000127101	0	0	0	0	0	0	0	0	0	0	0	0	0	0	0	0	0	0	0	0
d__Bacteria;p__Firmicutes;c__Bacilli;o__Bacillales;f__[Exiguobacteraceae];g__Exiguobacterium;s__unidentified_Exiguobacterium	0	0	0.00115814	0	0	0	0	0	0	0	0	0	0	0	0	0	0.00121013	0	0	0	0.000360834	0	0	0	0	0	0	0	0	0	0	0	0.00122013	0	0	0	0	0	0	0	0	0	8.10925e-05	0	0	0	0	0	0
d__Bacteria;p__Firmicutes;c__Bacilli;o__Bacillales;f__[Exiguobacteraceae];g__unidentified_[Exiguobacteraceae];s__unidentified_[Exiguobacteraceae]	0	0.000123219	0	0	0	0	0	0.0527521	0.00116293	0	0.00201299	0	0.000181698	2.9186e-05	0	0	0	0	0.00533869	0	0	0	0	0	0.000786164	0	0	0.0128788	0.00307866	0	0	0.000780629	0	0	0	0	0.000522457	0	0	0	0	0	0.00021084	0	0	0	0	0	0
d__Bacteria;p__Firmicutes;c__Bacilli;o__Bacillales;f__unclassified_Bacillales;g__unclassified_Bacillales;s__unclassified_Bacillales	0	0	0	0	0	0	0	0	0	0	0	0	0	0	0	0	0	0	0	0	0	0	0	0	0	0.00254588	0	0	0	0	0	0	0	0	0	0	0	0.0135671	0.00123372	0.000232288	0.00128718	0.027336	0.000194622	0.0149479	0.000676402	0.000276657	0.000712212	0.000374422	0.00047901
d__Bacteria;p__Firmicutes;c__Bacilli;o__Bacillales;f__unidentified_Bacillales;g__unidentified_Bacillales;s__unidentified_Bacillales	0	0	0	0	0	0	0.000197489	0	0	0	0	0	0	0	0	0	0	0	0	0	0	0	0	0	0	0	0	0	0	0	0	0	0.000161149	0	0	0	9.90866e-05	0.000157757	4.45924e-05	0	1.95027e-05	0.00081658	4.86555e-05	0.000254277	6.0393e-05	0	2.73928e-05	0	0
d__Bacteria;p__Firmicutes;c__Bacilli;o__Gemellales;f__Gemellaceae;g__Gemella;s__unidentified_Gemella	0	0	0	0.000867639	0	0	0	0.000118396	3.96453e-05	0	0.00104972	0	0	0	0	0	0.00148207	0	0.000234261	0	0.000953633	0	0	0	0	0	9.19613e-05	0	0	0.000298537	0	0.00448507	0	0	0	0	0	0	0	0	0	0	0	0	0	0	0	0	0
d__Bacteria;p__Firmicutes;c__Bacilli;o__Gemellales;f__unidentified_Gemellales;g__unidentified_Gemellales;s__unidentified_Gemellales	0	0	3.40628e-05	0	8.40277e-05	0	0	0	0	0	0	0	0	0	0	0	0	0	0	0	0	0	0	0	0	0	0	0	0	0	0	0	0	0	0	0	0	0	0	0	0	0	0	0	0	0	0	0	0
d__Bacteria;p__Firmicutes;c__Bacilli;o__Lactobacillales;f__Aerococcaceae;g__Aerococcus;s__unidentified_Aerococcus	0	0	0	0	0	0	0	0	0.000436098	0	0	0.000300131	0	0	0	0	0	0	0	0	0	0	0	0	0	0	0.00304786	0	0	0	0	0	0	0	0	0	0	0	0.000163506	0.0717189	0	0	0.000162185	0	0.000978367	0.00123682	0	0	0
d__Bacteria;p__Firmicutes;c__Bacilli;o__Lactobacillales;f__Aerococcaceae;g__Alkalibacterium;s__Alkalibacterium_iburiense	0	0	0	0	0	0	0	0	0	0	0	0	0	0	0	0	0	0	0	0	0.000579912	0	0	0	0	0	0	0	0	0	0	0	0	0	0	0	0	0	0	0	0	0	0	0	0	0	0	0	0
d__Bacteria;p__Firmicutes;c__Bacilli;o__Lactobacillales;f__Aerococcaceae;g__Alkalibacterium;s__unclassified_Alkalibacterium	0	0	0	0	0	0	0	0	0	0	0	0	0	0	0	0	0	0	0	0	0	0	0	0	4.62449e-05	0	0	0	0	0	0	0	0	0	0	0	0	0	0	0	0	0	0	0	0	0	0	0	0
d__Bacteria;p__Firmicutes;c__Bacilli;o__Lactobacillales;f__Aerococcaceae;g__Alkalibacterium;s__unidentified_Alkalibacterium	0	0	3.40628e-05	0	0	0	0	0	0	0	0	0	0	0	0	0	0	0	0	0	0	0	0	0	0	0	0	0	0	0	0	0	0	0	0	0	0	0	0.000133777	0	0	0	0	0	0	0	0	4.01166e-05	0
d__Bacteria;p__Firmicutes;c__Bacilli;o__Lactobacillales;f__Aerococcaceae;g__Alloiococcus;s__Alloiococcus_otitis	0	0	0	0	0	0	0	0	0	0	0	0	0	0	0	0	0	0	0	0	0	0	0	0	0	0	0	0	0	0	0	0	0	0	0	0	0	0	8.91849e-05	0	0	0	0	0	0	0	0	0	0
d__Bacteria;p__Firmicutes;c__Bacilli;o__Lactobacillales;f__Aerococcaceae;g__Alloiococcus;s__unclassified_Alloiococcus	0	0	0	0	0	0	0	0	0	0	0	0	0	0	0	0	0	0	0	0	0	0	0	0	0	0	0	0	0	0	7.61777e-05	0	0	0	0	0	0	0	0	0	0	0	0	0	0	0	0	0	0
d__Bacteria;p__Firmicutes;c__Bacilli;o__Lactobacillales;f__Aerococcaceae;g__Atopococcus;s__Atopococcus_tabaci	0	0	0	0.00424589	0	0	8.46382e-05	0	5.28604e-05	0	0	0	0	0	0	0	0	0	0	0	0.00185572	0	0.000167524	0	0	0	0	0.000453023	0.000593137	0	0	0	0	0	0	0	0	0	7.43207e-05	0.000101626	0	0	3.2437e-05	0.000145301	2.41572e-05	0	2.73928e-05	0.000361049	8.59761e-05
d__Bacteria;p__Firmicutes;c__Bacilli;o__Lactobacillales;f__Aerococcaceae;g__Atopostipes;s__Atopostipes_suicloacalis	0	0	0.000170314	0	9.80324e-05	0	0	0	0	0	0	0	0	0	0	9.49523e-05	0	0	0	0	0	0	0	0	0	0	0	3.23588e-05	0	0	0.000213298	0	2.30213e-05	0.000698002	7.96855e-05	0	0	0	0.00711992	0	0	0	0	0	0	0	0	0.00653901	0
d__Bacteria;p__Firmicutes;c__Bacilli;o__Lactobacillales;f__Aerococcaceae;g__Facklamia;s__unidentified_Facklamia	0	0	0	0.000110762	0	3.91826e-05	0	0	0	0.000302887	0.000160545	0	0	0	0	0	0	0	0	0	0	0	0	0	0	0.000708419	0	0	0	0	3.04711e-05	0	0.000103596	0	0	0	0	0.00378617	0.0314377	0.0114111	0.00847392	0.00217755	0	0.000744669	0.00715054	0.0018715	0.012902	0.0379637	0.00972758
d__Bacteria;p__Firmicutes;c__Bacilli;o__Lactobacillales;f__Aerococcaceae;g__Granulicatella;s__Granulicatella_balaenopterae	0.000186041	3.69658e-05	0.00023844	0	0.000168055	9.79566e-05	0	0	0.000132151	2.6338e-05	0	6.00262e-05	0	0.00138634	0	9.49523e-05	0	6.34453e-05	0	0	6.44347e-05	0	0	5.95146e-05	0.000385374	0	0	0	0	0	0.000533244	0.000439991	0.000218703	0.000474642	0.00014609	4.28737e-05	0	9.01469e-05	0.000133777	5.8072e-05	0.000243784	0.000233309	0	5.4488e-05	4.83144e-05	0.000260383	0.000136964	0.000106978	0
d__Bacteria;p__Firmicutes;c__Bacilli;o__Lactobacillales;f__Aerococcaceae;g__Lacticigenium;s__Lacticigenium_naphtae	0	0	0	0	0	0	0	0	0	0	0	0	0	0	0	0	0	0	0	0	0	0	0	0	0	0.000132829	3.9412e-05	0	0	0	0	0	0	0	0	0	0	0.000225367	4.45924e-05	1.4518e-05	3.90054e-05	0.000116654	0	0.000108976	0.000120786	0	0.000273928	0	0
d__Bacteria;p__Firmicutes;c__Bacilli;o__Lactobacillales;f__Aerococcaceae;g__unclassified_Aerococcaceae;s__unclassified_Aerococcaceae	0	0	0.000136251	0	2.80092e-05	0.000117548	0	0	0	7.90139e-05	0.000135846	0	0	0.000335639	0	0	0	1.26891e-05	0	0	6.44347e-05	0	0	0	0	6.64143e-05	0	0	0	0	0.00149308	0.00170319	0.000149639	0	0	8.57474e-05	0	2.25367e-05	0.00627267	0.00065331	0.000107265	0	0	9.08133e-05	1.20786e-05	3.25478e-05	8.21783e-05	0.00435934	2.45646e-05
d__Bacteria;p__Firmicutes;c__Bacilli;o__Lactobacillales;f__Aerococcaceae;g__unidentified_Aerococcaceae;s__unidentified_Aerococcaceae	0	0	0	0	0	0	0.000352659	0	0.00101756	0	0	0	0	0	0	0.00214592	0.000135969	0	0	0	0	0	0.000117267	3.57088e-05	0	8.85524e-05	0	0	0	0	0	0	0	0	0.00172652	0	0	0	0.0231435	0	4.87567e-05	3.88848e-05	0	0	0.000169101	0	0	0.01031	0.000282493
d__Bacteria;p__Firmicutes;c__Bacilli;o__Lactobacillales;f__Carnobacteriaceae;g__Carnobacterium;s__Carnobacterium_viridans	0.000858652	9.85756e-05	0	9.2302e-05	0	0	0.0146988	0.00503841	0.00601287	0	0.0050263	0.000312136	0.000556451	0.000364825	0.000231394	0.0250294	0.00660811	0.000596386	0.000727443	0	0.0192273	0.00551816	0.00356826	9.52234e-05	0.0483876	0.0145669	0.0017604	0.0104357	0.000564892	0	0	0.000269672	0	0.00510938	0.00014609	0	0	0.00788786	0.0975088	0.00598142	0.00202828	0.00752421	0.000129748	0.00900868	0.00199297	0.0625895	0.0243385	8.02332e-05	7.36938e-05
d__Bacteria;p__Firmicutes;c__Bacilli;o__Lactobacillales;f__Carnobacteriaceae;g__Carnobacterium;s__unclassified_Carnobacterium	0	0	0	5.53812e-05	0	0	0	0	0	0	0	0	0	0	0	0.000151924	0	0	0	0	1.28869e-05	0	0	0	3.08299e-05	0.000708419	0	0	0	0	0	0	0	0.0001396	3.98428e-05	0	0	0	0.0017391	0.000377468	0.000273038	0	0	0.000308765	0	0.000130191	0	0	0
d__Bacteria;p__Firmicutes;c__Bacilli;o__Lactobacillales;f__Carnobacteriaceae;g__Carnobacterium;s__unidentified_Carnobacterium	0	0	0	0	0	0	0	0	0	0	0	0	0	0	0	0	0	0	0	0	0	0	0	0	0	4.42762e-05	0	0	0	0	0	0	0	0	0	0	0	6.76102e-05	0.000297283	2.9036e-05	9.75134e-06	5.83272e-05	0	0.00027244	2.41572e-05	0.000390574	9.58747e-05	0	0
d__Bacteria;p__Firmicutes;c__Bacilli;o__Lactobacillales;f__Carnobacteriaceae;g__Desemzia;s__unidentified_Desemzia	0	0	0	0	0	0	0	0	0	0	0	0	0	0	0	0	0	0	0	0	0	0	0	0	4.62449e-05	0	0	0	0	0	0	0.000184512	0	0	0	0	0	0.00216353	0.002735	0.000391986	0.000341297	0.00182758	0	0.000799157	0.000144943	0.000309205	0.000986139	0	0
d__Bacteria;p__Firmicutes;c__Bacilli;o__Lactobacillales;f__Carnobacteriaceae;g__Granulicatella;s__unidentified_Granulicatella	0	0	0	0	0	0	0	0	0	0	0	0	0	0	0	0	0	0	0	0	0	0	0	0	0	0	0	0	0	0	3.04711e-05	0	0	0	0	0	0	0	0	0	0	0	0	0	0	0	0	0	0
d__Bacteria;p__Firmicutes;c__Bacilli;o__Lactobacillales;f__Carnobacteriaceae;g__Isobaculum;s__Isobaculum_melis	0	0	0	0	0	0	0	0	0	0	0	0	0	0	0	0	0	0	2.46591e-05	0	0	0	0	0	0	0	0	0	0	0	0	0	0	0	0	0	0	0	5.94566e-05	0	0	5.83272e-05	0	1.81627e-05	0	0	1.36964e-05	5.34888e-05	0
d__Bacteria;p__Firmicutes;c__Bacilli;o__Lactobacillales;f__Carnobacteriaceae;g__Trichococcus;s__unidentified_Trichococcus	0.000228974	0	0	0	0	0	0.000112851	0.000197327	0	0	0	0	0	0	0	0	0.000217551	0	0.000135625	0	0.000270626	0.000334059	0	0.00020235	0.000200395	0.00276726	0.000696278	0	0	0	0	0.000227092	0	0	0	0	0	0.00887947	0.0192788	0.00585075	0.00925402	0.00246918	0.000243277	0.00123506	0.00286263	0.013068	0.0294472	0.0461074	0.00206343
d__Bacteria;p__Firmicutes;c__Bacilli;o__Lactobacillales;f__Carnobacteriaceae;g__unclassified_Carnobacteriaceae;s__unclassified_Carnobacteriaceae	0	0	0	0	0	0	0	0	0	0	0	0	0	0	0	0	0	0	0	0	0	0	0	0	0	0.000531314	0	0	0	0	0	0	0	0	0.000225776	0	0	0.00383124	0.00668886	0.000421022	0.00459288	0.00744644	0	0.00608449	0.000181179	0.0109686	0.0098477	4.01166e-05	0
d__Bacteria;p__Firmicutes;c__Bacilli;o__Lactobacillales;f__Carnobacteriaceae;g__unidentified_Carnobacteriaceae;s__unidentified_Carnobacteriaceae	0	0	0	0	0	0.000127344	0	0	0	0	0	0	0	0	0	0	0	0	0	0	0.000231965	0	0	0	7.70749e-05	0.000708419	0	0	0	0	0	0.000241285	0	0	0	0.000100039	0	0.00189309	0.0160384	4.3554e-05	0.0014432	0.00493837	0	0.00230666	9.66289e-05	0.00330361	0.00572509	1.33722e-05	0
d__Bacteria;p__Firmicutes;c__Bacilli;o__Lactobacillales;f__Enterococcaceae;g__Enterococcus;s__Enterococcus_asini	0	0	0	0	0	0	5.64254e-05	0	0	0	0	0	0	0	8.52505e-05	0	2.71939e-05	0	0	0	0	0	0	0	7.70749e-05	0	0	1.61794e-05	0	0.000113728	0	1.41933e-05	0	0	0	0	0	0	0	0	0	0	0	0	0	0	0	0	0
d__Bacteria;p__Firmicutes;c__Bacilli;o__Lactobacillales;f__Enterococcaceae;g__Enterococcus;s__Enterococcus_casseliflavus	0	0	0	0	0	0	0	2.63103e-05	0	0	0	0	0	0	0	0	0.000135969	0	0	0	0	2.47451e-05	0	0	0	0	0	0	0	0	0	5.6773e-05	0	0	0	0	0	0	0	0	0	0	0	0	0	0	0	0	0
d__Bacteria;p__Firmicutes;c__Bacilli;o__Lactobacillales;f__Enterococcaceae;g__Enterococcus;s__Enterococcus_cecorum	0	0	0	0	0	0	0	0	0	0	0	0	0	0	0	0	0	0	0	0	0	0	0	0	0	0.000221381	0	0	0	0	0	0	0	0	0	0	0	0	2.97283e-05	0	0	0	0.0122936	0	0	0	0	0	0.000147388
d__Bacteria;p__Firmicutes;c__Bacilli;o__Lactobacillales;f__Enterococcaceae;g__Enterococcus;s__Enterococcus_haemoperoxidus	0	0	0	0	0	0	0	0	0	0	0	0	0	0.000116744	0	0	0	0	0	0	0	0.000136098	0	0	0	0	0	0	0	0	0	0	0	0	0	0	0	0	0	0	0	0	0	0	0	0	0	0	0
d__Bacteria;p__Firmicutes;c__Bacilli;o__Lactobacillales;f__Enterococcaceae;g__Enterococcus;s__Enterococcus_sulfureus	0.000114487	0.000246439	0	0.00786413	0	0	0.00867541	0.00222322	0.000541819	0	0.00132141	0	0.000794931	0.000131337	0	0.00339929	0.00107416	0.000253781	8.63068e-05	0	0	0.00136098	0.000686848	8.33204e-05	0.00952645	0.000132829	0.0104967	0.000372126	0.000197712	0.00319861	0	0.0014761	0	0	0.000424989	0	0	9.01469e-05	0.000133777	0	0	0.000174982	0	3.63253e-05	4.83144e-05	0.000195287	1.36964e-05	0	0
d__Bacteria;p__Firmicutes;c__Bacilli;o__Lactobacillales;f__Enterococcaceae;g__Enterococcus;s__unclassified_Enterococcus	0	0	0	0	0	0	0	0	0	5.26759e-05	0	0	0	0	0	0	0	0	0	0	0.000219078	0	8.37619e-05	0	0	0.00161608	0	0	7.06115e-05	0	0	0	0	0	0.00014609	0	0	0	0.000713479	0	0	0.000174982	0.00452496	0	0	0.000227835	0	0	0
d__Bacteria;p__Firmicutes;c__Bacilli;o__Lactobacillales;f__Enterococcaceae;g__Melissococcus;s__Melissococcus_plutonius	0.000114487	0	0	3.69208e-05	0	5.8774e-05	0.000126957	7.89308e-05	0	0	6.17482e-05	0	0	2.9186e-05	7.30718e-05	9.49523e-05	0	0	0	0	0	1.23726e-05	6.70095e-05	0	6.16599e-05	6.64143e-05	1.31373e-05	0.000210332	1.41223e-05	0	0	0	8.05746e-05	9.77203e-05	2.65618e-05	0	0	4.50735e-05	1.48641e-05	0	0	1.94424e-05	0	0	0	1.62739e-05	0	0	0
d__Bacteria;p__Firmicutes;c__Bacilli;o__Lactobacillales;f__Enterococcaceae;g__Vagococcus;s__Vagococcus_salmoninarum	0	0	0.00103892	0.000516891	0	0.000401622	0	0	0.000488959	0	0	0	0	0.000671278	0	0.00113943	0	0.000114202	0	0	0.000579912	0.000235079	0	0	0	4.42762e-05	0	0	0	0	0.00112743	0.000127739	0.00147336	0	0.00043827	0.00138625	0.000432378	0	0	0	0	0	0	0	0	0	0	0	0
d__Bacteria;p__Firmicutes;c__Bacilli;o__Lactobacillales;f__Enterococcaceae;g__Vagococcus;s__unclassified_Vagococcus	0	0	0	0	0	0	0	0	0	0	0	0	0	0	0	0	0	0	0	0	0	0	0	0	0	6.64143e-05	0	0	0	0	0	0	0	0	0	0	0	4.50735e-05	2.97283e-05	0	0	1.94424e-05	0	0	0	1.62739e-05	0	4.01166e-05	0
d__Bacteria;p__Firmicutes;c__Bacilli;o__Lactobacillales;f__Enterococcaceae;g__Vagococcus;s__unidentified_Vagococcus	0	0	0	0	0	0	0.000239808	0	0	0	0	0	0	0	0	0	0	0	0	0	0	0	0	0	0	0	0	0	0	0	0	0	0	0	0	0	0	0	0	0	0	0	0	0	0	0	0	0	0
d__Bacteria;p__Firmicutes;c__Bacilli;o__Lactobacillales;f__Enterococcaceae;g__unclassified_Enterococcaceae;s__unclassified_Enterococcaceae	0	0	0	0	0	0	0	0	0	0	0	0	0	2.9186e-05	0	0	0	0	0	0	0	0	0	0	0	6.64143e-05	0	0	0	0	0	0	0	0	0	0	0	2.25367e-05	0	2.9036e-05	0	0.000136097	0.000259496	0	1.20786e-05	0.000130191	0.000109571	0.000213955	0
d__Bacteria;p__Firmicutes;c__Bacilli;o__Lactobacillales;f__Enterococcaceae;g__unidentified_Enterococcaceae;s__unidentified_Enterococcaceae	0	0	0	0	0	0	0	0	0	0	0	0	0	0	0	0	0	0	0	0	0	0	0	0	0	0	0	0	0	0	0	0	0	0	0	0	0	2.25367e-05	0	0	0	0.000116654	0	0	0	0	0	0	0
d__Bacteria;p__Firmicutes;c__Bacilli;o__Lactobacillales;f__Lactobacillaceae;g__Lactobacillus;s__Lactobacillus_acidipiscis	0	0	0	0	0	0	0	0	0	0	0	0	0	0	0	0	0	0	0	0	0	0	0	0	0	0	0	0	0	0	0	0	0	0	0	0	0	0	0	0	0	0	0	0	0	0	0	0	0
d__Bacteria;p__Firmicutes;c__Bacilli;o__Lactobacillales;f__Lactobacillaceae;g__Lactobacillus;s__Lactobacillus_agilis	0	0	0	0	0	0	0	0	0	0	0	0	0	0	0	0	0	0	0	0	0	0	0	0	0	0	0	0	0	0	0.000655128	0	0	0	0	0	0	0	0	0	0	0	0	0	0	0	0	0	0
d__Bacteria;p__Firmicutes;c__Bacilli;o__Lactobacillales;f__Lactobacillaceae;g__Lactobacillus;s__Lactobacillus_brevis	0	0	0	0	0	0	0	0	0	0	0	0	0	0	0	0	0.000557474	0	0	0	0	0	0	0	0	0	0	0	0	0	0	0	0	0	0.000677327	0	0	0	0	0	0	0	0	0	0	0	0	0	0
d__Bacteria;p__Firmicutes;c__Bacilli;o__Lactobacillales;f__Lactobacillaceae;g__Lactobacillus;s__Lactobacillus_coleohominis	0	0	0	0	0	0	0.00117083	0	0	0	0	0	0	0	0	0	0	0	0	0	0	0	0	0	0	0	0	0	0	0	0	0	0	0	0	0	0	0	0	0	0	0	0	0	0	0	0	0	0
d__Bacteria;p__Firmicutes;c__Bacilli;o__Lactobacillales;f__Lactobacillaceae;g__Lactobacillus;s__Lactobacillus_delbrueckii	0.000100176	0	0	5.53812e-05	0	0.000146935	0.00231344	0	0.000145366	0.000105352	0.000271692	0	0.000170342	0.00029186	0	0	0	0	0	0	7.73216e-05	0	0	0	0	0	0	0	0	0	0	0	0	0.000237321	0.000345304	0	0	0	0	0	0	0	0.000194622	0	0	0	0	0	0
d__Bacteria;p__Firmicutes;c__Bacilli;o__Lactobacillales;f__Lactobacillaceae;g__Lactobacillus;s__Lactobacillus_hamsteri	0	0.000147863	0	0	0.000168055	0	0	0.00315723	0	0	0	0	0	0	0	0	0	0	0	0	0	0	0	0	0.000508694	0	0	0	0	0	0	0	0	0	0.000385147	0	0.00012611	0	0	0	0	0	0	0	0	0	0	0	0
d__Bacteria;p__Firmicutes;c__Bacilli;o__Lactobacillales;f__Lactobacillaceae;g__Lactobacillus;s__Lactobacillus_helveticus	0	0	0	0	0	0	0	0	0	0	0	7.20314e-05	0	0	0	0	0	0	0	0	0	0	0	0	0	0.000265657	0	0	0	0	0.0041136	0	0	0	0	0	0	0	0.000133777	0.00198897	4.87567e-05	0.000583272	0.00264361	0.000217952	9.66289e-05	0.000113917	0	8.02332e-05	0
d__Bacteria;p__Firmicutes;c__Bacilli;o__Lactobacillales;f__Lactobacillaceae;g__Lactobacillus;s__Lactobacillus_iners	0	0	0	0	0	0	0	0	0	2.6338e-05	0	0	0	0.000131337	0	0	0	0	0	0	0	0	0	0	0	0	0	0	0	0	0	0	0	0	0	0	0	0	0	0	9.75134e-05	0	0.000956891	5.4488e-05	0	0	0	0	0
d__Bacteria;p__Firmicutes;c__Bacilli;o__Lactobacillales;f__Lactobacillaceae;g__Lactobacillus;s__Lactobacillus_manihotivorans	0	0	0	0	0	0	0.00544506	0	0	0	0	0.00075633	0	0	0	0	0	0	0	0	0.000128869	8.66079e-05	0	0	0.000924898	0	0.00198374	0.00152086	0	0	0	0	0	0	0	0	0	0	0	0	0	0	0	0	0	0	0	0	0
d__Bacteria;p__Firmicutes;c__Bacilli;o__Lactobacillales;f__Lactobacillaceae;g__Lactobacillus;s__Lactobacillus_mucosae	2.86217e-05	0.000246439	0	0	0	0	0.0026661	0	0.000317162	0	0.000271692	0	0	0	0	0.00144328	0.00048949	0	0	0	0	0	0	0	0	0	0.000275884	0.00467585	0	0	0	0	0	0.000195441	0	0	0	0	0	0.00058072	0	0.000272193	0	0	0	0.000113917	0	0	0
d__Bacteria;p__Firmicutes;c__Bacilli;o__Lactobacillales;f__Lactobacillaceae;g__Lactobacillus;s__Lactobacillus_paralimentarius	0	0	0.00023844	0	0	0	0.00486669	0.0131288	0	0	0	0	0	0	0	0.00450074	6.79847e-05	0.00229672	0.003255	0	0.000270626	0.000136098	0	0	4.62449e-05	0	0.0810179	0.00741016	0.000480158	0.00383834	0	0	0	0.000432761	0.00100935	0	0	0	0	0	0	0	0	0	0	0	0	0	0
d__Bacteria;p__Firmicutes;c__Bacilli;o__Lactobacillales;f__Lactobacillaceae;g__Lactobacillus;s__Lactobacillus_paraplantarum	0	0	0	0	0	0	0	0	0	0	0	0	0	0	0	0	0	0	0	0	0	0	0	0	0	0	0	0	0	0	0	0	0	0	0	0	1.80157e-05	0	0	0	0	0	0	0	0	0	0	0	0
d__Bacteria;p__Firmicutes;c__Bacilli;o__Lactobacillales;f__Lactobacillaceae;g__Lactobacillus;s__Lactobacillus_pontis	0	0	0	0	0	0	0	0	0	0	0	0	0	0	0	0	0	0	0	0	0	0	0	0	0	0	0	0	0	0	0	0	0	0	0	0	0	0	0	0	0	0	0	0	0	0	0	0	0
d__Bacteria;p__Firmicutes;c__Bacilli;o__Lactobacillales;f__Lactobacillaceae;g__Lactobacillus;s__Lactobacillus_ruminis	0	0	0	0	0	0	0	0	3.96453e-05	0	0	0	0	0	0	0	0	0	0	0	0	0	0	0	0	0	0	0	0	0	0	0	0	0	0	0	0	0	0	0.00021777	0	0	0	0	0	0.00183895	0	0	0
d__Bacteria;p__Firmicutes;c__Bacilli;o__Lactobacillales;f__Lactobacillaceae;g__Lactobacillus;s__Lactobacillus_salivarius	0	0	0	0	0	0	0	0	0	0	0	0	0	0	0	0	0	0	0	0	6.44347e-05	0	0	0	0.000107905	0.000309933	0	3.23588e-05	0	0	0	0	0	0	0	0	0	0	0	0	0	0	0.000437899	0	0	0	0	0	0
d__Bacteria;p__Firmicutes;c__Bacilli;o__Lactobacillales;f__Lactobacillaceae;g__Lactobacillus;s__Lactobacillus_vaginalis	0	4.92878e-05	0	0	0	0	0	0	0	0	0	0	0	0	0	0	0	0	0	0	0	0	0	0	0	0.000243519	5.25493e-05	0	0	5.68642e-05	0	0	0	4.18801e-05	0	0	0	0	0	0.00376016	0	0	0.00155698	0	0.000205336	0	5.47855e-05	0.000173839	0.000380751
d__Bacteria;p__Firmicutes;c__Bacilli;o__Lactobacillales;f__Lactobacillaceae;g__Lactobacillus;s__Lactobacillus_zeae	0	0	6.81257e-05	0	0	2.9387e-05	0	0	0	0	0	0	0	0	0	0	0	0	0	0	0	0	0	0	0	0	0	0	0	0	7.61777e-05	0	0	0	0	0	0	0	0	0	0	0	0	0	0	0	0	0	0
d__Bacteria;p__Firmicutes;c__Bacilli;o__Lactobacillales;f__Lactobacillaceae;g__Lactobacillus;s__unclassified_Lactobacillus	0	0	0	0	0	0	2.82127e-05	0	0	0	0.000209944	0	0	0.000102151	0	0	0	0	0	0	0	0	0	0	0	0.000287795	0	0	0	0	0	0	0	0	0	0	0	0	0	0.000159698	0.000195027	0.000349963	0.00181647	0	0	0	0	5.34888e-05	0
d__Bacteria;p__Firmicutes;c__Bacilli;o__Lactobacillales;f__Lactobacillaceae;g__Lactobacillus;s__unidentified_Lactobacillus	0	0	0	0	0	0	0	0	0	0	0	0	0	0	0	0	0	0	0.000123295	0	0	0	0	0	0	0.000664143	0	0	0	0	0	0	0	0	0	0	0	0	2.97283e-05	0.0062863	2.9254e-05	0.000272193	0.00355185	0.000127139	0.000144943	0.000130191	0.000287624	4.01166e-05	0.000405316
d__Bacteria;p__Firmicutes;c__Bacilli;o__Lactobacillales;f__Lactobacillaceae;g__Pediococcus;s__Pediococcus_acidilactici	0	0	0	0.000129223	0	0	0.000169276	0.000144706	0	0	0	0	0	0	0	0	0.0451826	0.000177647	0.000961704	0	0.000231965	0	0.00077061	0	0	0	0.000893338	0.000177973	0	0	0	0.00202964	0	0	0	0	0	0	0	0	0	0	0	0	0	0	0	0	0
d__Bacteria;p__Firmicutes;c__Bacilli;o__Lactobacillales;f__Lactobacillaceae;g__Pediococcus;s__unclassified_Pediococcus	0	0	0	0	0	0	0	0	0	0	0.000160545	0	0	0	0	0	0	0	0	0	0.000154643	0	0	0	0	0	0	0	0	0	0	0	0	0	0	0	0	0	0	0	0	1.94424e-05	0	1.81627e-05	0	0	0	0	0
d__Bacteria;p__Firmicutes;c__Bacilli;o__Lactobacillales;f__Lactobacillaceae;g__unclassified_Lactobacillaceae;s__unclassified_Lactobacillaceae	0	0	0	0	0	0	0	0	2.64302e-05	0	0	0	0	0.00014593	0	0	5.43877e-05	3.80672e-05	0	0	2.57739e-05	0	0	0	3.08299e-05	2.21381e-05	0	0	0	0	1.52355e-05	8.51595e-05	4.60426e-05	0	5.31237e-05	0	1.80157e-05	0	0	0.000130662	0	0.000194424	0	0	2.41572e-05	0	0	0	0
d__Bacteria;p__Firmicutes;c__Bacilli;o__Lactobacillales;f__Leuconostocaceae;g__Fructobacillus;s__unidentified_Fructobacillus	0	0	3.40628e-05	0	0	0	0	0	0.000237872	0	0	0	0	0	0	0	0	0	0	0	6.44347e-05	0	0	0	0	0	0	0	0	0	0	0.000113546	0	0.000404841	0	0.000157203	0	0	0	0	0	0	0	0	0	0	0	0	0
d__Bacteria;p__Firmicutes;c__Bacilli;o__Lactobacillales;f__Leuconostocaceae;g__Leuconostoc;s__Leuconostoc_mesenteroides	0	0	0	0	0	0	0	0	0	0	0	0	0	0	0	0	0	0	0	0	0	0	0	0	0	0	0	0	0	0	0	0	0	0	0	0	0	0	0	0	0	0	0	0	0	0	0	0	0
d__Bacteria;p__Firmicutes;c__Bacilli;o__Lactobacillales;f__Leuconostocaceae;g__Leuconostoc;s__unidentified_Leuconostoc	0	0	0	0	0	0	0	0	0	0	0	0	0	0	0	0	0	0	0	0	0	3.71177e-05	0	0	0	0	0	0	0	0	0	0	0	0	0	0	0	0.000270441	0	0	0	0	0	0	0	0	0	0	0
d__Bacteria;p__Firmicutes;c__Bacilli;o__Lactobacillales;f__Leuconostocaceae;g__Weissella;s__Weissella_hellenica	0	0	0	0	0	0	0.00112851	6.57756e-05	0	0	0	0	0	0	0	0	0	0	0	0	0.000115982	0	0	0	7.70749e-05	0	0	0.000679535	0	0	0	0	0	0	0	0	0	0	0	0	0	0	0	0	0	4.88218e-05	0	0	0
d__Bacteria;p__Firmicutes;c__Bacilli;o__Lactobacillales;f__Leuconostocaceae;g__Weissella;s__Weissella_oryzae	0	0	0	0	0	0	0	0	0	0	0	0	0	0	0	0	0	0	0	0	0	0	0	0	0	0	6.56866e-05	0	0	0	0	0	0	0	0	0	0	0	0	0	0	0	0	0	0	0	0	0	0
d__Bacteria;p__Firmicutes;c__Bacilli;o__Lactobacillales;f__Leuconostocaceae;g__Weissella;s__Weissella_paramesenteroides	0	0	0	0	0	0	4.23191e-05	0	0	0	3.70489e-05	0	0	0	0	0	0	0	0	0	2.57739e-05	0	0	0	0	0	0	0.000145615	0	0	0	0	0	0	0	0	0	0	0	0	0	0	0	0	0	0	0	0	0
d__Bacteria;p__Firmicutes;c__Bacilli;o__Lactobacillales;f__Leuconostocaceae;g__Weissella;s__Weissella_thailandensis	0	0	0	0	0	0	1.41064e-05	3.94654e-05	0	0	4.93986e-05	0	0	0	0	0	4.07908e-05	0	2.46591e-05	0	2.57739e-05	0	0	0	0	0	0	4.85382e-05	0	4.26482e-05	0	4.25798e-05	0	0	0	0	0	0	0	0	0	0	0	0	0	0	0	0	0
d__Bacteria;p__Firmicutes;c__Bacilli;o__Lactobacillales;f__Leuconostocaceae;g__Weissella;s__Weissella_viridescens	0	0	0	0	0.000140046	0	4.23191e-05	0	0	0	0	0	0	0	0	0	0	0	0	0	0	0.000111353	0	0	0	0	0	0	0	0	0	0	0	0	0.00247025	0	0	0	0	0	0	0	0	0	0	0.000146465	0	0	0
d__Bacteria;p__Firmicutes;c__Bacilli;o__Lactobacillales;f__Leuconostocaceae;g__Weissella;s__unclassified_Weissella	0	0	0	0	9.80324e-05	0	0	0	0	0	0	0	0	0	0	0	0	0	0	0	0	0	0	0	0	0	0	0	0	0	0	0	0	0	0	0	0	0	0	0	0	0	0	0	0	0.00480081	0	0	0
d__Bacteria;p__Firmicutes;c__Bacilli;o__Lactobacillales;f__Leuconostocaceae;g__Weissella;s__unidentified_Weissella	0.000772786	0	0.000306566	0.00184604	0.000896296	0.000568148	0.00516293	0.000552515	0.000171796	0.000632111	0.0070887	0.000216094	0	0.000700464	7.30718e-05	0.000341828	0.00066625	2.53781e-05	0.000320568	0	0.0114823	0.00131149	0.000251286	0.000333282	0.00146442	0	0.00395433	0.00456259	0.00105917	0.000653939	0.000457066	0.0025264	0.00186473	0.000488602	0.00148746	0	4.50394e-05	0	0	0	0	0	0	0	0	0	0	0	0
d__Bacteria;p__Firmicutes;c__Bacilli;o__Lactobacillales;f__Leuconostocaceae;g__unclassified_Leuconostocaceae;s__unclassified_Leuconostocaceae	2.86217e-05	0	0	9.2302e-05	0	0	0	0	0	0	0	0	0	0	0	0	0	0	0	0	0	0	0	0	6.16599e-05	0	0	0	0	0	0	0	0	0	0	0	0	0	0	0	0	0	0	0	0	0	0	0	0
d__Bacteria;p__Firmicutes;c__Bacilli;o__Lactobacillales;f__Leuconostocaceae;g__unidentified_Leuconostocaceae;s__unidentified_Leuconostocaceae	0	0	0	0	0	0	0.000366765	0	0	0	0.000123496	0.000120052	0.000352041	0.000189709	0	0	5.43877e-05	0	0	0	0.000489703	6.18628e-05	0.000552829	0.000261864	0.000832408	0	6.56866e-05	0	0	0	4.57066e-05	0	0	0	0.000358585	0	0	0	0	0	0	0	0	0	0	0	0	0	0
d__Bacteria;p__Firmicutes;c__Bacilli;o__Lactobacillales;f__Streptococcaceae;g__Lactococcus;s__Lactococcus_garvieae	0	0	0	0	0	0	0.00143885	0	0	0	0.000111147	0	0.000158986	0	3.65359e-05	0	0	0	0	0	0	0	0	0	0	0	0	0	0	0	0	0	0	0	0	0	0	0	0	0	0	0	0	0	0	0	0	0	0
d__Bacteria;p__Firmicutes;c__Bacilli;o__Lactobacillales;f__Streptococcaceae;g__Lactococcus;s__unclassified_Lactococcus	0	0	0	0	0	1.95913e-05	0	0	0	0	8.64475e-05	3.60157e-05	0	0	0	0	0	0	0	0	0.000309286	0	0	7.14175e-05	0.000477864	0	0	0	0	0	0	0.000113546	3.4532e-05	0	0	0	0	0	0	0	0	0	0	0	0	0	0	0	0
d__Bacteria;p__Firmicutes;c__Bacilli;o__Lactobacillales;f__Streptococcaceae;g__Lactococcus;s__unidentified_Lactococcus	0	0	0	0	0	7.83653e-05	0	0	0	0.000105352	0	0	0	0	0	0	0	0	0	0	0.000154643	9.89805e-05	0	0	0	0	0	0	0	0	3.04711e-05	0	0	0	0	0	0	0.000405661	0	0	0	0	0	0	0	0.000227835	0.000136964	0	0
d__Bacteria;p__Firmicutes;c__Bacilli;o__Lactobacillales;f__Streptococcaceae;g__Streptococcus;s__Streptococcus_agalactiae	0.00123073	0.000147863	0.000885634	0.000129223	0.00158252	0.00279176	0.0112005	2.63103e-05	0.0007004	0.000342394	0.000901524	9.60419e-05	0.000193055	0.00868284	4.87145e-05	0.000626685	4.07908e-05	0	4.93182e-05	0	0.00260316	0.00442938	0.000167524	9.52234e-05	0.000909483	0	0.000144511	0.00228129	0.000564892	4.26482e-05	0.00408313	0.00197286	0.00123164	0.00129828	0.00221791	0.000200077	0	0	0	2.9036e-05	0	0	3.2437e-05	0	0	0.000113917	0	0	0
d__Bacteria;p__Firmicutes;c__Bacilli;o__Lactobacillales;f__Streptococcaceae;g__Streptococcus;s__Streptococcus_alactolyticus	0	0	0	0	0	0	0.000141064	0	0	0	0	0	0	0	0	0	0.000244745	0	0	0	0	0	0	0	0	0.0032543	0	0	0	0	0	0	0	0	0	0	0	0	0	0	0	0	0.000746051	0	0	0	0	0	0.000122823
d__Bacteria;p__Firmicutes;c__Bacilli;o__Lactobacillales;f__Streptococcaceae;g__Streptococcus;s__Streptococcus_anginosus	0	0	0	0	7.00231e-05	0	0	0	0	0	0	0	0	0	0	0	0.000339923	7.61344e-05	0	0	0.000180417	8.66079e-05	0	0	0	0	0	0.000630996	0	0	4.57066e-05	0	0	0	3.98428e-05	0	0	0	0	0	0	0	0	0	0	0	0	0	0
d__Bacteria;p__Firmicutes;c__Bacilli;o__Lactobacillales;f__Streptococcaceae;g__Streptococcus;s__Streptococcus_equi	0	0	5.10943e-05	0	0	0	0.000112851	0	0	0	6.17482e-05	0	0	0	0	0	8.15816e-05	0	0	0	0.000115982	0	0	0	0.000138735	8.85524e-05	0	0.000145615	7.06115e-05	0	0	0	0	0	0	0	0	0	0	5.8072e-05	0	0	0	0	0	0	0	0	0
d__Bacteria;p__Firmicutes;c__Bacilli;o__Lactobacillales;f__Streptococcaceae;g__Streptococcus;s__Streptococcus_luteciae	8.58652e-05	0	0	0	0	0	0	0	0	0	3.70489e-05	0	0	0	0	0	0.000135969	0	8.63068e-05	0	0	0	0	0	0	0	0	0	0	2.84321e-05	0	0.000198706	0	0	0	0	0	0.000788786	0.00132291	0.0157956	0	0.000427733	0.000632521	9.08133e-05	0.000132865	0.00974808	0.000219142	0.000200583	0
d__Bacteria;p__Firmicutes;c__Bacilli;o__Lactobacillales;f__Streptococcaceae;g__Streptococcus;s__Streptococcus_minor	0	2.46439e-05	0	0	0	0	0	0.000118396	0	0	0	0	0	0	0	0	0.000475893	0	0	0	0.000141756	0	3.35048e-05	0	4.62449e-05	0	0.000210197	0.00273432	0	0	0	0	0	0	0	0	0	0	0	0	0	0	0	0	0	0	0	0	0
d__Bacteria;p__Firmicutes;c__Bacilli;o__Lactobacillales;f__Streptococcaceae;g__Streptococcus;s__unclassified_Streptococcus	0	0	0	0	0	0	0	0	0	0	0	0	0	0	0	0	4.07908e-05	0	0	0	0	0	0	0	0	0.000243519	0	0	0	0	0	0	0	0	0	0	0	0	0	0.000856562	0	0.000155539	0	9.08133e-05	0	0.000146465	0	0	0
d__Bacteria;p__Firmicutes;c__Bacilli;o__Lactobacillales;f__Streptococcaceae;g__Streptococcus;s__unidentified_Streptococcus	0	0	0	0	0	0	0	0	0	0	0	0	0	0	0	0	0	0	0	0	6.44347e-05	0	0	0	0	0.000332071	0	0	0	0	0	0	0	0	0	0	0	0	0	0	0	0	0.000340588	0	0	0	0	0	0
d__Bacteria;p__Firmicutes;c__Bacilli;o__Lactobacillales;f__Streptococcaceae;g__unidentified_Streptococcaceae;s__unidentified_Streptococcaceae	0.000128798	0	3.40628e-05	0	0.000126042	0	0.000211595	5.26205e-05	0	3.9507e-05	0.000111147	0	6.81369e-05	0	0	0	5.43877e-05	0	0	0	9.02085e-05	0	0.000117267	0	0.00015415	2.21381e-05	5.25493e-05	0.00079279	0	4.26482e-05	0	0.000241285	0.000103596	0	3.98428e-05	5.71649e-05	0	0	4.45924e-05	0.000348432	0	0.000116654	0	5.4488e-05	2.41572e-05	4.88218e-05	1.36964e-05	4.01166e-05	1.22823e-05
d__Bacteria;p__Firmicutes;c__Bacilli;o__Lactobacillales;f__unclassified_Lactobacillales;g__unclassified_Lactobacillales;s__unclassified_Lactobacillales	0	0	0	0	0	0	0	0	0	0	0	0	0	0	0	0	0.00053028	0	0	0	0	0	0	0	0	0.000996214	0	0	0	0	0	0	0	0	0	0	0	0.000383124	0.00346335	0.000783972	0.000429059	0.00089435	0.000113529	0.00114425	0.000132865	0.00148093	0.00176683	0.000949426	0.000196517
d__Bacteria;p__Firmicutes;c__Bacilli;o__Lactobacillales;f__unidentified_Lactobacillales;g__unidentified_Lactobacillales;s__unidentified_Lactobacillales	0	0	0	0	0	0	0	0	0	0	0	0	0	0	0	0	0	0	0	0	0	0	0	0	0	0	2.62746e-05	0	0	0	0	0	0	0	0	0	0	0	0	0	0	0	0	0	0	0	0	0	0
d__Bacteria;p__Firmicutes;c__Bacilli;o__Turicibacterales;f__Turicibacteraceae;g__Turicibacter;s__unidentified_Turicibacter	0	0	0	0	0	0	0	0	9.25057e-05	0	0	0	0	0	0	0	0	0	0	0	0	0	0	0	0	0.00152753	0	0	0	0	0	0	0	0	0	0	0	0.00389886	0.013898	0.00737515	0.00140419	0.00167205	0.00682799	0.00141669	0.00409465	0.00626546	0.00577987	0.00619133	0.00119138
d__Bacteria;p__Firmicutes;c__Bacilli;o__unclassified_Bacilli;f__unclassified_Bacilli;g__unclassified_Bacilli;s__unclassified_Bacilli	0	0	0	0	0	0	0	0	0	0	0	0	0	0	0	0	0	0	0	0	0	0	0	0	6.16599e-05	0.0015718	0	0	0	0	0	0	0	0	0	0	0	0.00450735	0.00193234	0.000479094	0.000711848	0.00785473	0	0.00564859	0.000301965	0.000423122	0.00049307	0.000534888	0.000122823
d__Bacteria;p__Firmicutes;c__Clostridia;o__Clostridiales;f__Christensenellaceae;g__Christensenella;s__unidentified_Christensenella	0.000372082	0	0	0	0	2.9387e-05	0	0	0	0	0.000271692	0	0	5.8372e-05	0	0	0	0	0	0	0.000270626	0	0	3.57088e-05	0	0	0	0	0	0	0	0	0	0	0	0	0	0	0	0	0	0	0	0	0	0	0	0	0
d__Bacteria;p__Firmicutes;c__Clostridia;o__Clostridiales;f__Christensenellaceae;g__unidentified_Christensenellaceae;s__unidentified_Christensenellaceae	0	0.000332693	0.00011922	5.53812e-05	0.000252083	0	0	0	0	0	0.000246993	0.00027612	0.000283904	0	0	0	0.000367117	0	0.000110966	0	0.000489703	2.47451e-05	0	0	0	0.000487038	0.000131373	8.0897e-05	0.000621381	0	0	0	0	0	0	0.000171495	0	0.000563418	0.00102563	0.000333914	0.000107265	0	4.86555e-05	0	0.00148567	0.000667231	0.00245165	0.0010564	6.14115e-05
d__Bacteria;p__Firmicutes;c__Clostridia;o__Clostridiales;f__Clostridiaceae;g__02d06;s__unidentified_02d06	0	0	0	0	0	0	0.000112851	0	3.96453e-05	0.000158028	0	0	0	0	0	0	0	0	0	0	0	0	0	0.000130932	0	0	0	0	0	0	0	0	0	0.00011168	0	0	0	0	0	0	0	0	0	0	0	6.50957e-05	0	0	0
d__Bacteria;p__Firmicutes;c__Clostridia;o__Clostridiales;f__Clostridiaceae;g__Alkaliphilus;s__unidentified_Alkaliphilus	0	0	0	0	0	0	0	0	0	0	0	0	0	2.9186e-05	0	0	0	0	0	0	0	0	0	0	0	0	0	0	0	0	0	0	0	0	0	0	0	0	0	0	0	0	0	0	0	0	0	0	0
d__Bacteria;p__Firmicutes;c__Clostridia;o__Clostridiales;f__Clostridiaceae;g__Caloramator;s__unidentified_Caloramator	0	0	0	0	7.00231e-05	0	0	5.26205e-05	3.96453e-05	0	0	0	2.27123e-05	4.3779e-05	0	0	0	0	0	0	0	0	0	0	0.000138735	0	6.56866e-05	0	0.000536647	0	0	8.51595e-05	0	0	0	0	0	0	0	0	0	0	0	0	0	0	0	0	0
d__Bacteria;p__Firmicutes;c__Clostridia;o__Clostridiales;f__Clostridiaceae;g__Candidatus_Arthromitus;s__unidentified_Candidatus_Arthromitus	0	0	0	0	0	0	0	0	0	0	3.70489e-05	0	2.27123e-05	7.2965e-05	0	0	2.71939e-05	0	0	0	7.73216e-05	0	0	0	0	0	0	0.000566279	0	0	7.61777e-05	0	0	0	5.31237e-05	0	0	0	0	0	0	0	0	0	0	0	0	0	0
d__Bacteria;p__Firmicutes;c__Clostridia;o__Clostridiales;f__Clostridiaceae;g__Clostridium;s__Clostridium_baratii	0.000143109	0	0	0	0	0	0	0	0	0	7.40979e-05	0	0	0	0	0	2.71939e-05	0	0	0	3.86608e-05	0	0	0	0	0	3.9412e-05	0	0.00018359	0	4.57066e-05	0.000127739	4.60426e-05	2.79201e-05	0	0	0	0	0	0	0	0	0	0	0	0	0	0	0
d__Bacteria;p__Firmicutes;c__Clostridia;o__Clostridiales;f__Clostridiaceae;g__Clostridium;s__Clostridium_bowmanii	0	0	0	0	0	0	0	0	0	0	0	0	0	0	0	0	0	0	0	0	0	0	0	0	0	0	0	0	0	0	0	0	0	0	0	0	0	0	0	0	0	0	0	0	0	0	0	0	0
d__Bacteria;p__Firmicutes;c__Clostridia;o__Clostridiales;f__Clostridiaceae;g__Clostridium;s__Clostridium_butyricum	0.000386393	0	0	0	0	0	0	0	0	0	0.000123496	0	0	0.00014593	7.30718e-05	0	0	0	0	0	0	0	3.35048e-05	0	0	0	0	0	0	0	0	0	0	0.000502562	0.000132809	0	0	0.000247904	0.000505381	0.00036295	9.75134e-05	0.000349963	0.000470336	0	0.000169101	0.000292931	0	0.000454655	0.000233364
d__Bacteria;p__Firmicutes;c__Clostridia;o__Clostridiales;f__Clostridiaceae;g__Clostridium;s__Clostridium_celatum	0	0	0	0	0	0	0	0	0	0	0	0	0	0	0	0	0	0	0	0	0	0	0	0	0	0.00270085	0	0	0	0	0	0	0	0	0	0	0	0.00317768	0.0207503	0.00900116	0.000575329	0.000622157	0.00360051	0.000708344	0.00513341	0.00865773	0.00649208	0.00791634	0.00121595
d__Bacteria;p__Firmicutes;c__Clostridia;o__Clostridiales;f__Clostridiaceae;g__Clostridium;s__Clostridium_colicanis	0.000958828	0.00056681	0	0.00356286	0	0	0.00918324	0.00130236	0.00268267	0	0.00113617	0.000936408	0.000272548	7.2965e-05	0	0	0.00048949	0	0.000147955	0	0.0218047	0.00631001	0.000636591	5.95146e-05	0.00141818	0	0	0.0036889	0.0419715	0	0	0.000553537	0	0.000362961	0.000239057	0	0	0	0.00150128	0	0	0	0	0	0.000398594	0.000683505	0	0.000307561	0
d__Bacteria;p__Firmicutes;c__Clostridia;o__Clostridiales;f__Clostridiaceae;g__Clostridium;s__Clostridium_disporicum	0	8.62536e-05	0	0	0	0	8.46382e-05	0	0	0	0	0	0	0	0	0	0	0	0	0	0	0	0	0	0	6.64143e-05	0	0	0.000211834	0	0	0	0	0	0	0	0	4.50735e-05	0.000148641	0.000101626	0	0	0	9.08133e-05	2.41572e-05	1.62739e-05	0	6.6861e-05	2.45646e-05
d__Bacteria;p__Firmicutes;c__Clostridia;o__Clostridiales;f__Clostridiaceae;g__Clostridium;s__Clostridium_hiranonis	0.000128798	0	0	0	0	0	0	0	0	0	0	0	0	7.2965e-05	0	0	0	8.88235e-05	0	0	0	0	0.0003518	0	0.000138735	0.000154967	0	0	0	0	0	0	0.000725172	0.00011168	0.000305461	0	0.0013782	0	0	0	0	0	0.000291933	0	0	0	0	0	0
d__Bacteria;p__Firmicutes;c__Clostridia;o__Clostridiales;f__Clostridiaceae;g__Clostridium;s__Clostridium_kluyveri	0	0	0	0	0	0	0	0	0	0	0	0	0	0	0	0	0	3.80672e-05	0	0	0	0	0	0	0	0	0	0	0	0	0	0	6.9064e-05	0	0	0	0	0	0	0	0	0	0	0	0	0	0	0	0
d__Bacteria;p__Firmicutes;c__Clostridia;o__Clostridiales;f__Clostridiaceae;g__Clostridium;s__Clostridium_neonatale	0	0	0	0	0	0	0	0.000197327	0	0	0	0	0	0	6.08932e-05	0	0	0	0	0	0	2.47451e-05	0.000301543	0	0	0	0	0	0	0	0	0	0.000310788	0	0	0	0	0	0	4.3554e-05	0	0	0	0	0	0	0	0.00104303	0
d__Bacteria;p__Firmicutes;c__Clostridia;o__Clostridiales;f__Clostridiaceae;g__Clostridium;s__Clostridium_paraputrificum	0	0	0	0	0	0	0	6.57756e-05	0	0	0	0	0	0	0	0	0	0	0	0	0	7.42354e-05	0	3.57088e-05	0	0	0	0	0	0	0	0	0	0	0	0	0	0	0.000237826	0	0	0	0.000308151	0	0	0	0	0	0
d__Bacteria;p__Firmicutes;c__Clostridia;o__Clostridiales;f__Clostridiaceae;g__Clostridium;s__Clostridium_perfringens	0	0	0	0	0	0	0	9.20859e-05	0	0	0	0	0	0	0	0	0	2.53781e-05	0	0	0	0	0	0	0	0	0	0	0	0	0	0	0	0	0	0	0	0.000495808	0.000460788	0.00079849	0	0.000116654	0.00120017	0	0.000108707	0	0	0	0
d__Bacteria;p__Firmicutes;c__Clostridia;o__Clostridiales;f__Clostridiaceae;g__Clostridium;s__Clostridium_quinii	0	0	0	0	0	0	0	0	0	0	0	0	0	0	0	0	0	0	0	0	0	0	0	0	0	0	0	0	0	0	0	0	2.30213e-05	0	0	0	0	0	0	0	0	0	0	0	0	0	0	0	2.45646e-05
d__Bacteria;p__Firmicutes;c__Clostridia;o__Clostridiales;f__Clostridiaceae;g__Clostridium;s__Clostridium_subterminale	0	0	0	0	0	0	0	0	0	0	0	0	0	0	0	0	0	0	0	0	0	0	0	0	9.24898e-05	0	0	0	0	0	0	0	0	0	0	0	0	0	0	0	0	0	0	0	0	0	0	0	0
d__Bacteria;p__Firmicutes;c__Clostridia;o__Clostridiales;f__Clostridiaceae;g__Clostridium;s__Clostridium_tertium	0	0	0	0	0	0	0	0	0	0	0	0	0	0.000160523	0	0	0	0	0	0	0	0	0	0	6.16599e-05	0	0	0	0	0	0	0	0.000184171	0	0	0	0.000135118	0	0	0	0	0	0.000437899	0	0	0	0	0	0
d__Bacteria;p__Firmicutes;c__Clostridia;o__Clostridiales;f__Clostridiaceae;g__Clostridium;s__Clostridium_thermopalmarium	0	0	0	0	0	0	0	0	0	0	0	0	0	0	0	0	0	0	0	0	0	0	0	0	0	0	0	0	0.000169468	0	0	0	0	0	0	0	0	0	0	0	0	0	0	0	0	0	0	0	0
d__Bacteria;p__Firmicutes;c__Clostridia;o__Clostridiales;f__Clostridiaceae;g__Clostridium;s__Clostridium_tyrobutyricum	7.15543e-05	0	0	0	0	0	4.23191e-05	0	0	0	0	0	0	0	0	0	0	0	0	0	2.57739e-05	0	0	0	0	0	0	0	0	0	0	0	0	0	0	0	0	0	0	0	0	0	0	0	0	0	0	0	0
d__Bacteria;p__Firmicutes;c__Clostridia;o__Clostridiales;f__Clostridiaceae;g__Clostridium;s__unclassified_Clostridium	0	0	0	0	0	0	0	0	0	0	0	0	0	0	0	0	0	0	0	0	0	0	0	0	0	0.000199243	0	0	0	0	0	0	0	0	0	0	0	0.000540882	0.000549973	0.000159698	6.82594e-05	0.000174982	0	0.000326928	0.000314044	0.000162739	8.21783e-05	0.000387794	0.000245646
d__Bacteria;p__Firmicutes;c__Clostridia;o__Clostridiales;f__Clostridiaceae;g__Clostridium;s__unidentified_Clostridium	4.29326e-05	0	0	0	0	0	0	0	0	0	0	0	0	0	0	0	0	0	0	0	0	0	0	0	0	8.85524e-05	0	0	0	0	0	2.83865e-05	0	0	0	0	0	0.00119445	0.001204	0.000624274	0.0003608	0	0.00064874	0	0.00189634	0.00133446	0.00168465	0.00135059	0.000454445
d__Bacteria;p__Firmicutes;c__Clostridia;o__Clostridiales;f__Clostridiaceae;g__Natronincola_Anaerovirgula;s__unidentified_Natronincola_Anaerovirgula	0	6.16097e-05	0	0	0	0	0.000747637	0.00159177	0	0	9.87971e-05	4.80209e-05	0	0	0	0	0.000122372	0	0	0	0	9.89805e-05	3.35048e-05	0.000119029	0	0	0.000486081	0	0.007852	0	0	0	0	4.18801e-05	0.000239057	0	0	0	0	0	0	0	0	0	0	0	0	5.34888e-05	0
d__Bacteria;p__Firmicutes;c__Clostridia;o__Clostridiales;f__Clostridiaceae;g__Oxobacter;s__unidentified_Oxobacter	0	0	0	0	2.80092e-05	0	0	0	0	0	0	0	0	0	0	0	0	0	0	0	0	0	0	0	0	0	0	0	0	0	0	0	0	0	0	0	0	0	0	0	0	0	6.4874e-05	0	0	0	0	0	0
d__Bacteria;p__Firmicutes;c__Clostridia;o__Clostridiales;f__Clostridiaceae;g__Proteiniclasticum;s__unidentified_Proteiniclasticum	0	0	0	0	0	0	0	0	3.96453e-05	0	0	0	0	2.9186e-05	0	0	0	0	0	0	0	0	0	0	0	0.00011069	0	0	0	0	0	5.6773e-05	0	5.58402e-05	0	0	0	0	0.00615375	0	0.0101024	0.000388848	0	5.4488e-05	3.62358e-05	0	0.000479373	0	0
d__Bacteria;p__Firmicutes;c__Clostridia;o__Clostridiales;f__Clostridiaceae;g__SMB53;s__unidentified_SMB53	0	0	0	9.2302e-05	0	0	0	0	0	0	0	0	0	0	0	0	0	0	0	0	0	0	0	0	0.00012332	0.00301078	0	0	0	0	0	0	0	0	0	0	0	0.0063779	0.00289851	0.00139373	0.00121892	0.00505502	0	0.00270624	0.00187218	0.00144838	0.000808086	0.0019256	0.000626397
d__Bacteria;p__Firmicutes;c__Clostridia;o__Clostridiales;f__Clostridiaceae;g__Sarcina;s__unidentified_Sarcina	0.000186041	4.92878e-05	0.000187346	0	0	0	0.000916914	0.000236792	0.000264302	0	0.000592783	0	0.00014763	0	0	0	0.000217551	0	0	0	0.00338926	0.00403346	0.0003518	0.000166641	0.000986558	0	0	0	0.000748482	0	0	0	0	0.000530482	0.000650765	0	4.50394e-05	0	0	0.00021777	0	0	0	0	0	0	0	0	0
d__Bacteria;p__Firmicutes;c__Clostridia;o__Clostridiales;f__Clostridiaceae;g__unclassified_Clostridiaceae;s__unclassified_Clostridiaceae	0	0	0	0	0	0	0	3.94654e-05	0.000145366	0	0	0	0	0.000700464	0	0	0	0	0	0	0	3.71177e-05	0	0.000166641	0	0.000287795	0	0	0	0	0.000472302	0.000283865	0	0.000307121	0.00029218	0	0	0.00013522	0.000208098	0.000116144	0.000185275	0	0.000551429	0.000108976	2.41572e-05	0.000276657	8.21783e-05	4.01166e-05	0.000221081
d__Bacteria;p__Firmicutes;c__Clostridia;o__Clostridiales;f__Clostridiaceae;g__unidentified_Clostridiaceae;s__unidentified_Clostridiaceae	0.000214663	0.000160185	0.000153283	0	0	0.000215505	2.82127e-05	0.0019338	2.64302e-05	0.00013169	0.00255638	2.40105e-05	0	0.00253918	0.000121786	0	0.00110135	3.80672e-05	0	0	0.000914972	2.47451e-05	0	0.000226155	0.00201936	0.000841248	0	0	0.00101681	0	0.00199586	0.00061031	0.000138128	0.000921363	0.000172652	0	0	0.00216353	0.00279446	0.00107433	0.000263286	0.000836023	0	0.000108976	0.00113539	0.0003743	0.000424588	0.000962799	0.00015967
d__Bacteria;p__Firmicutes;c__Clostridia;o__Clostridiales;f__Dehalobacteriaceae;g__Dehalobacterium;s__unidentified_Dehalobacterium	0	0	0	0	0	0	0	0	0	0	0	0	0	0	0	5.69714e-05	0	0	0	0	0	0	6.70095e-05	0	0	0	0	0	0	0	0	0	0	0	0	0	0	6.76102e-05	4.45924e-05	0.000116144	0	0	0	0	0	0.000211561	9.58747e-05	4.01166e-05	0
d__Bacteria;p__Firmicutes;c__Clostridia;o__Clostridiales;f__Dehalobacteriaceae;g__unidentified_Dehalobacteriaceae;s__unidentified_Dehalobacteriaceae	0	0	0	0	0	0	2.82127e-05	0	0	0	0	0	0	0	0	0	0	0	0	0	0	0	0	0	0	0	0	0	0	0	0	0	0	0	0	0	0	9.01469e-05	0.00025269	0	0	0	0	0	6.0393e-05	0	0.000123267	0.000267444	0
d__Bacteria;p__Firmicutes;c__Clostridia;o__Clostridiales;f__Eubacteriaceae;g__Anaerofustis;s__unidentified_Anaerofustis	0	0	0	0.00092302	1.40046e-05	4.89783e-05	0.00293412	0.003986	0.000145366	0	0.0034826	0.000432188	0	0	0	0	0.0243521	2.53781e-05	0.000739773	0	0.00978118	0.000420667	0	0.000357088	0.00131027	0.000177105	0.0591574	0.00139143	0	0.00149269	4.57066e-05	0.000227092	0	8.37603e-05	0	0	0	0.000495808	0.000386468	0.000188734	0	0	0	0	0.00035028	0.000439396	0	0.000106978	0.000135105
d__Bacteria;p__Firmicutes;c__Clostridia;o__Clostridiales;f__Eubacteriaceae;g__Pseudoramibacter_Eubacterium;s__unidentified_Pseudoramibacter_Eubacterium	0	0	0	0	0	0	0	0	0	0	0	0	0	0	0	0	0	0	0	0	0	0	0	0	0	0	0	0	0	0	0	0	0	0	0.000106247	0	0	0	0	0	0	0	0.000875799	0	3.62358e-05	0	8.21783e-05	8.02332e-05	4.91292e-05
d__Bacteria;p__Firmicutes;c__Clostridia;o__Clostridiales;f__Gracilibacteraceae;g__unidentified_Gracilibacteraceae;s__unidentified_Gracilibacteraceae	0.000100176	0	0	0	0	0	0.00215827	0	0.000171796	0	0.00172895	0	4.54246e-05	0	0	0.000170914	0.00435102	0	0	0	0.00154643	0.000494903	0	0	0.000616599	0	0.000223335	0.00161794	0	0	0	0	0	0	0	0	0	0	0	0	0	0	0	0	0	0	0	0	0
d__Bacteria;p__Firmicutes;c__Clostridia;o__Clostridiales;f__Lachnospiraceae;g__Anaerostipes;s__unidentified_Anaerostipes	0	0	0	0	0	0	0	9.20859e-05	0	0	0	0	0	0	0	0	0.000108775	0	0	0	0	0	0	0	4.62449e-05	0	3.9412e-05	0	0	0	0	0	0	0	0	0	0	0.00013522	0.000163506	0.000319396	0.00014627	0	0.000162185	0	0.000157022	0.000602135	0	0.000106978	0
d__Bacteria;p__Firmicutes;c__Clostridia;o__Clostridiales;f__Lachnospiraceae;g__Blautia;s__Blautia_obeum	0	0	0	0	0	0	0	0	0	0	0	0	0	5.8372e-05	0	0	0	0	0	0	0	0	0	0	0	0	0	0	0	0	0	0	0	0	0	0	0	0	0	0	0	0	0.00108664	0	0	0	0	0	0
d__Bacteria;p__Firmicutes;c__Clostridia;o__Clostridiales;f__Lachnospiraceae;g__Blautia;s__Blautia_producta	0	0	0	0	0	0	4.23191e-05	0	0	0	0.000493986	0	6.81369e-05	0	0	0.000227886	0.000163163	0	2.46591e-05	0	0.000115982	0	6.70095e-05	4.76117e-05	0	0.000708419	0.000144511	0	0	0	0	0	0	4.18801e-05	0.000119528	0	0	0	0	0.000421022	0	0	0.00468715	0	0	0.000113917	0	0	0
d__Bacteria;p__Firmicutes;c__Clostridia;o__Clostridiales;f__Lachnospiraceae;g__Blautia;s__unclassified_Blautia	0	6.16097e-05	0.000272503	3.69208e-05	4.20139e-05	0.000264483	0	0	9.25057e-05	0.000118521	0.000531035	7.20314e-05	0	0.00116744	0	0	0	0.000164958	0	0	0.00016753	3.71177e-05	0	0.000309476	4.62449e-05	0	0	0	0	0	0.000563715	9.93528e-05	5.75533e-05	0.000321081	0	0	0	0	0	0	0	0	0	0	0	8.13696e-05	0	0	0
d__Bacteria;p__Firmicutes;c__Clostridia;o__Clostridiales;f__Lachnospiraceae;g__Blautia;s__unidentified_Blautia	0	0	0	0	0	0	0	0	0	0	0	0	0	0	0	0	0	0	0	0	0	0	0	0	0	0.00106263	0	0	0	0	0	0	0	0	0	0	0	0.000450735	0.000163506	0.00209059	0.000136519	0	0.0261442	0.00027244	0.000990446	0.00480081	0.00156139	0.00145757	0.000343904
d__Bacteria;p__Firmicutes;c__Clostridia;o__Clostridiales;f__Lachnospiraceae;g__Butyrivibrio;s__Butyrivibrio_crossotus	7.15543e-05	0	0.00035766	0.000313827	0	0	0.000141064	0.000710377	0.000198227	0	0.000123496	0	2.27123e-05	5.8372e-05	0	0	0.000475893	0	0	0	0.000773216	0.000148471	0	0	0.000616599	0	0.000433532	0.00365654	0.00973026	0	0	0	0	0	0.000371866	0	0	0	0	0	0	0	0	0	0	3.25478e-05	0	0	0
d__Bacteria;p__Firmicutes;c__Clostridia;o__Clostridiales;f__Lachnospiraceae;g__Butyrivibrio;s__unidentified_Butyrivibrio	0	0	0	0	0	0	0	0.000447274	0	0	0.000111147	0	0	0	0	0	0	0	0	0	5.15477e-05	0	5.02571e-05	0	0	0.00108477	0	0	0	0	0	0	0	0	0	0	0	0.00189309	0.00599025	0.00101626	0.000224281	0.00132208	0.0104285	0.000853645	0.000930053	0.00771384	0.00124637	0.00132385	0.000343904
d__Bacteria;p__Firmicutes;c__Clostridia;o__Clostridiales;f__Lachnospiraceae;g__Clostridium;s__Clostridium_aldenense	0	0	0	0	0	0	0	0	0	0	0	0	0	0.000160523	0	0	0	0	0	0	0	0	0	0	4.62449e-05	0	0	0	0	0	0	0	0	0	0	0	0	0	0	0	0	0	0	0	0	0	0	0	0
d__Bacteria;p__Firmicutes;c__Clostridia;o__Clostridiales;f__Lachnospiraceae;g__Clostridium;s__Clostridium_aminophilum	0	0.000135541	0	0.000498431	0	0	0.00239808	0.000210482	0.0103739	0	8.64475e-05	0.000120052	0.000227123	0	0.000755075	0	0	5.07563e-05	0.00107267	0	0.00168819	0.00388498	0.0021108	0	9.24898e-05	0	1.31373e-05	0.00127817	0.000649626	0	0	0	0	0	0	0	0	0	0	0	0	0	0	0	0	0	0	0	0
d__Bacteria;p__Firmicutes;c__Clostridia;o__Clostridiales;f__Lachnospiraceae;g__Clostridium;s__Clostridium_bolteae	0.000386393	0	0.00023844	0	0	0	0.000451404	0.00048674	6.60755e-05	0	0.000580433	0	0	0	0	0	5.43877e-05	0	0	0	0.0611743	0.00102692	5.02571e-05	0.000119029	0.00248181	0	0	0	0.000296568	0	0	0	0	6.98002e-05	0	0	0.00012611	0	0	0	0	0	0	0	0	0	0	0	0
d__Bacteria;p__Firmicutes;c__Clostridia;o__Clostridiales;f__Lachnospiraceae;g__Clostridium;s__Clostridium_citroniae	4.29326e-05	2.46439e-05	0	7.38416e-05	0	0	0.00485259	0.000881393	0.000317162	0	0.00140786	0	1.13562e-05	0	0	0	0.00368477	7.61344e-05	1.23295e-05	0	0.00101807	0.000309314	0	0	0.00106363	0	0.00019706	0.00778229	0.000564892	0.0011515	0	2.83865e-05	0	0	0	0	0	0	0	0	0	0	0	0	0	0	0.000123267	0	0
d__Bacteria;p__Firmicutes;c__Clostridia;o__Clostridiales;f__Lachnospiraceae;g__Clostridium;s__Clostridium_clostridioforme	0.000186041	4.92878e-05	8.51571e-05	0.00164298	0	0.000146935	0.00458457	0.000105241	0.000158581	0.000171197	0.00309976	0.000432188	0	0.00204302	2.43573e-05	0.000189905	0	0.000126891	0	0	0.000605686	0.000371177	0.000167524	0.000190447	0.000816993	0	0.000118236	3.23588e-05	0	0	0.000624657	0.00163222	0.000230213	0.000418801	7.96855e-05	0	0	0	0	0	0	0	0	0	0	0	0	0	0
d__Bacteria;p__Firmicutes;c__Clostridia;o__Clostridiales;f__Lachnospiraceae;g__Clostridium;s__Clostridium_hathewayi	0.000372082	0.000135541	0	0.00046151	0	0	0.00457046	0.0162466	0.00296018	2.6338e-05	0.0051251	0	0.000238479	0.00144471	0.000499324	0.000588704	0	0	0	0	0.000515477	0.00160843	0.000753857	3.57088e-05	0.000354544	0	0.014254	0	8.47338e-05	0	0.000441831	7.09663e-05	3.4532e-05	0.00389485	0.00205854	0	9.00787e-05	0	0	0	0	0	0	0	0	0	0	0	0
d__Bacteria;p__Firmicutes;c__Clostridia;o__Clostridiales;f__Lachnospiraceae;g__Clostridium;s__Clostridium_symbiosum	0	0	0	0	0	0	0	0	0	0	0	0	0	0	0	0	0	0	0	0	0	0	0	0	0	0	0	0	0	0	0	0	0	0	0	0	0	0	0	0	0	0	0	0	0	0	0	0	0
d__Bacteria;p__Firmicutes;c__Clostridia;o__Clostridiales;f__Lachnospiraceae;g__Clostridium;s__unclassified_Clostridium	0	0	0	9.2302e-05	0	6.85696e-05	0	9.20859e-05	0	0	0.000135846	0	0	0.000102151	0	0	0	0	0.000419204	0	0.000180417	0	0	0	0	0	0	0	0	0	0	0	0	0	0	0	0	0	0	0	0	0	0	0	0	0.000309205	2.73928e-05	0	0
d__Bacteria;p__Firmicutes;c__Clostridia;o__Clostridiales;f__Lachnospiraceae;g__Coprococcus;s__Coprococcus_eutactus	0.000100176	7.39317e-05	0	0	0	0	0.000479616	0	5.28604e-05	0	9.87971e-05	0	0.000136274	0	0	0	6.79847e-05	0.000215714	0.000641136	0	0	0	0	0	0	0	0.000105099	0	0	0	0	0.000198706	0	0	0	0	0	0	0	0	0	0	0	0	3.62358e-05	0	0	0	0
d__Bacteria;p__Firmicutes;c__Clostridia;o__Clostridiales;f__Lachnospiraceae;g__Coprococcus;s__unidentified_Coprococcus	0	0	0	0	0	0	5.64254e-05	0	0	0	0	0	0	0	0	0	0	0	2.46591e-05	0	0	0	0	0	0	0.000309933	0	0	0	0	0	0	0	0	0	0	0	0.000495808	0.00114454	0.00103078	6.82594e-05	0	0.000518992	0	0.00112331	0.00253873	0.00126007	0.0014442	0.000294775
d__Bacteria;p__Firmicutes;c__Clostridia;o__Clostridiales;f__Lachnospiraceae;g__Defluviitalea;s__Defluviitalea_saccharophila	0	0	0	0	0	0	0	0	0	0	0	0	0	0	0	0	0	0	0	0	0	0	0	0	0	0	0	0	0.000254201	0	0	0	0	0	0	0	0	6.76102e-05	0	0	0	0	0	0	0.000144943	0	0	0.000133722	0
d__Bacteria;p__Firmicutes;c__Clostridia;o__Clostridiales;f__Lachnospiraceae;g__Dorea;s__Dorea_formicigenerans	0	0	0	0	0	0	0	0	0	0	0	0	0	0	0	0	0	0	0	0	3.86608e-05	0	0	0	0	0.00035421	0	0	0	0	0	0	0	0	0	0	0	0	0	0.000421022	0	0	0.00955269	0	0	0	4.10891e-05	2.67444e-05	0
d__Bacteria;p__Firmicutes;c__Clostridia;o__Clostridiales;f__Lachnospiraceae;g__Dorea;s__Dorea_longicatena	0.000214663	0	0	0	0	0	0	0	0	0	0	0	0	0	0	0	0	0	0	0	0	0	0	0	0	0	0	0	0	0	0	0	0	0	0	0	0	0.000225367	0	0	0	0	0	0	0	0	0	0	0
d__Bacteria;p__Firmicutes;c__Clostridia;o__Clostridiales;f__Lachnospiraceae;g__Dorea;s__unclassified_Dorea	0	0	0	0	0	0	0	0	0	0	0	0	0	0	0	0	0	3.80672e-05	0	0	0	0	0	0	0	2.21381e-05	0	0	0	0	0	0	0	0	0	0	0	0	0	1.4518e-05	0	0	3.2437e-05	0	0	0.000358026	2.73928e-05	0	0
d__Bacteria;p__Firmicutes;c__Clostridia;o__Clostridiales;f__Lachnospiraceae;g__Dorea;s__unidentified_Dorea	0	0	0	0	0	0	0	0	0	0	0	0.000156068	0	0	0	0	0	0.000114202	0	0	0	0	0	0	0	0.000796972	0	0	0	0	0	0	0	0	0	0	0	0	0.000995897	0.000391986	0	0	0.0156671	0	0.00132865	0.00216443	0.00320495	0.00155118	0.000859761
d__Bacteria;p__Firmicutes;c__Clostridia;o__Clostridiales;f__Lachnospiraceae;g__Epulopiscium;s__unidentified_Epulopiscium	0	0	0	0	0	0	2.82127e-05	0	0	0	0	0	0	0	0	7.59619e-05	0	0	0	0	0	4.94903e-05	0	0	0	0.000398486	9.19613e-05	0	0.000466036	0	0	4.25798e-05	0	0	0	5.71649e-05	0	0.000901469	0.00361199	0.000740418	6.82594e-05	3.88848e-05	0	5.4488e-05	0.00140112	0.000292931	0	0.0019256	0.000122823
d__Bacteria;p__Firmicutes;c__Clostridia;o__Clostridiales;f__Lachnospiraceae;g__Lachnospira;s__Lachnospira_pectinoschiza	0	0	0	0	0	0	0	0	0	0	0	0	0	0	0	0	0	0	0	0	0	0	0	0	7.70749e-05	0	0	0	0	0	0	0.000198706	0	0	0	0	0	0	0	0	0	0	0	0	0	0	0.00015066	0	0
d__Bacteria;p__Firmicutes;c__Clostridia;o__Clostridiales;f__Lachnospiraceae;g__Lachnospira;s__unidentified_Lachnospira	0	0	0	0	0	0	0	0	0	0	0	0	0	0	0	0	0	0	0	0	0	0	0	0	0	0	3.9412e-05	0	0.000197712	0	0	0	0	0	0	0	0	0	0	0	0	0	0	0	0	0	0	0	0
d__Bacteria;p__Firmicutes;c__Clostridia;o__Clostridiales;f__Lachnospiraceae;g__Lactonifactor;s__Lactonifactor_longoviformis	0	0	0	0	0	0	0	0	0	0	0	0	0	0	0	0	0	0	0	0	0	0	0	0	0	0	5.25493e-05	0	0	0	0	0	0	0	0	0	0	0	0	0	0	0	0	0	0	0	0	0	0
d__Bacteria;p__Firmicutes;c__Clostridia;o__Clostridiales;f__Lachnospiraceae;g__Moryella;s__unidentified_Moryella	0	0	0	0	0	0	0	0	0	0	0	0	0	0	0	0	0	0	0	0	0	0	0	0	0	0	0	0	4.23669e-05	0	0	0	0	0	0	0	0	0	0	0	0	0	0	0	0	0	0	0	0
d__Bacteria;p__Firmicutes;c__Clostridia;o__Clostridiales;f__Lachnospiraceae;g__Pseudobutyrivibrio;s__Pseudobutyrivibrio_xylanivorans	0	0	0	0	0	0	0	0	0	0	0	0	0	0	0	0	0	0	0	0	0	0	0	0	0	0	0.000420394	3.23588e-05	0.000353057	0	0	0	0	0	2.65618e-05	0	0	0	0	0	0	0	0	0	0	0	0	0	0
d__Bacteria;p__Firmicutes;c__Clostridia;o__Clostridiales;f__Lachnospiraceae;g__Pseudobutyrivibrio;s__unidentified_Pseudobutyrivibrio	0	0	0	0	0	0	0	0	0	0	0	0	0	0	0	0	0	0	0	0	0	0	0	0	0	0	0	0	0	0	0	0	0	0	0	0	0	0	0	0	0	0	0	0	0	0	0	0	0
d__Bacteria;p__Firmicutes;c__Clostridia;o__Clostridiales;f__Lachnospiraceae;g__Roseburia;s__Roseburia_faecis	0	0	0	0	0	0	0	9.20859e-05	0	0	0	0	0	2.9186e-05	0	0	0	0	0	0	0	0	0	2.38058e-05	4.62449e-05	0	0.000170785	0	0.000141223	0	0	0	0	0	0	0	0	0	0	0	0	0	0	0	0	0	0	0	0
d__Bacteria;p__Firmicutes;c__Clostridia;o__Clostridiales;f__Lachnospiraceae;g__Roseburia;s__Roseburia_inulinivorans	0	0	0	0	0	0	0	0	0	0	0	0	0	0	0	0	0	0	0	0	0	0	0	0	0	0	0	0	0.000169468	0	0	0	0	0	0	0	0	0	0	0	0	0	0	0	0	0	0	0	0
d__Bacteria;p__Firmicutes;c__Clostridia;o__Clostridiales;f__Lachnospiraceae;g__Roseburia;s__unclassified_Roseburia	0	0	0	3.69208e-05	0	0	0	0	0	0	0	0	0	0	0	0	0	0	0	0	0	0	0	0	0	0	0.000131373	0	0.000324813	0	0	0	0	0	0	0	0	0	0	0.000188734	0	0	0.000600084	0	0.000265729	0.000764874	0.000876568	0.000267444	0
d__Bacteria;p__Firmicutes;c__Clostridia;o__Clostridiales;f__Lachnospiraceae;g__Roseburia;s__unidentified_Roseburia	0	0	0	0	0	0	0	0	0	0	2.46993e-05	0	0	0	0	0	0	0	0	0	0	0	0	0	0	0	0	0	0	0	0	0	0	0	0	0	0	0	0.000193234	0.000537166	0	0	8.10925e-05	0	0.000314044	0.000667231	0	0	0.00031934
d__Bacteria;p__Firmicutes;c__Clostridia;o__Clostridiales;f__Lachnospiraceae;g__Shuttleworthia;s__unidentified_Shuttleworthia	0	0	0	0	0	0	0	0	0	0	0	0	0	0	0	0	0	0	0	0	0	0	0	0	0	0	0	0	8.47338e-05	0	0	0	0	0	0	0	0	0.00407915	0	0	0	0	0	0	0	0.000569587	0	0	0
d__Bacteria;p__Firmicutes;c__Clostridia;o__Clostridiales;f__Lachnospiraceae;g__Syntrophococcus;s__Syntrophococcus_sucromutans	0	0	0	0	0	0	0	0	0	0	0	0	0	0	0	0	0	0	0	0	0	0	0	0	0	0	0	0	0.000508403	0	0	0	0	0	0	0	0	0	0	0	0	0	0	0	0	0	0	0	0
d__Bacteria;p__Firmicutes;c__Clostridia;o__Clostridiales;f__Lachnospiraceae;g__[Ruminococcus];s__[Ruminococcus]_gnavus	0	0	0	0	0	0	0	0	0	0	0	0	0	0	0	0	0	0	0	0	0	0	0	0	0	0	0	0	0.000155345	0	0	0	0	0	0	0	0	0	0	0	0	0	0.000632521	0	0	1.62739e-05	0	0.000374422	0
d__Bacteria;p__Firmicutes;c__Clostridia;o__Clostridiales;f__Lachnospiraceae;g__[Ruminococcus];s__[Ruminococcus]_torques	0	0	0	0	0	0	0	0	0	0	0	0	0	0	0	3.79809e-05	0	0	0	0	0	0	0	0	0	0	0	0	0.000112978	0	0	0	2.30213e-05	0	0	0	0	0	0	0.000130662	0	0	0	0	0	0	0	0	0
d__Bacteria;p__Firmicutes;c__Clostridia;o__Clostridiales;f__Lachnospiraceae;g__[Ruminococcus];s__unclassified_[Ruminococcus]	0	0	0	0	0	0	0	0	0	0	0	0	0	0	0	0	0	0	0	0	0	0	0	0	0	0	0	0	0	0	0	0	0	2.79201e-05	0	0	0	0	0	0	0	0	0.000486555	0	0	0	0	0	0
d__Bacteria;p__Firmicutes;c__Clostridia;o__Clostridiales;f__Lachnospiraceae;g__[Ruminococcus];s__unidentified_[Ruminococcus]	0	0	0	0	0	0	0	0	0	0	0	0	0	0	0	0	0	0	0	0	0	0	0	0	0	0.000199243	0	0	0.000155345	0	0	0	0	0	0	0	0	0	0	0	0	0	0	0	0	0	0	0	0
d__Bacteria;p__Firmicutes;c__Clostridia;o__Clostridiales;f__Lachnospiraceae;g__unclassified_Lachnospiraceae;s__unclassified_Lachnospiraceae	0	0	0	0	0	0	0	0	0	0	0	0	0	0	0	0	0	0	0	0	0	0	0	0	0	0.000841248	0	0	0	0	0	0	0	0	0	0	0	0.0022086	0.00123372	0.00123403	0.000136519	7.77696e-05	0.00457362	9.08133e-05	0.00108707	0.00366163	0.00230099	0.00203257	0.000282493
d__Bacteria;p__Firmicutes;c__Clostridia;o__Clostridiales;f__Lachnospiraceae;g__unidentified_Lachnospiraceae;s__unidentified_Lachnospiraceae	0	0	0	0.000110762	0	0	0	0	0	0	0	0	0	0	0	0	2.71939e-05	0	0	0	0	0	0	0	0	0.000907662	0	0	0	0	0	0	0	0	0	0	0	0.00105923	0.00185802	0.00267131	4.87567e-05	3.88848e-05	0.0229167	0.00027244	0.00207752	0.0202448	0.00261601	0.0015378	0.000503574
d__Bacteria;p__Firmicutes;c__Clostridia;o__Clostridiales;f__Peptococcaceae;g__Desulfonispora;s__Desulfonispora_thiosulfatigenes	0	0	0	5.53812e-05	0	0	0	0	0	0	0	0	0	0	0	0	0	0	0	0	0	0	0	0	0	0	0	0	0	0	0	0	0	0	0	0	0	0	0	0	0	0	0	0	0	0	0	0	0
d__Bacteria;p__Firmicutes;c__Clostridia;o__Clostridiales;f__Peptococcaceae;g__Pelotomaculum;s__unidentified_Pelotomaculum	0	0	0	0.000276906	0	0	0	0	0	0	0	0	0	0	0	0	0	0	0	0	0	0	0	0	0	0	0.000643729	0	0.00547945	0	0	0	0	0	0	0	0	0	0	0	0	0	0	0	0	0	0	0	0
d__Bacteria;p__Firmicutes;c__Clostridia;o__Clostridiales;f__Peptococcaceae;g__Peptococcus;s__unidentified_Peptococcus	0	0	0	0	0	0	0	0	0	0	0	0	0	0	0	0	0	0	0	0	0	0	0	0	0	0	7.88239e-05	0	0	0	0	0	0	0	0	0	0	0	0	0	0	0	0	0	0	0	0	0	0
d__Bacteria;p__Firmicutes;c__Clostridia;o__Clostridiales;f__Peptococcaceae;g__rc4-4;s__unidentified_rc4-4	0	0	0	0	0	0	0	0	0	0	0	0	0	0	0	0	0	0	0	0	0	0	0	0	0	0	6.56866e-05	0	9.88561e-05	0	0	0	0	0	0	0	0	0	0	0	0	0	0	0	0	0	0	0	0
d__Bacteria;p__Firmicutes;c__Clostridia;o__Clostridiales;f__Peptococcaceae;g__unidentified_Peptococcaceae;s__unidentified_Peptococcaceae	0	0	0	0	0	0	0	0	0	0	0	0	0	0	0	0	0	0	0	0	0	0	0	0	0	0	0	0	0	0	0	0	0	0	0	0	0	0	0	0	0	0	0	0	2.41572e-05	0	0	0	0
d__Bacteria;p__Firmicutes;c__Clostridia;o__Clostridiales;f__Peptostreptococcaceae;g__Clostridium;s__Clostridium_bartlettii	0	0	0	0	0	0	0	0	0	0	0	0	0	0	0	0	0	0	0	0	0	0	0	0	0	0	7.88239e-05	0	0	0	0	0	0	0	0	0	0	0	1.48641e-05	0	0	0	0	3.63253e-05	1.20786e-05	0	0	0	0
d__Bacteria;p__Firmicutes;c__Clostridia;o__Clostridiales;f__Peptostreptococcaceae;g__Clostridium;s__Clostridium_ruminantium	0	0	0	5.53812e-05	0	0	0	0	0	0	0	0	0	0	0	0	0	0	0	0	0	0	0	0	0	4.42762e-05	0.000775102	0	0.00206186	0	0	0	0	0	0	0	0	0.000338051	0.000208098	0.000101626	4.87567e-05	0.000330521	1.62185e-05	0.000363253	0.000144943	0.000195287	0.000109571	0.000160466	2.45646e-05
d__Bacteria;p__Firmicutes;c__Clostridia;o__Clostridiales;f__Peptostreptococcaceae;g__Clostridium;s__Clostridium_sticklandii	0	0	0	7.38416e-05	0	0	0	0	0	0	0	0	0	0	0	0	0	0	0	0	0	0	0	0	0	0	0	0	0	0	0	0	0	0	0	0	0	0	0	0	0	0	0	0	0	0	0	0	0
d__Bacteria;p__Firmicutes;c__Clostridia;o__Clostridiales;f__Peptostreptococcaceae;g__Clostridium;s__unclassified_Clostridium	0	0	0	0	0	0	0	0	0	0	0	0	0	0	0	0	0	0	0	0	0	0	0	0	0	0.000177105	0	0	0.00018359	0	0	0	0	0	0	0	0	0	5.94566e-05	0	0	0	0	0.000145301	0	3.25478e-05	0	0	0
d__Bacteria;p__Firmicutes;c__Clostridia;o__Clostridiales;f__Peptostreptococcaceae;g__Peptostreptococcus;s__Peptostreptococcus_anaerobius	0	0	0	0	0	0	0	0	0	0	0	0	0	0	0	0	0	0	0	0	0	0	0	0	0	0	0	0	0.000211834	0	0	0	0	0	0	0	0	0	0	0	0	0	0	0	0	0	0	0	0
d__Bacteria;p__Firmicutes;c__Clostridia;o__Clostridiales;f__Peptostreptococcaceae;g__Peptostreptococcus;s__unclassified_Peptostreptococcus	0	0	0	0	0	0	0	0	0	0	0	0	0	0	0	0	0	0	0	0	0	0	0	0	0	0	0.000223335	0	0	0	0	0	0	0	0	0	0	0	0	0	0	0	0	0	0	0	0	0	0
d__Bacteria;p__Firmicutes;c__Clostridia;o__Clostridiales;f__Peptostreptococcaceae;g__Peptostreptococcus;s__unidentified_Peptostreptococcus	0	0	0	0	0	0	0	0	0	0	0	0	0	0	0	0	0	0	0	0	0	0	0	0	0	0	0	0	0	0	0	0	0	0	0	0	0	0	0	0	0	0	4.86555e-05	0	0	0	0	0	0
d__Bacteria;p__Firmicutes;c__Clostridia;o__Clostridiales;f__Peptostreptococcaceae;g__[Clostridium];s__[Clostridium]_bifermentans	0	0	0	0	0	0	0	6.57756e-05	0	0	0	0	0	0	0	0	0	0	0	0	0	0	0	0	0	0	0	0	0	0	0	0	0	0	0	0.000257242	0	0	0	0	0	0	0	0	0	0	0	0	0
d__Bacteria;p__Firmicutes;c__Clostridia;o__Clostridiales;f__Peptostreptococcaceae;g__[Clostridium];s__[Clostridium]_difficile	0	0	0	0	0	0	0	0	0	0	0	0	0	0	0	0	0	0	0	0	0	0	0	0	0	0	0	0	0	0	0	7.09663e-05	0	0	0	0.00047161	0	0.000157757	0	5.8072e-05	3.90054e-05	0	0	0	0	3.25478e-05	0	1.33722e-05	0
d__Bacteria;p__Firmicutes;c__Clostridia;o__Clostridiales;f__Peptostreptococcaceae;g__[Clostridium];s__[Clostridium]_ghonii	0	0	0	0	0	0	0	0	0	0	0	0	0	0	0	0	0	0	0	0	0	0	0	0	0	0	0	0	0	0	0	0	0	0	0	0	0	0	0	0	2.9254e-05	0	0	0.00138036	0	0	0	0	0
d__Bacteria;p__Firmicutes;c__Clostridia;o__Clostridiales;f__Peptostreptococcaceae;g__[Clostridium];s__[Clostridium]_glycolicum	0	0	0	0	0	0	0	0	0	0	0	0	0	0	0	0	0	0	0	0	0	0	0	0	0	0	0	0	0	0	0	0	0	0	0	0.0147485	6.30551e-05	0	0.000193234	0	0	0	0	0	0	0	0	0	0
d__Bacteria;p__Firmicutes;c__Clostridia;o__Clostridiales;f__Peptostreptococcaceae;g__[Clostridium];s__[Clostridium]_irregulare	0	0	0	0	0	0	0	0	0	0	0	0	0	0	0	0	0	0	0	0	0	0	0	0	0	0	0	0	0	0	0	0	0	0	0	0.000285825	0	0	0	0	0	0	0	0	0	0	0	0	0
d__Bacteria;p__Firmicutes;c__Clostridia;o__Clostridiales;f__Peptostreptococcaceae;g__[Clostridium];s__[Clostridium]_sordellii	0	0	0	0	0	0	0	0	0	0	0	0	0	0	0	0	0	0	0	0	0	0	0	0	0	0.0170242	0	0	0	0	0	0	0	0	0	0	0	0.0238664	0.0448005	0.0164779	0.00669917	0.0043551	0.00570891	0.00820952	0.015364	0.0191219	0.00458829	0.00703378	0.00490064
d__Bacteria;p__Firmicutes;c__Clostridia;o__Clostridiales;f__Peptostreptococcaceae;g__[Clostridium];s__unclassified_[Clostridium]	0	0	0	0	0	0	0	7.89308e-05	0	0	0	0	0	0	0	0	0	0	0	0	7.73216e-05	0	0	0	0	0.000132829	0.000157648	0	0.00101681	0	0	0	0	0	0	0	0	9.01469e-05	7.43207e-05	0.000551684	1.95027e-05	7.77696e-05	0	0.000526717	0.000253651	0.000553313	0	5.34888e-05	0
d__Bacteria;p__Firmicutes;c__Clostridia;o__Clostridiales;f__Peptostreptococcaceae;g__unclassified_Peptostreptococcaceae;s__unclassified_Peptostreptococcaceae	0	0	0	0	0	0	0	0	0	0	0.000123496	0	0	0	0	0	0	0	0	0	0	0	0	0	0	0.0117996	0.00019706	8.0897e-05	0	0.000113728	0	0	0	0	0	0	0	0.0239115	0.01696	0.0105836	0.0110385	0.00548275	0.000697395	0.0132951	0.00805643	0.00572842	0.00669753	0.0108716	0.00266526
d__Bacteria;p__Firmicutes;c__Clostridia;o__Clostridiales;f__Peptostreptococcaceae;g__unidentified_Peptostreptococcaceae;s__unidentified_Peptostreptococcaceae	0	0	0	0	0	0	0	0	0	0	0	0	0	0	0	0	0	0	0	0	0	0	0	0	0	0.0505413	6.56866e-05	0	0.000663748	0	0	0	0	0	0	0	0	0.0544938	0.0578364	0.0304152	0.0276938	0.0189563	0.0131694	0.0273348	0.0214154	0.0231578	0.0185038	0.0260758	0.00927313
d__Bacteria;p__Firmicutes;c__Clostridia;o__Clostridiales;f__Ruminococcaceae;g__Anaerofilum;s__unidentified_Anaerofilum	0	0	0	0	0	0	0	0	0	0	0	0	0	0	0	0	0	0	0	0	0	0	0	0	0	0	0	0	9.88561e-05	0	0	0	0	0	0	7.14561e-05	0	0	0	0	0	0	0	0	0	0	0	0	0
d__Bacteria;p__Firmicutes;c__Clostridia;o__Clostridiales;f__Ruminococcaceae;g__Anaerotruncus;s__unidentified_Anaerotruncus	0	0	0	0.000147683	0	0	0	0	0	0	0	0	0	0	0	0	0	0	0	0	0	0	0	0	0	0	2.62746e-05	0	0.000353057	0	0	0	0	0	0	0	0	0	0	0	0	0	0	0	0	0	0	0	0
d__Bacteria;p__Firmicutes;c__Clostridia;o__Clostridiales;f__Ruminococcaceae;g__Butyricicoccus;s__Butyricicoccus_pullicaecorum	0	0	0	9.2302e-05	0	0	0	0	0	0	0	0	0	0	0	0	0	0	0	0	0	0	0	0	0	0	0.000249609	0	0.00220308	0	4.57066e-05	0	0	0	0	0	0	0	0	8.7108e-05	0	0	0.0125531	0	0	0.000130191	0.000369802	0	0
d__Bacteria;p__Firmicutes;c__Clostridia;o__Clostridiales;f__Ruminococcaceae;g__Clostridium;s__unclassified_Clostridium	0	0	0	0	0	0	0.000648893	0	0	3.9507e-05	0	0	0	0	0	0	0	0	0	0	0.000128869	3.71177e-05	0	0	0	0	0	0.000226512	0.000946194	0	0	0	0	0	0	0	0	0	0	0	0	0	0	0	0	0	0	0	0
d__Bacteria;p__Firmicutes;c__Clostridia;o__Clostridiales;f__Ruminococcaceae;g__Faecalibacterium;s__Faecalibacterium_prausnitzii	0	0	0	0	0	0	0	0	0	0	0	0	0	0	0	0	0	0	0	0	0	0	0	0	0	0.000332071	0	0	0	0	0	0	0	0	0	0	0	0	0.000118913	0.000203252	0	0	0.00144345	0	0	0.000325478	0	0.000213955	0.000171952
d__Bacteria;p__Firmicutes;c__Clostridia;o__Clostridiales;f__Ruminococcaceae;g__Faecalibacterium;s__unclassified_Faecalibacterium	0	0	0	0	0	0	0	0	0	0	0	0	0	0	0	0	0	0	0	0	0	0	0	0	0	0	0	0	0	0	0	0	0	0	0	0	0	0	0	0	0	7.77696e-05	0	0	0	0	0	0	0
d__Bacteria;p__Firmicutes;c__Clostridia;o__Clostridiales;f__Ruminococcaceae;g__Faecalibacterium;s__unidentified_Faecalibacterium	0	0	0	0	0	0	0	0	0	0	0	0	0	0	0	0	5.43877e-05	0	0	0	0	0	0	0	0	0	0	0	0	0	0	0	0	0	0	0	0	0	0	0	0	0	0	0	0	0	0	0	0
d__Bacteria;p__Firmicutes;c__Clostridia;o__Clostridiales;f__Ruminococcaceae;g__Gemmiger;s__Gemmiger_formicilis	0	0	0	0	0	0	0	0	0	0	0	0	0	0	0	0	0	0	0	0	5.15477e-05	0	0	0	0	0	5.25493e-05	0	0	0	0	0	0	0	0	0	0	0	0	0	0	0	0.0010542	0	0	0.000276657	0	0.000254072	0
d__Bacteria;p__Firmicutes;c__Clostridia;o__Clostridiales;f__Ruminococcaceae;g__Oscillospira;s__unclassified_Oscillospira	0	0	0	0	0	0	0	0	0	0	0	0	0	0	0	0	0	0	0	0	0	0	0	0	0	0	0.000223335	0	0	0	0	0	0	0	0	0	0	0	5.94566e-05	0	0	0	0	0	1.20786e-05	0	0	0	0
d__Bacteria;p__Firmicutes;c__Clostridia;o__Clostridiales;f__Ruminococcaceae;g__Oscillospira;s__unidentified_Oscillospira	0	0	0	0	0	0	0	0	0	0	0	0	0	5.8372e-05	0	0	0	0	0	0	0	0	0	0	0	0.0004649	5.25493e-05	0	0	0	0	0	0	0	0	0	0	0.000856396	0.00328498	0.000493612	0	0	0.00145966	0	0.00148567	0.000260383	0.00351997	0.00220641	0.000675526
d__Bacteria;p__Firmicutes;c__Clostridia;o__Clostridiales;f__Ruminococcaceae;g__Ruminococcus;s__Ruminococcus_albus	0	0	0	0	0	0	0	0	0	0	0	0	0	0.000102151	0	0	0	0	0	0	0	0	0	0	4.62449e-05	0	0	0	0	0	0	0	0	0	0	0	0	0	0	0	3.90054e-05	0	8.10925e-05	0	0	0	0	0	0
d__Bacteria;p__Firmicutes;c__Clostridia;o__Clostridiales;f__Ruminococcaceae;g__Ruminococcus;s__Ruminococcus_bromii	0	0	0	0	0	0	0	0	0	0	0	0	0	0	0	0	0	0	0	0	0	0	0	0	0	0.000376348	0	0	8.47338e-05	0	0	0	0	0	0	0	0	0	0	0	0	0	0.00021084	0	0	0.0023109	0	0	0
d__Bacteria;p__Firmicutes;c__Clostridia;o__Clostridiales;f__Ruminococcaceae;g__Ruminococcus;s__Ruminococcus_callidus	0	0	0	0	0	0	0	0	0	0	0	0	0	0	0	0	0	0	0	0	0	0	0	0	0	0	0	0	0.000706115	0	0	0	0	0	0	0	0	0	0	0	0	0	0.000113529	0	0	0	0	0	0
d__Bacteria;p__Firmicutes;c__Clostridia;o__Clostridiales;f__Ruminococcaceae;g__Ruminococcus;s__Ruminococcus_flavefaciens	0	0	0	0	0	0	0	0	0	0	0	0	0	0	0	0	0	2.53781e-05	0	0	0	0	0	0	0	0	0	0	0.000225957	0	0	0	0	0	0	7.14561e-05	0	0.000157757	4.45924e-05	0	0	0	0	0	0.000108707	0	0	0	0
d__Bacteria;p__Firmicutes;c__Clostridia;o__Clostridiales;f__Ruminococcaceae;g__Ruminococcus;s__unclassified_Ruminococcus	0	0	0	0	0	0	0	0	0	0	0	0	0	0	0	0	0	0	0	0	0	0	0	0	0	0	0	0	0.000127101	0	0	0	0	0	0	0	0	0	0.000148641	0.000421022	0	0	0	0	0	0.0101549	0.000246535	0	0
d__Bacteria;p__Firmicutes;c__Clostridia;o__Clostridiales;f__Ruminococcaceae;g__Ruminococcus;s__unidentified_Ruminococcus	0	0	0	0	0	0	0	0	0	0	0	0	0	0	0	0	0	0	0	0	0	0	0	0	0	0.000619867	6.56866e-05	0	0.000790849	0	0	0	0	0	0	0	0	0.00351573	0.00496462	0.00592334	0.000282789	0	0.00726589	0	0.00272977	0.0146628	0.00705364	0.0034634	0.000712373
d__Bacteria;p__Firmicutes;c__Clostridia;o__Clostridiales;f__Ruminococcaceae;g__Subdoligranulum;s__Subdoligranulum_variabile	0	0	0	0	0	0	0	0	0	0	0	0	0	0	0	0	0	0	0	0	0	0	0	0	0	0	0	0	0	0	0	0	0	0	0	0	0	0	0	0.000203252	0	0	0.00116773	0.000199789	6.0393e-05	4.88218e-05	0	0	0
d__Bacteria;p__Firmicutes;c__Clostridia;o__Clostridiales;f__Ruminococcaceae;g__unclassified_Ruminococcaceae;s__unclassified_Ruminococcaceae	0	0	0	0	0	0	0	0	0	0	0	0	0	0	0	0	0	0	0	0	0	0	0	0	0	0.000487038	0	0	0.000225957	0	0	0	0	0	0	0	0	0.00182548	0.00444438	0.00100174	2.9254e-05	0	0.0029842	0	0.00114747	0.00340125	0.00671123	0.00180525	0.000577268
d__Bacteria;p__Firmicutes;c__Clostridia;o__Clostridiales;f__Ruminococcaceae;g__unidentified_Ruminococcaceae;s__unidentified_Ruminococcaceae	0	0	0	0	2.80092e-05	0	0	0	0	0	0	0	0	0	0	0	0	0	0	0	0	0	0	0	0	0.00810254	0	0	0	0	0	0	0	0	0	0.00011433	0	0.0152799	0.0349307	0.00888502	0.000848367	0.00104989	0.0912453	0.000181627	0.0179126	0.0274378	0.0489235	0.0247519	0.0061043
d__Bacteria;p__Firmicutes;c__Clostridia;o__Clostridiales;f__Veillonellaceae;g__Acidaminococcus;s__unidentified_Acidaminococcus	0	0	0	0.00184604	0	5.8774e-05	0	0	0	0	0.000160545	0	0	0	0	0	0	0	0	0	6.44347e-05	0	0	0	0	0	0.0073569	0	0.0222567	0	0	0	0	0	0	0	0	0	0	0	0	0	0	0	0	0	0	0	0
d__Bacteria;p__Firmicutes;c__Clostridia;o__Clostridiales;f__Veillonellaceae;g__Anaerovibrio;s__unidentified_Anaerovibrio	0	0	0	0	0	0	0	0	0	0	0	0	0	0	0	0	0	0	0	0	0	0	0	0	0	0	9.19613e-05	0	0.000282446	0	0	0	0	0	0	0	0	0	0	0	0	0	0.00021084	0	4.83144e-05	0.000195287	0	2.67444e-05	0
d__Bacteria;p__Firmicutes;c__Clostridia;o__Clostridiales;f__Veillonellaceae;g__Dialister;s__unidentified_Dialister	0	0	0	0	0	0	0	0	0	0	0	0	0	0	0	0	0	0	0	0	0	0	0	0	0	0	0	0	0.000127101	0	0	0	0	0	0	0	0	0	0	0	0	0	0	0	6.0393e-05	0	0	0	0
d__Bacteria;p__Firmicutes;c__Clostridia;o__Clostridiales;f__Veillonellaceae;g__Megamonas;s__unidentified_Megamonas	0	0	0	0	0	0	0	0	0	0	0	0	0	0	0	0	0	0	0	0	0	0	0	0	0	0	0	0	0	0	0	0	0	0	0	0	0	0	0	0	0	0	0	0	0	0	0	0	0
d__Bacteria;p__Firmicutes;c__Clostridia;o__Clostridiales;f__Veillonellaceae;g__Megasphaera;s__unidentified_Megasphaera	0	0	0	0	0	0	0	0	0	0	0	0	0	0	0	0	8.15816e-05	0	0	0	0	0	0	0	0	0	0	0	0	0	0	0	0	0	0	0	0	0	0	0	0	0	0	0	0	0	0	0	0
d__Bacteria;p__Firmicutes;c__Clostridia;o__Clostridiales;f__Veillonellaceae;g__Mitsuokella;s__Mitsuokella_multacida	0	0	0	0	0	0	0	0	0	0	0	0	0	0	0	5.69714e-05	0	0	0	0	0	0	0	0	0	0	0	0	2.82446e-05	0	0	0	0	0	0	0	0	0	0	0	0	0	0	0	0	0	0	0	0
d__Bacteria;p__Firmicutes;c__Clostridia;o__Clostridiales;f__Veillonellaceae;g__Mitsuokella;s__unidentified_Mitsuokella	0	0	0	0	7.00231e-05	0	0	0.000420964	0	0	0.000395189	0	0	0	0	0	0.000367117	0	0	0	0.000695894	0	0	0	0	0	0.000604317	6.47176e-05	0.000579014	0.00393785	0	0.000312252	0	0	0	0	0	0	0	0	0	0	0	0	0	0	0	0	0
d__Bacteria;p__Firmicutes;c__Clostridia;o__Clostridiales;f__Veillonellaceae;g__Phascolarctobacterium;s__unidentified_Phascolarctobacterium	0	0	0	0	0	0	0	0.000263103	0	0	0.000123496	0	0	0	0	0	0	0	0	0	0	0	0	0	0	0	0	0	0	0	0	0	0	0	0	0	0	0.000360588	0.000104049	0	2.9254e-05	0	0.000518992	0	0	0	0.000328713	0.00139071	0.000135105
d__Bacteria;p__Firmicutes;c__Clostridia;o__Clostridiales;f__Veillonellaceae;g__Selenomonas;s__Selenomonas_bovis	0	0	0	0	0	0	0	0	0	0	0	0	0	0	0	0	0	0	0	0	0	0	0	0	0	0	0	0	8.47338e-05	0	0	0	0	0	0	0	0	0	0	0	0	0	0	0	0	0	0	0	0
d__Bacteria;p__Firmicutes;c__Clostridia;o__Clostridiales;f__Veillonellaceae;g__Selenomonas;s__Selenomonas_lacticifex	0	0	0	0	0	0	0	6.57756e-05	0	0	0	0	0	0	0	0	0	2.53781e-05	0	0	0	0	0	0	0	0	0.000236472	0	0.000480158	0	0	0	0	0	0	0	0	0	0	2.9036e-05	0	0	0	0	0	0	0	0	0
d__Bacteria;p__Firmicutes;c__Clostridia;o__Clostridiales;f__Veillonellaceae;g__Selenomonas;s__Selenomonas_noxia	0.000157419	0	5.10943e-05	7.38416e-05	0	0	0.000239808	2.63103e-05	0.00383238	0	9.87971e-05	0.000132058	0	4.3779e-05	0.000231394	0.00167116	0	0	0	0	0.000115982	0	0	7.14175e-05	0.0015415	0	0.00122177	3.23588e-05	0.00463211	0.000113728	0	0	3.4532e-05	0	0	0.00786017	0	0	0	0	0	0	0	0	0	0	0	0	0
d__Bacteria;p__Firmicutes;c__Clostridia;o__Clostridiales;f__Veillonellaceae;g__Selenomonas;s__Selenomonas_ruminantium	0	0	0	0	0	0	0	0	0	0	0	0	0	0	0	0	0	0	0	0	0	0	0	0	0	0	0	0	0	0	0	0	0	0	5.31237e-05	0	0	0	0	0	0	0	0	0	0	0	0	0	0
d__Bacteria;p__Firmicutes;c__Clostridia;o__Clostridiales;f__Veillonellaceae;g__Succiniclasticum;s__unidentified_Succiniclasticum	0	0	0	0	0	0	0	0	0	0	0	0	0	0	0	0	0	0	0	0	0	0	0	0	0	0	0.000118236	0	0	0	0	0	0	0	0	0	0	0	0	0	0	0	0	0	0	0	0	0	0
d__Bacteria;p__Firmicutes;c__Clostridia;o__Clostridiales;f__Veillonellaceae;g__Veillonella;s__Veillonella_dispar	2.86217e-05	0	0	5.53812e-05	0	0	0	0	0	0	0	0	0	0	0	0	0	0	0	0	0	0	0	0	0	0	0	0	0.00055077	0	0	0	0	0	3.98428e-05	0	0	0	0	0	0	0	0	0.000145301	0	0.000162739	6.84819e-05	0	0
d__Bacteria;p__Firmicutes;c__Clostridia;o__Clostridiales;f__Veillonellaceae;g__Veillonella;s__Veillonella_parvula	0	0	0	0	0	0	0	0	0	0	0	0	0	0	0	0	0	0	0	0	0	0	0	0	0	0	0	0	0	0	0	0	0	4.18801e-05	0	0	0	0	0	0	0	0	0	0	0	0	0	0	0
d__Bacteria;p__Firmicutes;c__Clostridia;o__Clostridiales;f__Veillonellaceae;g__Veillonella;s__unclassified_Veillonella	0	0	0	0	0	0	0	0	0	0	0	0	0	0	0	0	0	0	0	0	0	0	0	0	0	0	0	0	5.64892e-05	0	0	0	0	0	0	0	0	0	0	0	0	0	0	0	0	0	0	0	0
d__Bacteria;p__Firmicutes;c__Clostridia;o__Clostridiales;f__Veillonellaceae;g__Veillonella;s__unidentified_Veillonella	0	0	0	0.00105224	0	0	0	0	3.96453e-05	0	0	0	0	0	0	0	0	0	0	0	0	9.89805e-05	0	0	0	0	0.00438787	0	0.0138681	0	0	0	0	0	0	0	0	0	0	0	0	0	0.000454118	0	0	0	0	0	0
d__Bacteria;p__Firmicutes;c__Clostridia;o__Clostridiales;f__Veillonellaceae;g__unclassified_Veillonellaceae;s__unclassified_Veillonellaceae	0	0	0	0	0	0	0	0	0	2.6338e-05	0	0	0	0	0	5.69714e-05	0	0	0	0	0	0	0	0	0	0	0	0	0	0	0	2.83865e-05	0	0	0	0	0	4.50735e-05	0	0	0	0	0	0	0	0	0	0	0
d__Bacteria;p__Firmicutes;c__Clostridia;o__Clostridiales;f__Veillonellaceae;g__unidentified_Veillonellaceae;s__unidentified_Veillonellaceae	0	0	0	0.000129223	0	0	0	9.20859e-05	0	0	0	0	0	0	0	9.49523e-05	0	0	0	0	0	0	0	0	0	0	0.000118236	0	0.000282446	0	0	5.6773e-05	0	4.18801e-05	0	0	0	0	0	0	0	0	0	0	2.41572e-05	0	0	0	0
d__Bacteria;p__Firmicutes;c__Clostridia;o__Clostridiales;f__Veillonellaceae;g__vadinHB04;s__unidentified_vadinHB04	0	0	0	0	0	0	0	0	3.96453e-05	0	0	0	0	0	0	0	0	0	0	0	0	0	0	0	0	0	0	0	0	0	0	0	0	0	0	0	0	0	0	0	0	0	0	0	0	0	0	0	0
d__Bacteria;p__Firmicutes;c__Clostridia;o__Clostridiales;f__[Acidaminobacteraceae];g__Guggenheimella;s__unidentified_Guggenheimella	0	0	0	0	0	0	0	0	0	0	0	0	0	0	0	0	0	0	0	0	0	0	0	0	0	6.64143e-05	0.000118236	0	0	0	0	0	0	0	0	0	0	0	0	0	0.00014627	0	0	0	0	0	0	4.01166e-05	0
d__Bacteria;p__Firmicutes;c__Clostridia;o__Clostridiales;f__[Mogibacteriaceae];g__Anaerovorax;s__unidentified_Anaerovorax	0	0	0	0	0	0	0	0	0	0	0	0	0	0	0	0	5.43877e-05	0	0	0	5.15477e-05	0	0	0	0	0	0	0	0	0	0	0	0	0	0	0	0	0	0	0	0	0	0	0	0	0	0	0	0
d__Bacteria;p__Firmicutes;c__Clostridia;o__Clostridiales;f__[Mogibacteriaceae];g__Mogibacterium;s__unidentified_Mogibacterium	0	0	0	0	0	0	0	0	0	0	0	0	0	0	0	0	0	0	0	0	3.86608e-05	0	0	0	0	0.000752695	0	0	0	0	0	0	0	0	0	0	0	0.000833859	0.000475653	0.000304878	8.77621e-05	0.000544387	0.000664958	0.000381416	0.00105084	0.000602135	0.000260231	0.000468027	0.000147388
d__Bacteria;p__Firmicutes;c__Clostridia;o__Clostridiales;f__[Mogibacteriaceae];g__unclassified_[Mogibacteriaceae];s__unclassified_[Mogibacteriaceae]	0	0	0	9.2302e-05	0	0	0	0	0	0	0	0	0	0.000102151	0	0	0	0	0	0	6.44347e-05	0	0	0	0	0	0	0	0	0	0	0	0	0	0	0	0	0	0	0	0	0	0.00201109	0	0	0	0	0	0.000122823
d__Bacteria;p__Firmicutes;c__Clostridia;o__Clostridiales;f__[Mogibacteriaceae];g__unidentified_[Mogibacteriaceae];s__unidentified_[Mogibacteriaceae]	0	0	0	0	0	0	0	0	3.96453e-05	0	0	0	0	0	0	0	0	0	0	0	0	0	0	0	0	0.00154967	0	0	0	0	0	0	0	0	0	0	0	0.00362841	0.00382008	0.00152439	0.000546075	0.001011	0.00334101	0.000726507	0.00369605	0.00457297	0.00686189	0.00292851	0.00133877
d__Bacteria;p__Firmicutes;c__Clostridia;o__Clostridiales;f__[Tissierellaceae];g__Anaerococcus;s__unidentified_Anaerococcus	0	0	0	0	0	0	0	0	0	0	0	0	0	0	0	0	0	0	0	0	0	0	0	0	0	0	0	0	0	0	0	0	0	0	0	0	0	0	0	0	0	0	0	0	0	0	0	0	0
d__Bacteria;p__Firmicutes;c__Clostridia;o__Clostridiales;f__[Tissierellaceae];g__GW-34;s__unidentified_GW-34	0	0	0	0	0	0	0	0	0	0	0	0	0	0	0	0	0	0	0	0	0	0	0	0	0	0.000132829	2.62746e-05	0	0	0	0	0	0	0	0	0	0	0	0.000460788	0	0	0	0	0	0	0	0	0.000628493	0
d__Bacteria;p__Firmicutes;c__Clostridia;o__Clostridiales;f__[Tissierellaceae];g__Gallicola;s__unidentified_Gallicola	0	0	0	0	0	0	0	0	0	0	0	0	0	0	0	0	0	0	0	0	0	0	0	0	0	0	0	0	0	0	0	0	0	0	0	0	0	0	0	0	0	0	0	0	0	0	0	9.36054e-05	0
d__Bacteria;p__Firmicutes;c__Clostridia;o__Clostridiales;f__[Tissierellaceae];g__Helcococcus;s__unidentified_Helcococcus	0	0	0	0.000332287	0	0	0	0	0	0	0	0	0	0	0	0	0	0	0	0	0	0	0	0	0	0	0.00249609	0	0.00803559	0	0	0	0	0	0	0	0	0	0	0	0	0	0	0	0	0	0	0	0
d__Bacteria;p__Firmicutes;c__Clostridia;o__Clostridiales;f__[Tissierellaceae];g__Parvimonas;s__unidentified_Parvimonas	0	0	0	0	0	0	0	0	0.000171796	0	6.17482e-05	0	0	0	0	0	0	0	0	0	0.000219078	0	0	0	0	0	0.000380982	0	0.00118627	0	0	0	0	0	0	0	0	0	0	0	0	0	0	0	0	0	0	0	0
d__Bacteria;p__Firmicutes;c__Clostridia;o__Clostridiales;f__[Tissierellaceae];g__Peptoniphilus;s__unidentified_Peptoniphilus	0	0	0	0	0	0	0	0	0	0	0	0	0	0	0	0.000721638	4.07908e-05	0	0	0	0.000115982	0	0	0	0.000169565	0	0.00235158	0	0.00262675	0	0	0	0	9.77203e-05	0	0	0	0	0	0	0	0	0	0	0	0	0	0	0
d__Bacteria;p__Firmicutes;c__Clostridia;o__Clostridiales;f__[Tissierellaceae];g__Sedimentibacter;s__unidentified_Sedimentibacter	0	0	0	0	0	0	0	3.94654e-05	0	0	0	0	0	0	0	3.79809e-05	0	0	0	0	0	0	0	0	0.00015415	0	2.62746e-05	4.85382e-05	0	0	0	0	0	0	0	2.85825e-05	0	0	0	0	0	0	0	0	0	0	0	0	0
d__Bacteria;p__Firmicutes;c__Clostridia;o__Clostridiales;f__[Tissierellaceae];g__Tepidimicrobium;s__unidentified_Tepidimicrobium	0	0	0	0	0	0	0	0	0	0	0	0	0	0	0	0	0	0	0	0	0	0	0	0	0	0	0	0	4.23669e-05	0	0	0	0	0	0	0	0	0	0	0	0	0	0	0	0	0	0	0	0
d__Bacteria;p__Firmicutes;c__Clostridia;o__Clostridiales;f__[Tissierellaceae];g__Tissierella_Soehngenia;s__unidentified_Tissierella_Soehngenia	0	0	0	0	0	0	0	0	0.000858982	0	0	0	0	0	0	0	0	0	0	0	0	0	0	0	0	0	0	0	0	4.26482e-05	0	2.83865e-05	0	0	0	0	0	0	0.000163506	0	2.9254e-05	7.77696e-05	0	0	0	0	0	9.36054e-05	0
d__Bacteria;p__Firmicutes;c__Clostridia;o__Clostridiales;f__[Tissierellaceae];g__ph2;s__unidentified_ph2	0	0	0	0	0	0	8.46382e-05	0	0.00347557	0	0.000172895	0.000120052	0	0	6.08932e-05	0	0	0	0	0	0.000154643	0	0	0	0	8.85524e-05	0.000354708	0	0.00141223	0	0	0.000184512	0	0	0	0	0	0	0	0	0	0	0	0	0	0	0	0	0
d__Bacteria;p__Firmicutes;c__Clostridia;o__Clostridiales;f__[Tissierellaceae];g__unclassified_[Tissierellaceae];s__unclassified_[Tissierellaceae]	0	0	0	0	0	0	0	0	0	0	0	0	0	0	0	0	0	0	0	0	0	0	0	0	0	0	0	0	0.000268324	0	0	0	0	0	0	0	0	0	0	0	0	0	0	0	0	0	0	0	0
d__Bacteria;p__Firmicutes;c__Clostridia;o__Clostridiales;f__[Tissierellaceae];g__unidentified_[Tissierellaceae];s__unidentified_[Tissierellaceae]	0	0	0	0	0	0	0	0	0	0	0	0	0	0	0	0.000113943	0	0	0	0	0	0	0	0	0	0	0	0	0	0	0	0	0	0	0	0	0	0	0.00127832	0	0	0	0	0	6.0393e-05	0	0	0	0
d__Bacteria;p__Firmicutes;c__Clostridia;o__Clostridiales;f__unclassified_Clostridiales;g__unclassified_Clostridiales;s__unclassified_Clostridiales	0	0	0	0	0	0	0	0	0	0	0	0	0	0	0	0.000113943	0	0	0	0	0	0	0	0	0	0.0020367	0	0	0	0	0	0	0	0	0	5.71649e-05	0	0.00295231	0.00478625	0.00294715	0.000516821	0.000699926	0.00488177	0.00134404	0.00328538	0.00834852	0.0153126	0.00434597	0.00162126
d__Bacteria;p__Firmicutes;c__Clostridia;o__Clostridiales;f__unidentified_Clostridiales;g__unidentified_Clostridiales;s__unidentified_Clostridiales	7.15543e-05	0	0	0	0	0	0	0	0	0	0	0	0	0	0	0	0	0	0	0	0	0	0	0	0.000323714	0.00916517	0	0	0.000282446	0	0	0	0	0	0	0	0	0.0188407	0.0225489	0.01009	0.00101414	0.00225532	0.0216193	0.00139853	0.0119216	0.0422959	0.0337616	0.0163141	0.00868358
d__Bacteria;p__Firmicutes;c__Clostridia;o__Natranaerobiales;f__Anaerobrancaceae;g__unidentified_Anaerobrancaceae;s__unidentified_Anaerobrancaceae	0	0	0	0	0	0	0	0	0	0	0	0	0	0	0	0	0	0	0	0	0	0	0	0	0	0	6.56866e-05	0	0	0	0	0	0	0	0	0	0	0	0	0	0	0	0	0	0	0	0	0	0
d__Bacteria;p__Firmicutes;c__Clostridia;o__OPB54;f__unidentified_OPB54;g__unidentified_OPB54;s__unidentified_OPB54	0	0	0	0	0	0	0	3.94654e-05	0	0	0	0	0	0	0	0	0	0	0	0	0	0	0	0	0	0	0	0	0	9.95124e-05	0	0	0	0	0	0	0	0	0	0	0	0	0.000113529	0	0	0	0	0	0
d__Bacteria;p__Firmicutes;c__Clostridia;o__unclassified_Clostridia;f__unclassified_Clostridia;g__unclassified_Clostridia;s__unclassified_Clostridia	0	0	0	0	0	0	0	0	0	0	0	0	0	0	0	0	0	0	0	0	0	0	0	0	4.62449e-05	0	0	0	0	0	0	0	0	0	0	0	0	0	0	0	0	0	0	0	0	0	0	0	0
d__Bacteria;p__Firmicutes;c__Clostridia;o__unidentified_Clostridia;f__unidentified_Clostridia;g__unidentified_Clostridia;s__unidentified_Clostridia	0.000372082	0	0	0	0	0	0	0	0	0	0	0	0	0.00072965	0	0	0	0	0	0	0	0	0	5.95146e-05	0.000755334	0	0.000748827	0	0.00129925	0	0	0.000156126	0	0	0	0.000200077	0	0	0	0	0	0	0	0	0	0	0	0	0
d__Bacteria;p__Firmicutes;c__Erysipelotrichi;o__Erysipelotrichales;f__Erysipelotrichaceae;g__Allobaculum;s__unidentified_Allobaculum	0	0	0	0	0	0	0	0	0	0	0	0	0	5.8372e-05	0	0	0	0	0	0	0	0	0	0	0.000169565	0	0	0	0	0	0	0	0	0	0	0	0	0	0	0	3.90054e-05	0	0.000697395	0	0	0	0	0	0
d__Bacteria;p__Firmicutes;c__Erysipelotrichi;o__Erysipelotrichales;f__Erysipelotrichaceae;g__Anaerorhabdus;s__Anaerorhabdus_furcosa	0.000100176	0	0	0.000110762	0	0	7.05318e-05	3.94654e-05	3.96453e-05	0	0	0	0	0.000481569	0	0.000759619	0	0	0	0	7.73216e-05	0	0	0.000107126	0.000878653	0	0.00223335	0.000469203	0.00511227	0	0	0.000965141	0	8.37603e-05	0	0.000643105	0	0	0	0	0	0	0	0	0	0	0	0	0
d__Bacteria;p__Firmicutes;c__Erysipelotrichi;o__Erysipelotrichales;f__Erysipelotrichaceae;g__Bulleidia;s__Bulleidia_hoa12_73A10	0.000128798	0	0	0	0	0	0	0	0	0	0	0	0	0	0	0	0	0	0	0	0	0	0	0	0.000200395	0	0.000289021	0	0.000268324	0	0	0	0	8.37603e-05	0	2.85825e-05	0	0	0	0	0	5.83272e-05	0	0	0	4.88218e-05	0	0	0
d__Bacteria;p__Firmicutes;c__Erysipelotrichi;o__Erysipelotrichales;f__Erysipelotrichaceae;g__Bulleidia;s__Bulleidia_moorei	0	0	0	0	0	0	0	0	0	0	0	0	0	0	0	0	0	0	0	0	0	0	0	0	0	0	0.000959025	0	0	0	0	0	0	0	0	0	0	0	0	0	0	0	6.4874e-05	0	0	0	0	0	0
d__Bacteria;p__Firmicutes;c__Erysipelotrichi;o__Erysipelotrichales;f__Erysipelotrichaceae;g__Bulleidia;s__Bulleidia_p-1630-c5	0	0	0	0	0	0	0	0	6.60755e-05	0	0	0	0	0	0	0	0	0	0	0	0	0	0	0	0	0	0	0	0.000211834	0	0	0	0	0	0	0.00070027	0	0	0	0	0	0	0.00223815	0	0	0	0	0	2.45646e-05
d__Bacteria;p__Firmicutes;c__Erysipelotrichi;o__Erysipelotrichales;f__Erysipelotrichaceae;g__Bulleidia;s__unclassified_Bulleidia	0	0	0	0	0	0	0	0	0	0	0	0	0	0	0	0	0	0	0	0	0	0	0	0	0.00015415	0	0	0	0.000338935	0	0	0	0	0	0	0	0	0	7.43207e-05	4.3554e-05	0	0	0	0	0	0.000146465	0	8.02332e-05	0
d__Bacteria;p__Firmicutes;c__Erysipelotrichi;o__Erysipelotrichales;f__Erysipelotrichaceae;g__Bulleidia;s__unidentified_Bulleidia	0.000100176	0	0	0	0	0	0	0	0.000211442	0	0.000234643	8.40366e-05	0	0.000116744	0	0	0	0	0	0	2.57739e-05	0	0	0.000130932	0.000277469	6.64143e-05	0.196219	0	0.000409547	0.000156377	0	0	0	0	0	0.000743144	0	0.000428198	2.97283e-05	0.000159698	0	0	0.00100555	0	0.000301965	0.00182268	0.0015203	0.000294188	0.000135105
d__Bacteria;p__Firmicutes;c__Erysipelotrichi;o__Erysipelotrichales;f__Erysipelotrichaceae;g__Catenibacterium;s__unidentified_Catenibacterium	0	0	0	0	0	0	0	0	0	0	0	0	0	0	0	0	0	0	0	0	0	0	0	0	0	0	0	0	0	0	0	0	0	0	0	0	0	0	4.45924e-05	0	0	0	0	0	0	0	0	0	0
d__Bacteria;p__Firmicutes;c__Erysipelotrichi;o__Erysipelotrichales;f__Erysipelotrichaceae;g__Clostridium;s__Clostridium_cocleatum	0	0	0	0	0	0	0	0	5.28604e-05	0	0	0	0	0	0	0	0	0	0	0	0	0	0	0	0	0	0.0015502	0	0	7.10803e-05	0	0	0	0	0	0	0	0	0	0	0	0	0	0	0	0	0	0	0
d__Bacteria;p__Firmicutes;c__Erysipelotrichi;o__Erysipelotrichales;f__Erysipelotrichaceae;g__Clostridium;s__Clostridium_ramosum	0	0	0	0	0	0	0	0	0	0	0	0	0	0	0	0	0	0	0	0	0	0	0	0	0	0.000154967	0	0	0	0	0	0	0	0	0	0.00011433	0	0	0	0	0	0	0.000194622	0	0	0	1.36964e-05	0	0
d__Bacteria;p__Firmicutes;c__Erysipelotrichi;o__Erysipelotrichales;f__Erysipelotrichaceae;g__Clostridium;s__Clostridium_saccharogumia	0	0	0	0	0	0	0	0	0	0	0	0	0	0	0	0	0	0	0	0	0	0	0	0	0	0	0	0	8.47338e-05	0	0	0	0	0	0	0	0	0	0	0	0	0	0	0	0	0	0	0	0
d__Bacteria;p__Firmicutes;c__Erysipelotrichi;o__Erysipelotrichales;f__Erysipelotrichaceae;g__Clostridium;s__Clostridium_spiroforme	0	0	0	0	0	4.89783e-05	0	0	0	0	0	0	0	0	0	0	0	0	0	0	0	0	0	0	0	0	0	0	0	0	0	0	0	0	0	0	0	0	0	5.8072e-05	0	0	0	0	0	8.13696e-05	0	0	0
d__Bacteria;p__Firmicutes;c__Erysipelotrichi;o__Erysipelotrichales;f__Erysipelotrichaceae;g__Clostridium;s__unclassified_Clostridium	0	0	0	0	0	0	0	0	0	0	0	0	0	0	0	0	0	0	0	0	0	0	0	0	0	0	0	0	0.00192063	0	0	0	0	0	0	0	0	0	0	0	0	0	0	0	0	0	0	0	0
d__Bacteria;p__Firmicutes;c__Erysipelotrichi;o__Erysipelotrichales;f__Erysipelotrichaceae;g__Coprobacillus;s__unclassified_Coprobacillus	0	0	0	0	0	0	0	0	0	0	0	0	0	0	0	0	0	0	0	0	0	0	0	0	0	0	0	0	0	0	0	0	0	0	0	0	0	0	0	0	0	0	0	0	0	0	0	0	0
d__Bacteria;p__Firmicutes;c__Erysipelotrichi;o__Erysipelotrichales;f__Erysipelotrichaceae;g__Coprobacillus;s__unidentified_Coprobacillus	0	0	0	0	0	0	0	0	0	0	0	0	0	0	0	0	0	0	0	0	0	0	0	0	0	0	0	0	0.000508403	0	0	0	0	0	0	0	0	0	0	0.00014518	0	0	0	0	0	0.000976435	0.00030132	0	0
d__Bacteria;p__Firmicutes;c__Erysipelotrichi;o__Erysipelotrichales;f__Erysipelotrichaceae;g__Erysipelothrix;s__unidentified_Erysipelothrix	0	0	0	0	0	0	0	0	0	0	0	0	0	0	0	0	0	0	0	0	0	0	0	0	0	0	0	0	0	0	0	0	0	0	0	0	0	0	0.000148641	0	0.0014627	0	0	5.4488e-05	0	0	0.00030132	0.00207269	0
d__Bacteria;p__Firmicutes;c__Erysipelotrichi;o__Erysipelotrichales;f__Erysipelotrichaceae;g__L7A_E11;s__unidentified_L7A_E11	0	0	0	0	0	0	0	0	2.64302e-05	7.90139e-05	0	0	0	0.000364825	0	0	0	0	0	0	0	0	0	2.38058e-05	0.00012332	0	0.00261433	0	0.00036718	0	0	0	0	6.98002e-05	0	0.00011433	0	0	0.000297283	7.259e-05	0	0	0.00316261	0	0.000374437	0.000179013	1.36964e-05	0.000227327	3.68469e-05
d__Bacteria;p__Firmicutes;c__Erysipelotrichi;o__Erysipelotrichales;f__Erysipelotrichaceae;g__RFN20;s__unidentified_RFN20	0	0	0	0	0	0	0	0	0	0	0	0	0	0	0	0	0	0	0	0	0	0	0	0	0	0	0	0	0	0	0	0	0	0	0	0	0	0	0	0	0	0	0	0	0	0	0	0	0
d__Bacteria;p__Firmicutes;c__Erysipelotrichi;o__Erysipelotrichales;f__Erysipelotrichaceae;g__Sharpea;s__Sharpea_azabuensis	0	0	0	0	0	0	0	0	0	0	0	0	0	0	0	0	0	0	0	0	0	0	0	0	0	0	0	0	2.82446e-05	0	0	0	0	0	0	0	0	0	0	0	0	0	0.000194622	0	0	0	0	0	0
d__Bacteria;p__Firmicutes;c__Erysipelotrichi;o__Erysipelotrichales;f__Erysipelotrichaceae;g__Sharpea;s__Sharpea_p-3329-23G2	0	0	0	0	0	0	0	0	0	0	0	0	0	0	0	0	0	0	0	0	0	0	0	0	0	0	0.000105099	0	0.000225957	0	0	0	0	0	0	0	0	0	0	0	0	0	0	0	0	0	0	0	0
d__Bacteria;p__Firmicutes;c__Erysipelotrichi;o__Erysipelotrichales;f__Erysipelotrichaceae;g__Sharpea;s__unidentified_Sharpea	0	0	0	0	0	0	0	0	0	0	0	0	0	0	0	0	0	0	0	0	0	0	0	0	0	0	0	0	0	0	0	0	0	0	0	0	0	0	0	0.000624274	0	0	0	0	0	9.76435e-05	0	0	0
d__Bacteria;p__Firmicutes;c__Erysipelotrichi;o__Erysipelotrichales;f__Erysipelotrichaceae;g__[Eubacterium];s__[Eubacterium]_biforme	0	0	0	0	0	0	0	0	0	0	0	0	0	0	0	0	0	0	0	0	0	0	0	0	0	0.000265657	0	0	0	0	0	0	0	0	0	0	0	0	0	5.8072e-05	0	0	0.00600084	0	0	0	2.73928e-05	0	0
d__Bacteria;p__Firmicutes;c__Erysipelotrichi;o__Erysipelotrichales;f__Erysipelotrichaceae;g__[Eubacterium];s__[Eubacterium]_cylindroides	0	0	0	3.69208e-05	0	0	0	0	0	0	0	0	0	0	0	0	0	0	0	0	0	0	0	0	0	0	6.56866e-05	0	0	0	0	0	0	0	0	0	0	0	0	0	0	0	6.4874e-05	0	0	0	0	0	0.000614115
d__Bacteria;p__Firmicutes;c__Erysipelotrichi;o__Erysipelotrichales;f__Erysipelotrichaceae;g__[Eubacterium];s__[Eubacterium]_dolichum	7.15543e-05	0	0	0.000203064	0	0	4.23191e-05	0	0	0	0.000222294	0	0	0	4.87145e-05	0.000113943	9.51785e-05	0	0	0	6.44347e-05	0	0	0.000107126	0.000107905	0	0.0018655	8.0897e-05	0.00238667	0	0	0.000255479	0	0	0	0.000428737	0	0	4.45924e-05	0	0	0	0	0	0	0.000553313	0	0	8.59761e-05
d__Bacteria;p__Firmicutes;c__Erysipelotrichi;o__Erysipelotrichales;f__Erysipelotrichaceae;g__[Eubacterium];s__unidentified_[Eubacterium]	0	0	0	0	0	0	0	0.000920859	0	0	0.000160545	0	0	0	0	7.59619e-05	0	0	0	0	0	0	0	0	6.16599e-05	0	0.000289021	0	0.000324813	0	0	0	0	0	0	0	0	0	0	4.3554e-05	0	0	0.000194622	0	0	0	0	0	0
d__Bacteria;p__Firmicutes;c__Erysipelotrichi;o__Erysipelotrichales;f__Erysipelotrichaceae;g__p-75-a5;s__unidentified_p-75-a5	0	0	0	0	0	0	0	0	0	0	0	0	0	0	0	0	0	0	0	0	0	0	0	0	0	0	0	0	0	0	0	0	0	0	0	0	0	0	0.000327011	0.000188734	1.95027e-05	0	0.00553051	0	0.000205336	0.000146465	0.000712212	0.000254072	4.91292e-05
d__Bacteria;p__Firmicutes;c__Erysipelotrichi;o__Erysipelotrichales;f__Erysipelotrichaceae;g__unclassified_Erysipelotrichaceae;s__unclassified_Erysipelotrichaceae	0	0	0	0	0	0	8.46382e-05	0	0.000528604	0	8.64475e-05	0	0	0	0	0	0	0	0	0	0	0	0	0	0	0	0.000183923	0	0.000480158	0	0	0	0	0	0	0	0	0	0	0	0	0	0.000113529	0	7.24716e-05	8.13696e-05	8.21783e-05	0.000133722	0
d__Bacteria;p__Firmicutes;c__Erysipelotrichi;o__Erysipelotrichales;f__Erysipelotrichaceae;g__unidentified_Erysipelotrichaceae;s__unidentified_Erysipelotrichaceae	0	0	0	0	0	0	0	0	0	0	0	0	0	0	0	0	0	0	0	0	0	0	0	0	0	0.00119546	0	0	0	0	0	0	0	0	0	0	0	0	0	0.00021777	0	0	0.00541698	0	8.45503e-05	0.00143211	0.000630033	0.000307561	0.000171952
d__Bacteria;p__Firmicutes;c__unclassified_Firmicutes;o__unclassified_Firmicutes;f__unclassified_Firmicutes;g__unclassified_Firmicutes;s__unclassified_Firmicutes	7.15543e-05	0	0	3.69208e-05	0	0	0	0	0	0	0	0	0	0	0	5.69714e-05	0	0	0	0	0	0	0	0	0	0	0	0	0	0	0	0	0	0	0	0	0	0.000315514	0.000579702	0.00065331	1.95027e-05	0.000349963	3.2437e-05	0.00027244	9.66289e-05	0.000244109	0.000287624	0.000254072	0
d__Bacteria;p__Fusobacteria;c__Fusobacteriia;o__Fusobacteriales;f__Fusobacteriaceae;g__Cetobacterium;s__Cetobacterium_somerae	0	0	0	0	0	0	0	0	0	0	0	0	4.54246e-05	0	0	0	0.000108775	0	0	0	0	0	0	0	0.000107905	0	3.9412e-05	3.23588e-05	0	0	0	0.000227092	0.000184171	0.0001396	0	0.00011433	0	0	0	0	0	0	6.4874e-05	0	0	0	0	0	0
d__Bacteria;p__Fusobacteria;c__Fusobacteriia;o__Fusobacteriales;f__Fusobacteriaceae;g__Fusobacterium;s__unidentified_Fusobacterium	0	0	0	0	0	0	0	0	0	0	0	0	0	0	0	0	0	0	0	0	0	0	0	0	0	0	9.19613e-05	0	0	0	0	0	0	0	0	0	0	0	0	0	0	0	4.86555e-05	0	0	0	0	0	0
d__Bacteria;p__Fusobacteria;c__Fusobacteriia;o__Fusobacteriales;f__Fusobacteriaceae;g__unclassified_Fusobacteriaceae;s__unclassified_Fusobacteriaceae	0	0	0	0	0	0	0	3.94654e-05	0	0	0	0	0	0	0	0	0	0	0	0	0	0	0	0	0	0	0.000630592	0.000161794	0	0	0	0	0	0	0	0	0	0.000157757	0	0	0	0	0	0	0	0	0	0	0
d__Bacteria;p__Fusobacteria;c__Fusobacteriia;o__Fusobacteriales;f__Fusobacteriaceae;g__unidentified_Fusobacteriaceae;s__unidentified_Fusobacteriaceae	0	0	0	0	0	0	0	0	0	0	0	0	0	0	0	0	0	0	0	0	0	0	0	0	0	0	0	0	0	0	0	0	0	0	0	0	0	0	0	0	0	0	0	0	0	0	0	0	0
d__Bacteria;p__Fusobacteria;c__Fusobacteriia;o__Fusobacteriales;f__Leptotrichiaceae;g__Leptotrichia;s__unidentified_Leptotrichia	0	0	0	0	0	0	0	0	0	0	0	0	0	0	0	0	0	0	0	0	6.44347e-05	0	0	0	0	0	0	0	0	0	0	0	0	0	0	0.000100039	0	0	0	0	0	0	0	0	0	0	0	0	0
d__Bacteria;p__Fusobacteria;c__Fusobacteriia;o__Fusobacteriales;f__Leptotrichiaceae;g__Sneathia;s__unidentified_Sneathia	0	0	0	0	0	0	0	0	0	0	0	0	1.13562e-05	0.000116744	0	0.000455771	0	0	0	0	0.000141756	0	0	0	3.08299e-05	0	0.000118236	0	0.0017088	0	0	0	0	0.000153561	0	0	0	0	0	0	0	0	0	0	0	0	0	0	0
d__Bacteria;p__Fusobacteria;c__Fusobacteriia;o__Fusobacteriales;f__Leptotrichiaceae;g__Streptobacillus;s__unclassified_Streptobacillus	0.000228974	0	0	0	0	0	0	0	0	0	0	0	0.000136274	0	0	0.000645676	0	0	0	0	3.86608e-05	0	0	0.000107126	0.00152608	0	0.00103785	0.000177973	0.00105917	0	0	0	0	0.000153561	0	0	0	0	0	0	0	0	0	0	0	0	0	0	0
d__Bacteria;p__Fusobacteria;c__Fusobacteriia;o__Fusobacteriales;f__Leptotrichiaceae;g__unclassified_Leptotrichiaceae;s__unclassified_Leptotrichiaceae	0	0	0	0	0	0	0	0	0	0	0	0	0	0	0	0	0	0	0	0	0	0	0	0	0	0	3.9412e-05	0	0	0	0	0	0	0	0	0	0	0	0	0	0	0	0	0	0	0	0	0	0
d__Bacteria;p__Fusobacteria;c__Fusobacteriia;o__Fusobacteriales;f__Leptotrichiaceae;g__unidentified_Leptotrichiaceae;s__unidentified_Leptotrichiaceae	0	0	0	0	0	0	0	0	0	0	0	0	0	0	0	0	0	0	0	0	0	0	0	0	0	0.000154967	0	0	0	0	0	0	0	0	0	0.000428737	0	0	0	0	0	0	0	0	0	0	0	0	0
d__Bacteria;p__Gemmatimonadetes;c__Gemm-1;o__unidentified_Gemm-1;f__unidentified_Gemm-1;g__unidentified_Gemm-1;s__unidentified_Gemm-1	0	0	0	5.53812e-05	0	0	0	0.000223637	0	0	0	0	0	0	0	7.59619e-05	0	0	0	0	9.02085e-05	0	0	0	0	0	0.000433532	0	0.000635503	0	0	0	0	0	0	0.0164635	9.00787e-06	0	2.97283e-05	0	6.82594e-05	0	0	0	2.41572e-05	0	0	0	0
d__Bacteria;p__Gemmatimonadetes;c__Gemm-5;o__unidentified_Gemm-5;f__unidentified_Gemm-5;g__unidentified_Gemm-5;s__unidentified_Gemm-5	0	0	0	0	0	0	0	0	0	0	6.17482e-05	0	0	0	0	0	0	0	0	0	0	0	0	0	0	0	0	0	0	0	0	0	0	0	0	0	0	0	0	0	0	0	0	0	0	0	0	0	0
d__Bacteria;p__Gemmatimonadetes;c__Gemmatimonadetes;o__Ellin5290;f__unidentified_Ellin5290;g__unidentified_Ellin5290;s__unidentified_Ellin5290	0	0	0	0	0	0.000117548	0	0.000210482	0.000118936	0	0	0	0	0	0	0	0	0	0	0	0	0	0	0	0	0	0	0	0	0	0	0	0	0	0	0	0	0	0	0	0	0	0.000162185	0	0	0	0	0	0
d__Bacteria;p__Gemmatimonadetes;c__Gemmatimonadetes;o__Gemmatimonadales;f__unidentified_Gemmatimonadales;g__unidentified_Gemmatimonadales;s__unidentified_Gemmatimonadales	0	0	0	0	2.80092e-05	0	0	0	0	0	0	0	0	0	0	0	0	0	0	0	5.15477e-05	0	0	0	0	0	0	0	0.00018359	0	0	0	0	0	0	0	0	0	0	0	0	0	0	0	0	0	0	0	0
d__Bacteria;p__Gemmatimonadetes;c__Gemmatimonadetes;o__KD8-87;f__unidentified_KD8-87;g__unidentified_KD8-87;s__unidentified_KD8-87	0	0	0	0	7.00231e-05	0	0	0	0	0	0	0	0	0	0	0	0	0	0	0	0	0	0	0	0	0	0	0	0	0	0	0	0	0	0	0	0	0	0	0	0	0	0	0	0	0	0	0	0
d__Bacteria;p__Gemmatimonadetes;c__Gemmatimonadetes;o__N1423WL;f__unidentified_N1423WL;g__unidentified_N1423WL;s__unidentified_N1423WL	0	0	0	0	0	0	0	0	0	0	0	0	0	0	0	3.79809e-05	0	0	0	0	0	0	0	0	0	0	0	0	0	0	0	0	0	0	0	0	0	0	0	0	2.9254e-05	0	0	0	0	0	0	0	0
d__Bacteria;p__Gemmatimonadetes;c__Gemmatimonadetes;o__unclassified_Gemmatimonadetes;f__unclassified_Gemmatimonadetes;g__unclassified_Gemmatimonadetes;s__unclassified_Gemmatimonadetes	0	0	0.000204377	0.000295366	0.000294097	0	8.46382e-05	0.000131551	5.28604e-05	7.90139e-05	8.64475e-05	0	0.00124918	0.000233488	4.87145e-05	0.00127236	0	0	0	0	7.73216e-05	0	0	0	0	0	0.000407257	8.0897e-05	0.000536647	0	0	0.000198706	0	6.98002e-05	0.000770293	0.000571649	0	0	0	0	0	0	0	0	0	0	0	0	0
d__Bacteria;p__Gemmatimonadetes;c__Gemmatimonadetes;o__unidentified_Gemmatimonadetes;f__unidentified_Gemmatimonadetes;g__unidentified_Gemmatimonadetes;s__unidentified_Gemmatimonadetes	0	0.000172507	0	0	0	0	0	0	0	0	0	0	6.81369e-05	0.000204302	0.000243573	0.000664666	0.000217551	0.000114202	0	0	0.000128869	9.89805e-05	0.000150771	0.000119029	0.00015415	0	0.00101157	4.85382e-05	0.000169468	0	0	0	0	9.77203e-05	0	0.000443028	0	0	0	0	0	0	4.86555e-05	0	0	0	0	0	0
d__Bacteria;p__Gemmatimonadetes;c__unclassified_Gemmatimonadetes;o__unclassified_Gemmatimonadetes;f__unclassified_Gemmatimonadetes;g__unclassified_Gemmatimonadetes;s__unclassified_Gemmatimonadetes	0	0	0	0	0	0	0	0	0	0	0	0	0	0	0	0	0	0	0	0	0	0	0	0	0	0	0	0	0	0	0	5.6773e-05	0	0	0	0	0	0	0	0	0	0	0	0	0	0	0	0	0
d__Bacteria;p__Nitrospirae;c__Nitrospira;o__Nitrospirales;f__0319-6A21;g__unidentified_0319-6A21;s__unidentified_0319-6A21	0	0	0	0	0	0	0	0	0	0	0	0	0	0	0	0	0	0	0	0	0	0	0	0	0	0	0	0	0.000155345	0	0	0	0	0	0	0	0	0	0	0	0	0	0	0	0	0	0	0	0
d__Bacteria;p__Nitrospirae;c__Nitrospira;o__Nitrospirales;f__Nitrospiraceae;g__Nitrospira;s__unidentified_Nitrospira	0	0	0	0	0	0	0	0	2.64302e-05	0	0	0	0	0	0	0	0	0	0	0	0	0	0	0	0	0	0	0	0	0	0	0	0	0	0	0	0	0	0	0	0	3.88848e-05	0	0	0	0	0	0	0
d__Bacteria;p__Nitrospirae;c__Nitrospira;o__Nitrospirales;f__[Leptospirillaceae];g__unidentified_[Leptospirillaceae];s__unidentified_[Leptospirillaceae]	0	0	0	0	0	0	0	0	0	0	0	0	0	0	0	0	0	0	0	0	0	0	0	0	0	0	0	0	0	0	0	0	0	0	0	0	0	0	0	0	0	0	0	0	0	0	0	0	0
d__Bacteria;p__OD1;c__Mb-NB09;o__unidentified_Mb-NB09;f__unidentified_Mb-NB09;g__unidentified_Mb-NB09;s__unidentified_Mb-NB09	0	0	0	0	0	0	0	0	0	0	0	0	0	0	0	0	0	0	0	0	0	0	0	0	0	0	0	0	0	0	0	0	0	0	0	0	0	0	0	0	0	0	0	0	0	0	0	0	0
d__Bacteria;p__OD1;c__ZB2;o__unidentified_ZB2;f__unidentified_ZB2;g__unidentified_ZB2;s__unidentified_ZB2	0	0	0	0	0	0	0	0	0	0	0	0	0	5.8372e-05	0	0	0	0	0	0	0	0	0	0	0	0	0	0	0	0	0	0	0	0	0	0	0	0	0	0	0	0	0	0	0	0	0	0	0
d__Bacteria;p__OD1;c__unidentified_OD1;o__unidentified_OD1;f__unidentified_OD1;g__unidentified_OD1;s__unidentified_OD1	0	0	0	0	0	0	0	0	0	0	0	0	0	0	0	0	0	0	0	0	0	0	0	0	0	0	0.000144511	0	0.000663748	0	0	0	0	0	0	0	0	0	0	0	0	0	0	0	0	0	0	0	0
d__Bacteria;p__OP11;c__unidentified_OP11;o__unidentified_OP11;f__unidentified_OP11;g__unidentified_OP11;s__unidentified_OP11	0	0	0	9.2302e-05	0	0	0	0	0	0	0	0	0	0	0	0	0	0	0	0	0	0	0	0	0	0	0.00120863	0	0.00603022	0	0	0	0	0	0	0	0	0	0	0	0	0	0	0	0	0	0	0	0
d__Bacteria;p__Planctomycetes;c__BD7-11;o__unidentified_BD7-11;f__unidentified_BD7-11;g__unidentified_BD7-11;s__unidentified_BD7-11	0	0	0	0	0	0	0	0	0	0	0	0	0	0	0	0	0	0	0	0	0	0	0	0	0	0	0	0	0	0	0	0	0	0	0	0	0	0	0	0	0	0	0	0	0	0	0	0	0
d__Bacteria;p__Planctomycetes;c__C6;o__d113;f__unidentified_d113;g__unidentified_d113;s__unidentified_d113	0	0	0	0	0	0	0	0	0	0	0	0	0	0	0	0	0	0	0	0	0	0	0	0	0	0	0	0	0	0	0	0	0	0	0	0	0	0	0	0	0	0	0	0	0	0	0	0	0
d__Bacteria;p__Planctomycetes;c__Phycisphaerae;o__Phycisphaerales;f__unidentified_Phycisphaerales;g__unidentified_Phycisphaerales;s__unidentified_Phycisphaerales	0	0	0	0	0	0	0	0	0	0	0	0	0	0	0	0	0	0	0	0	0	0	0	0	0	0	0	0	0	0	0	0	0	0	0	0	0	0	0	0	0	0	0	0	0	0	0	0	0
d__Bacteria;p__Planctomycetes;c__Planctomycetia;o__Gemmatales;f__Gemmataceae;g__Gemmata;s__unidentified_Gemmata	0	0	0	0.000258446	0	0	0	0	0	0	0	0	0	0	0	0	2.71939e-05	0	0	0	0	0	0	0	0	0	0.000880201	0	0.00245728	0	0	0	0	0	0	0	0	0	0	0	0	0	0	0	0	0	0	0	0
d__Bacteria;p__Planctomycetes;c__Planctomycetia;o__Gemmatales;f__Gemmataceae;g__unidentified_Gemmataceae;s__unidentified_Gemmataceae	0	0	0	0	0	0	0	0	0	0	0	0	0	0	0	0	0	0	0	0	0	2.47451e-05	0	0	0	0	0	0	0	0	0	0	0	0	0	0	0	0	0	0	0	0	0	0	0	0	0	0	0
d__Bacteria;p__Planctomycetes;c__Planctomycetia;o__Gemmatales;f__Isosphaeraceae;g__Nostocoida;s__Nostocoida_limicola	0	0	0	0	0	0	0	0	0	0	0	0	0	0	0	5.69714e-05	0	0	0	0	0	0	0	0	0	0	0.000223335	0	0.000437791	0	0	0	0	0	0	0	0	0	0	0	0	0	0	0	0	0	0	0	0
d__Bacteria;p__Planctomycetes;c__Planctomycetia;o__Gemmatales;f__Isosphaeraceae;g__Nostocoida;s__Nostocoida_limicola_III	0	0	0	0.000701495	0	0	0	0	2.64302e-05	0	0	0	0	0	0	0	0	0	0	0	0	0	0	0	0	0	0.00424336	0	0.013628	5.68642e-05	0	0	0	0	0	0	0	0	0	0	0	0	0	0	0	0	0	0	0
d__Bacteria;p__Planctomycetes;c__Planctomycetia;o__Gemmatales;f__Isosphaeraceae;g__Nostocoida;s__unclassified_Nostocoida	0	0	0	0	0	0	0	0	0	0	0	0	0	0	0	0	0	0	0	0	0	0	0	0	0	0	0.000210197	0	0.000225957	0	0	0	0	0	0	0	0	0	0	0	0	0	0	0	0	0	0	0	0
d__Bacteria;p__Planctomycetes;c__Planctomycetia;o__Gemmatales;f__Isosphaeraceae;g__unclassified_Isosphaeraceae;s__unclassified_Isosphaeraceae	0	0	0	0	0	0	0	0	0	0	4.93986e-05	0	0	0	0	0	0	0	0	0	0	0	0	0	0	0	0	0	0	0	0	0	0	0	0	0	0	0	0	0	0	0	0	0	0	0	0	0	0
d__Bacteria;p__Planctomycetes;c__Planctomycetia;o__Gemmatales;f__Isosphaeraceae;g__unidentified_Isosphaeraceae;s__unidentified_Isosphaeraceae	0	0	0	0	0	0	0	0	0	0	6.17482e-05	6.00262e-05	0	0	0	0	0	0	0	0	0	0	0	0	0	0	0	0	0	0	0	0	0	0	0	0	0	0	0	0	0	0	0.000194622	0	0	0	0	0	0
d__Bacteria;p__Planctomycetes;c__[Brocadiae];o__Brocadiales;f__Brocadiaceae;g__Kuenenia;s__Kuenenia_stuttgartiensis	0	0	0	0	0	0	0	0	0	0	0	0	0	0	0	0	0	0	0	0	0	0	0	0	0	0	0	0	0	0	0	0	0	0	0	0	0	0	0	0	0	0	0	0	0	0	0	0	0
d__Bacteria;p__Planctomycetes;c__unclassified_Planctomycetes;o__unclassified_Planctomycetes;f__unclassified_Planctomycetes;g__unclassified_Planctomycetes;s__unclassified_Planctomycetes	0	0	0	0	0	0	0	0	0	0	0	0	0	0	0	0	0	0	0	0	0	0	0	0	0	0	7.88239e-05	0	0.000296568	0	0	0	0	0	0	0	0	0	0	0	0	0	0	0	0	0	0	0	0
d__Bacteria;p__Planctomycetes;c__vadinHA49;o__DH61;f__unidentified_DH61;g__unidentified_DH61;s__unidentified_DH61	0	0	0	0	0	0	0	0	0	0	0	0	0	0	0	0	0	0	0	0	0	0	0	0	0	0	0	0	0	0	0	0	0	0	0	0	0	0	0	0	0	0	0	0	0	0	0	0	0
d__Bacteria;p__Proteobacteria;c__Alphaproteobacteria;o__BD7-3;f__unidentified_BD7-3;g__unidentified_BD7-3;s__unidentified_BD7-3	0	0	0	0	0	0	0	0	0	1.3169e-05	0	0	0	0	0	0	0	0	0	0	0	0	0	0	0	0	0	0	0.00086146	5.68642e-05	0	0	0	0	0	0	0	0	0	0	0	0	0	0	0	0	0	0	0
d__Bacteria;p__Proteobacteria;c__Alphaproteobacteria;o__Caulobacterales;f__Caulobacteraceae;g__Arthrospira;s__unclassified_Arthrospira	0.0000715543025602129	0	0	0	0	0	0	0	0	0	0	0	0	0	0	0	0	0	0	0	0	0	0	0	0	0	0	0	0	0	0	0	0	0	0	0	0	0	0	0	0	0	0	0	0	0	0	0	0
d__Bacteria;p__Proteobacteria;c__Alphaproteobacteria;o__Caulobacterales;f__Caulobacteraceae;g__Brevundimonas;s__Brevundimonas_diminuta	0	0	0	0	0	0	0	0	0	0	0	0	0	0	0	3.79809e-05	0	0	0	0	0	0	0	0	0	0	0	0	0	0	0	0	0	0	0	0	0	0	0	0	0.000156021	0	0	0	0	0	0	0	0
d__Bacteria;p__Proteobacteria;c__Alphaproteobacteria;o__Caulobacterales;f__Caulobacteraceae;g__Brevundimonas;s__Brevundimonas_staleyi	0.0000572434420481703	0	0	0	0	0	0	0	0	0	0	0	0	0	0	0	0	0	0	0	0	0	0	0	0	0	0	0	0	0	0	0	0	4.18801e-05	0	2.85825e-05	0	0	0.000133777	0	0.000234032	0	0	0	0	0	0	0	0
d__Bacteria;p__Proteobacteria;c__Alphaproteobacteria;o__Caulobacterales;f__Caulobacteraceae;g__Brevundimonas;s__Brevundimonas_vesicularis	0	0	0	0	0	0	0	0	0	0	0	0	0	0	0	0	0	0	0	0	0	0	0	0	0	0	2.62746e-05	0	0	0	0	0	0	0	0	0	0	0	0	0	0	0	0	0	0	0	0	0	0
d__Bacteria;p__Proteobacteria;c__Alphaproteobacteria;o__Caulobacterales;f__Caulobacteraceae;g__Brevundimonas;s__unclassified_Brevundimonas	0	0	0	0	0	9.79566e-05	0	0	0	0	0	0	5.67808e-05	0	0	0	0	0	0	0	0	3.71177e-05	0	0	0	0	6.56866e-05	0	0.000296568	7.10803e-05	0	0	0	0	0	0	0	4.50735e-05	4.45924e-05	0	0	0	0.000178403	7.26507e-05	0	0	0	0	0
d__Bacteria;p__Proteobacteria;c__Alphaproteobacteria;o__Caulobacterales;f__Caulobacteraceae;g__Brevundimonas;s__unidentified_Brevundimonas	0	0	0	0	0	0	0	0	0	0	0	0	0	0	0	0	0	0	0	0	0	0	0	0	0	0	0	0	0	0	0	0	0	0	0	0	0	0	0.000891849	0	5.8508e-05	0	0	0.000508555	0	0	0	0	0
d__Bacteria;p__Proteobacteria;c__Alphaproteobacteria;o__Caulobacterales;f__Caulobacteraceae;g__Mycoplana;s__unidentified_Mycoplana	0	0	0	0	0	0	0	0	0	0	0	0	0	0	0	0	0	0	0	0	0	0	0	0	6.16599e-05	0	0	0	0	0	0	0	0	0	0	0	0	9.01469e-05	0	0	0	0	0	0	0	0	0	0	0
d__Bacteria;p__Proteobacteria;c__Alphaproteobacteria;o__Caulobacterales;f__Caulobacteraceae;g__Nitrobacteria;s__Nitrobacteria_hamadaniensis	0	0	0	0	0	0	0	0.000157862	0	0	0	0	0	0	0	0	0	0	0	0	0	0	0	0	0	0	0	0	0.00018359	0	0	0	0	0	0	0	0	0	0	0	0	0	0	0	0	0	0	0	0
d__Bacteria;p__Proteobacteria;c__Alphaproteobacteria;o__Caulobacterales;f__Caulobacteraceae;g__Phenylobacterium;s__unidentified_Phenylobacterium	0	0	0	0	0	0	0	0	0	0	0	0	0	0	0	0	0	0	0	0	0	0	0	0	0	0	0	0	0	0	0	0	0	0	0	0	0	0	0	0	0	0	0	0	0	0	0	0	0
d__Bacteria;p__Proteobacteria;c__Alphaproteobacteria;o__Caulobacterales;f__Caulobacteraceae;g__unclassified_Caulobacteraceae;s__unclassified_Caulobacteraceae	0	0	0	0	0	0	0	0	0	0	0	0	0	0	0	0	0	0	0	0	0	0	0	0	0	0	0	0	0	0	0	0	6.9064e-05	0	0	0	0	0	4.45924e-05	0	0	0	4.86555e-05	0	0	0	0	4.01166e-05	0
d__Bacteria;p__Proteobacteria;c__Alphaproteobacteria;o__Caulobacterales;f__Caulobacteraceae;g__unidentified_Caulobacteraceae;s__unidentified_Caulobacteraceae	0	0	0	0	0	0	0	0	0	0	0	0	0	0	2.43573e-05	0	0	0	0	0	0	0	0	0	0	0	0	0	9.88561e-05	0	0	0	0	0	0	0	0	0	0	0	0	0	0	0	0	0	0	0	0
d__Bacteria;p__Proteobacteria;c__Alphaproteobacteria;o__Caulobacterales;f__unclassified_Caulobacterales;g__unclassified_Caulobacterales;s__unclassified_Caulobacterales	0	0	0	0	0	0	0	0	0	0	0	0	0	0	0	0	0	0	0	0	0	0	0	0	0	0	0	0	0	0	0	0	0	0	0	0	0	0	0	0	0	0	0	0	0	0	0	0	0
d__Bacteria;p__Proteobacteria;c__Alphaproteobacteria;o__Caulobacterales;f__unidentified_Caulobacterales;g__unidentified_Caulobacterales;s__unidentified_Caulobacterales	0	0	0.000187346	0	0	0	0	0	0	0	0	0	0.000102205	0	0	0	0	0	0	0	0	0	0	0	0	0	0.000315296	0	0	0	0	0	0	0	0	0	0	0	0	0	0	0	0	0	0	0	0	0	0
d__Bacteria;p__Proteobacteria;c__Alphaproteobacteria;o__Ellin329;f__unidentified_Ellin329;g__unidentified_Ellin329;s__unidentified_Ellin329	0	0	0	0	9.80324e-05	0	0	0	9.25057e-05	0	0	0	0	0	0	0	0	0	0	0	9.02085e-05	0	0	1.19029e-05	0	0	0	0	0	0	0	0	0	0	0	0.000100039	0	0	0	0	0	0	0	0	0	0	0	0	0
d__Bacteria;p__Proteobacteria;c__Alphaproteobacteria;o__RF32;f__unidentified_RF32;g__unidentified_RF32;s__unidentified_RF32	0	0	0	0	0	0	0	0	0	0.00013169	0.000222294	0	0	5.8372e-05	0	0	0	0	0	0	0	0	0	0	0	0	0	0	0.000663748	0	0	0	0	0	0	0	0	0	0	0	0	0	0	0	0	0	4.10891e-05	0	0
d__Bacteria;p__Proteobacteria;c__Alphaproteobacteria;o__Rhizobiales;f__Aurantimonadaceae;g__Aurantimonas;s__Aurantimonas_altamirensis	0	0	0	0	0	0	0	0	0	0	0	0	0	0	0	0	0	0	0	0	0	0	0	0	0	0	0	0	0	0	0	0	0	0	0	0.000285825	0	0	0	0	1.95027e-05	0	0	0	0	0	0	0	0
d__Bacteria;p__Proteobacteria;c__Alphaproteobacteria;o__Rhizobiales;f__Aurantimonadaceae;g__Aurantimonas;s__Aurantimonas_ureilytica	0	0	0	0	0	0	0	0	0	0	0	0	0	0	0	0	0	0	0	0	0	0	0	0	0	0	0	0	0	0	0	0	0	0	0	0.00923213	0	0	1.48641e-05	0	0	0	0	0	0	0	0	0	0
d__Bacteria;p__Proteobacteria;c__Alphaproteobacteria;o__Rhizobiales;f__Aurantimonadaceae;g__unclassified_Aurantimonadaceae;s__unclassified_Aurantimonadaceae	0	0	0	0	0	0	0	0	0	0	2.46993e-05	0	0	0	0	0	0	0	0	0	0	0	0	5.95146e-05	0	0	0	0	0	0	0	0	0	0	0	0	0	0	0	0	0	0	0	0	0	0	0	0	0
d__Bacteria;p__Proteobacteria;c__Alphaproteobacteria;o__Rhizobiales;f__Aurantimonadaceae;g__unidentified_Aurantimonadaceae;s__unidentified_Aurantimonadaceae	0	0	0	0	0	0	0	0	0	0	0	0	0	0	0	0	0	0	0	0	0	0	0	0	0	0	0	0	0	0	0	0	0	0	0	0	0	0.000157757	4.45924e-05	0	0	0	0	0	0	0	0	0	0
d__Bacteria;p__Proteobacteria;c__Alphaproteobacteria;o__Rhizobiales;f__Beijerinckiaceae;g__Beijerinckia;s__unidentified_Beijerinckia	0	0	0	0	0	0	0	0	0	0	0	0	0	0	0	0	0	0	0	0	0	0	0	0	0	0	0	0	0	0	0	0	0	0	0	0.000200077	0	0	0	0	0	0	0	0	0	0	0	0	0
d__Bacteria;p__Proteobacteria;c__Alphaproteobacteria;o__Rhizobiales;f__Beijerinckiaceae;g__Camelimonas;s__Camelimonas_lactis	0	0	0	0	0	0	0	0	0	0	0	0	0	0	0	0.000170914	0	0	0	0	0	0	0	0	0	0	0	0	0.000112978	0	0	0	0	0	0	0	0	0	0	0	0	0	0	0	0	0	0	0	0
d__Bacteria;p__Proteobacteria;c__Alphaproteobacteria;o__Rhizobiales;f__Beijerinckiaceae;g__Chelatococcus;s__unidentified_Chelatococcus	0.0000572434420481703	0	0	0.000166144	4.20139e-05	0	0	1.31551e-05	0.000330378	1.3169e-05	0.000234643	0	0.000272548	8.7558e-05	3.65359e-05	0.000170914	2.71939e-05	0	0	0	0	0	0	1.19029e-05	0.000138735	0	0.00073569	0	0.00279622	0	0	2.83865e-05	0	0	2.65618e-05	0.00160062	0	0	0	0	0	0	0	0	0	0	0	0	0
d__Bacteria;p__Proteobacteria;c__Alphaproteobacteria;o__Rhizobiales;f__Beijerinckiaceae;g__Methylocapsa;s__unclassified_Methylocapsa	0.000157419	0	0	3.69208e-05	0	9.79566e-06	9.87445e-05	0.000131551	0.00101756	0	0.000123496	8.40366e-05	0	5.8372e-05	4.87145e-05	0.000588704	9.51785e-05	0.000190336	0.000160284	0	0.000257739	0.000111353	0.000134019	7.14175e-05	0.000262055	0	0.000236472	3.23588e-05	0.00122864	0	0	0	2.30213e-05	4.18801e-05	0	0.000342989	0	0	0	0	0	0	0	0	0	0	0	0	0
d__Bacteria;p__Proteobacteria;c__Alphaproteobacteria;o__Rhizobiales;f__Beijerinckiaceae;g__unclassified_Beijerinckiaceae;s__unclassified_Beijerinckiaceae	0	0	0	0	0	0	0	0	0	2.6338e-05	0	0	0	0	0	0	0	0	0	0	0	0	0	0	0	0	0.000354708	0	0.000451914	0	0	0	0	0	0	0	0	0	0	0	0	0	0	0	0	0	0	0	0
d__Bacteria;p__Proteobacteria;c__Alphaproteobacteria;o__Rhizobiales;f__Beijerinckiaceae;g__unidentified_Beijerinckiaceae;s__unidentified_Beijerinckiaceae	0	0	0	0	0	0	0	0	0	0	0	0	0	0	0	0	0	0	0	0	0	0	0	0	0	0	0.000223335	0	0	0	0	0	0	0	0	0	0	0	0	0	0	0	0.00021084	0	0	0	0	0	0
d__Bacteria;p__Proteobacteria;c__Alphaproteobacteria;o__Rhizobiales;f__Bradyrhizobiaceae;g__Afipia;s__Afipia_broomeae	0	0	0	0	0	0	0	0	0	0	0	0	0	0	0	0	0	0	0	0	0	0	0	0	0	0	0	0	0	0	0	0	0	0	2.65618e-05	0	0	0	0	0	0	0	0	0	0	0	0	0	0
d__Bacteria;p__Proteobacteria;c__Alphaproteobacteria;o__Rhizobiales;f__Bradyrhizobiaceae;g__Afipia;s__unclassified_Afipia	0	0	0	0	0	0	0	0	6.60755e-05	0	0	0	0	0	0	0	0	0	0	0	0	0	0	0	0	0	0	0	0	0	0	0	0	0	2.65618e-05	0	0.000279244	0	0	0	0	0	0	0	0	0	0	0	0
d__Bacteria;p__Proteobacteria;c__Alphaproteobacteria;o__Rhizobiales;f__Bradyrhizobiaceae;g__Balneimonas;s__unidentified_Balneimonas	0	0	0	0	0	0	0	0	0	0	0	0	0	0	0	0	0	0	0	0	0	0	0	0	0	0	2.62746e-05	0	0	0	0	0	0	0	0	0	0	0	0	0	0	0	0	0	0	0	0	0	0
d__Bacteria;p__Proteobacteria;c__Alphaproteobacteria;o__Rhizobiales;f__Bradyrhizobiaceae;g__Blastobacter;s__Blastobacter_denitrificans	0	0	0	0	0	0	0	0	0	0	0	0	0	8.7558e-05	0	0	0	0	0	0	0	0	0	0	0	0	0	0	0	0	0	0	0	0	0	0	0	0	0	0	0	0	0	0	0	0	0	0	0
d__Bacteria;p__Proteobacteria;c__Alphaproteobacteria;o__Rhizobiales;f__Bradyrhizobiaceae;g__Bosea;s__Bosea_genosp.	0	0	0	0	0	0	0	0	0	0	0	0	0	2.9186e-05	0	7.59619e-05	0	0	0	0	0	0	0	0	0	0	0	0	2.82446e-05	0	0	0	0	0	0	0	0	0	0	0	0	0	0	0	0	0	0	0	0
d__Bacteria;p__Proteobacteria;c__Alphaproteobacteria;o__Rhizobiales;f__Bradyrhizobiaceae;g__unclassified_Bradyrhizobiaceae;s__unclassified_Bradyrhizobiaceae	0.0000286217210240851	0	0	0	0	0	0	0	0	0	0	0	0	0.000102151	0	0	0	0	0	0	0	0	0	0	0	0	0	0	0	0	0	0	0	0	0	0	9.00787e-05	0	8.91849e-05	0	0	0.000116654	0	0	0	0	0	0	0
d__Bacteria;p__Proteobacteria;c__Alphaproteobacteria;o__Rhizobiales;f__Bradyrhizobiaceae;g__unidentified_Bradyrhizobiaceae;s__unidentified_Bradyrhizobiaceae	0	0	0	0	0	0	0	0	0	0	0	0	0	0	0	0	0	0	0	0	0	0	0	0	0	0	0.000144511	0	0	0	0	0	0	0	0	0	0	0	0	0	0	0	0	0	0	0	0	0	0
d__Bacteria;p__Proteobacteria;c__Alphaproteobacteria;o__Rhizobiales;f__Brucellaceae;g__Ochrobactrum;s__Ochrobactrum_gallinifaecis	0	0	0	0	0	0	0	0	0	0	0	0	0	0	0	0	0	0	0	0	0	0	0	0	0	0	0	0	0	0	0	0	0	0	0	0.00011433	0	0	0	0	0	0	0	0	0	0	0	0	0
d__Bacteria;p__Proteobacteria;c__Alphaproteobacteria;o__Rhizobiales;f__Brucellaceae;g__Ochrobactrum;s__Ochrobactrum_grignonense	0	0	0	0	0	0	0	0	0	0	0	0	0	0	0	0	0	0	0	0	0	0	0	0	0	0	0	0	0	0	0	0	0	0	0	0.00011433	0	4.50735e-05	0	0	0	0	0	0	0	0	0	0	0
d__Bacteria;p__Proteobacteria;c__Alphaproteobacteria;o__Rhizobiales;f__Brucellaceae;g__Ochrobactrum;s__Ochrobactrum_intermedium	0	0	0	0	0	0	0	0	0	0	0	0	0	0	0	0	0	0	0	0	0	0	0	0	0	0	0	0	0	0	0	0	0	0	0	0.000142912	0	0	0	0	0	0	8.10925e-05	0	0	0	0	0	0
d__Bacteria;p__Proteobacteria;c__Alphaproteobacteria;o__Rhizobiales;f__Brucellaceae;g__Ochrobactrum;s__unclassified_Ochrobactrum	0.00017173	0	0	0	0	0	0	0	0	0	0	0	0	0	0	0	0	0	0	0	0	0	0	0	0	0	0	0	5.64892e-05	0	0	0	0	0	0	0.000543067	0	0	0	0	0	0	0	0	0	0	0	0	0
d__Bacteria;p__Proteobacteria;c__Alphaproteobacteria;o__Rhizobiales;f__Brucellaceae;g__Ochrobactrum;s__unidentified_Ochrobactrum	0	0	0	0	0	0	0	0	0	0	0	0	0	0	0	0	0	0	0	0	0	0	0	0	0	0	0	0	0	0	0	0	0	0	0	0	0	0	0	0	0	0	0	0	0	0	0	0.000334305	0
d__Bacteria;p__Proteobacteria;c__Alphaproteobacteria;o__Rhizobiales;f__Brucellaceae;g__Paenochrobactrum;s__Paenochrobactrum_glaciei	0	0	0	0	0	0	0	0	0	0	0	0	0	0	0	0	0	0	0	0	0	0	0	0	0	0	0.000157648	0	0	0	0	0	0	0	0	4.28737e-05	0	0	0	0	0	0	0	0	0	0	0	0	0
d__Bacteria;p__Proteobacteria;c__Alphaproteobacteria;o__Rhizobiales;f__Brucellaceae;g__Pseudochrobactrum;s__unidentified_Pseudochrobactrum	0	0	0	0	0	0	0	0	0	0	0	0	0	0	0	0	0	0	0	0	0	0	0	0	0	0	0	0	0.000381302	0	0	0	0	0	0	0	0	0	0	0	0	0	0	0	0	0	0	0	0
d__Bacteria;p__Proteobacteria;c__Alphaproteobacteria;o__Rhizobiales;f__Brucellaceae;g__unclassified_Brucellaceae;s__unclassified_Brucellaceae	0	0	0	0	0	0	0	0	0	0	0	0	0	0	0	0	0	0	0	0	0	0	0	0	0	0	3.9412e-05	0	0.000268324	0	0	0	0	0	0	0	0	0	0	0	0	0	0	0	0	0	0	0	0
d__Bacteria;p__Proteobacteria;c__Alphaproteobacteria;o__Rhizobiales;f__Hyphomicrobiaceae;g__Devosia;s__unidentified_Devosia	0	0	0	0	0	0	0	0	0	0	0	0	0	0	0	0	0	0	0	0	0	0	0	0	0	0	0	0	0	0	0	0	0	0	0	0	0	0.000585955	0.00167965	1.4518e-05	0.000858118	0	0.000664958	0.000926296	0	0	0	0	0
d__Bacteria;p__Proteobacteria;c__Alphaproteobacteria;o__Rhizobiales;f__Hyphomicrobiaceae;g__Hyphomicrobium;s__unclassified_Hyphomicrobium	0	0	0	0	0	0	0	0	0	0	0	0	0	0	0	0	0	0	0	0	0	0	0	0	0	0	0	0	0	0	0	0	0	0	0	0	0	0	0	0	0	0	0	0	0	0	0	0	0
d__Bacteria;p__Proteobacteria;c__Alphaproteobacteria;o__Rhizobiales;f__Hyphomicrobiaceae;g__Hyphomicrobium;s__unidentified_Hyphomicrobium	0	0	0	0	0	0	0	0	0	0	8.64475e-05	0	0	0	0	0.000113943	0	0	0	0	0	0	0	0	3.08299e-05	0	0	0	0	0	0	0	0	5.58402e-05	0	0	0	0	0	0	0	0	0	0	0	0	0	0	0
d__Bacteria;p__Proteobacteria;c__Alphaproteobacteria;o__Rhizobiales;f__Hyphomicrobiaceae;g__Pedomicrobium;s__unidentified_Pedomicrobium	0	0	0	0	0	0	0	0	0	0	0	0	0	0	0	0	0	0	0	0	0	0	0	0	0	0	0	0	0	0	0	0	0	0	0	0.00688837	5.40472e-05	0	0	0	0	0	0	0	0	0	0	0	0
d__Bacteria;p__Proteobacteria;c__Alphaproteobacteria;o__Rhizobiales;f__Hyphomicrobiaceae;g__Rhodobium;s__Rhodobium_orientis	0	0	0	0	5.60185e-05	0	4.23191e-05	0	0	0	0	0	0	0	0	0	0	0	0	0	0	0	0	0	3.08299e-05	0	0	0	0.000649626	0	0	0	0	0	0	0.0843897	0.000153134	0	0	0	0	0	0	0	0	0	0	0	0
d__Bacteria;p__Proteobacteria;c__Alphaproteobacteria;o__Rhizobiales;f__Hyphomicrobiaceae;g__Rhodomicrobium;s__Rhodomicrobium_vannielii	0	0	0	0.000110762	0	0	0	0	0	0	0	0	0	0	0	0	0	0	0	0	0	0	0	0	0	0	0.000131373	0	0.000268324	0	0	0	0	0	0	0	0	0	0	0	0	0	0	0	0	0	0	0	0
d__Bacteria;p__Proteobacteria;c__Alphaproteobacteria;o__Rhizobiales;f__Hyphomicrobiaceae;g__Rhodoplanes;s__unidentified_Rhodoplanes	0	0	0	0	0	0	0	0	0	0	0	0	0	0	0	0	0	0	0	0	0	0	0	0	0	0	0	0	0	0	0	0	0	0	0	0	0	0	0.000237826	0	0	0	0	0	3.62358e-05	0	0	0	0
d__Bacteria;p__Proteobacteria;c__Alphaproteobacteria;o__Rhizobiales;f__Hyphomicrobiaceae;g__unclassified_Hyphomicrobiaceae;s__unclassified_Hyphomicrobiaceae	0	0	0	0	0	0	0	0	0	0	0	0	0	0	0	0	0	0	0	0	0	0	0	0	0	0	0	0	0	0	0.000121884	0	0	0	0	0	0	0	0	0	0	0	0	0	0	0	0	0	0
d__Bacteria;p__Proteobacteria;c__Alphaproteobacteria;o__Rhizobiales;f__Hyphomicrobiaceae;g__unidentified_Hyphomicrobiaceae;s__unidentified_Hyphomicrobiaceae	0	0	0	0	0	0	0	0	0	0	0	0	0	0	0	0	0	0	0	0	0	0	0	3.57088e-05	0	0	0	0	0	0	0	0	0	0	0	0	0	4.50735e-05	0	0	0	0	0	0	0	0	0	0	0
d__Bacteria;p__Proteobacteria;c__Alphaproteobacteria;o__Rhizobiales;f__Methylobacteriaceae;g__Methylobacterium;s__Methylobacterium_adhaesivum	0	0	0	0	0	0	0	0	0	0	0	0	0	0	0	0	8.15816e-05	0	0	0	0	0	0	0	0	0	0	0	0	0	0	0	0	0	0	0	0	0	0	0	4.87567e-05	0	0	0	0	0	0	0	0
d__Bacteria;p__Proteobacteria;c__Alphaproteobacteria;o__Rhizobiales;f__Methylobacteriaceae;g__Methylobacterium;s__Methylobacterium_hispanicum	0	0	0	0	0	0	0	0	0	0	0	0	0	0	0	0	0	0	0	0	0	0	0	0	0	0	0	0	0	0	0	0	0	0	0	0	0	0	0	0	0	0	0	0	0	0	0	0	0
d__Bacteria;p__Proteobacteria;c__Alphaproteobacteria;o__Rhizobiales;f__Methylobacteriaceae;g__Methylobacterium;s__Methylobacterium_komagatae	0	0	0	0	0	0	0	0	0	0	0	0	0	0	0	0	0	0	0	0	0	0	0	0	0	0	0	0	0.000127101	0	0	0	0	0	0	7.14561e-05	0	0	0	0	0	0	0	0	0	0	0	0	0
d__Bacteria;p__Proteobacteria;c__Alphaproteobacteria;o__Rhizobiales;f__Methylobacteriaceae;g__Methylobacterium;s__Methylobacterium_organophilum	0.000128798	0	0	0	0	0	0	0	0	0	0	0	0	0	0	0	0	0	0	0	0	0	0	0	0	0	0	0	0	0	0	0	4.60426e-05	6.98002e-05	0	0	0	0	0	0	0	0	0	0	0	0	0	0	0
d__Bacteria;p__Proteobacteria;c__Alphaproteobacteria;o__Rhizobiales;f__Methylobacteriaceae;g__Methylobacterium;s__unclassified_Methylobacterium	0	0	0	0	0	0	0	0	0	0	0	0	0	0	0	0	0	0	0	0	0	0	0	0	0	0	0	0	0	0	0	0	0	0	0	0.000385863	0	0	0	0	0	0	0	0	0	0	0	0	0
d__Bacteria;p__Proteobacteria;c__Alphaproteobacteria;o__Rhizobiales;f__Methylobacteriaceae;g__Methylobacterium;s__unidentified_Methylobacterium	0	2.46439e-05	0	0	0	0	0	0	0	0	0	0	0	1.4593e-05	0	0	0	0	0	0	0	0	0	0	1.5415e-05	0	0	0	0	0	0	0	0	0	0	0.000142912	9.00787e-06	0	0	0	0	0	0	0	0	0	0	0	0
d__Bacteria;p__Proteobacteria;c__Alphaproteobacteria;o__Rhizobiales;f__Methylobacteriaceae;g__unclassified_Methylobacteriaceae;s__unclassified_Methylobacteriaceae	0	0	0	0	0	0	0	0	0	0	0	0	0	0	3.65359e-05	0	0	3.80672e-05	0	0	0	0	0	0	0	0	0	0	0	0	4.57066e-05	0	0.000149639	6.98002e-05	0	0	0	9.01469e-05	0.000118913	0	0.000107265	0	0	9.08133e-05	0	0	0.00015066	0	0
d__Bacteria;p__Proteobacteria;c__Alphaproteobacteria;o__Rhizobiales;f__Methylobacteriaceae;g__unidentified_Methylobacteriaceae;s__unidentified_Methylobacteriaceae	0.000186041	0	0	0	0	0	0	0	0	0	0	0	0	0	0	0	0	0	0	0	0	0	0	0	0	0	0	0	0	0	0	0	0	0	0	0	0	0	0	0	0	0	0	0	0	0	0	0	0
d__Bacteria;p__Proteobacteria;c__Alphaproteobacteria;o__Rhizobiales;f__Methylocystaceae;g__unclassified_Methylocystaceae;s__unclassified_Methylocystaceae	0	0	0	0	0	0	0	0	0	0	0	0	0	0	0	0	0	0	0	0	0	0	0	0	0	0	0	0	0.000268324	0	0	0	0	0	0	0	0	0	0	0	0	0	0	0	0	0	0	0	0
d__Bacteria;p__Proteobacteria;c__Alphaproteobacteria;o__Rhizobiales;f__Methylocystaceae;g__unidentified_Methylocystaceae;s__unidentified_Methylocystaceae	0	0	0	0	0	0	0	0	0	0	0	0	0	0	0	0	4.07908e-05	0	0	0	0	0	0	0	0	0	0	0	0	0	0	0	0	0	0	0	0	0	0	0	0	0	0	0	0	0	0	0	0
d__Bacteria;p__Proteobacteria;c__Alphaproteobacteria;o__Rhizobiales;f__Phyllobacteriaceae;g__Aliihoeflea;s__Aliihoeflea_aestuarii	0	0	0	0	0	0	0	2.63103e-05	0	0	0	0	0	0	0	0	0	0	0	0	0	0	0	0	0	0	0	0	0	0	0	0	1.15107e-05	2.79201e-05	0	2.85825e-05	0	0	0	0	0	0	0	0	0	0	0	0	0
d__Bacteria;p__Proteobacteria;c__Alphaproteobacteria;o__Rhizobiales;f__Phyllobacteriaceae;g__Aminobacter;s__unidentified_Aminobacter	0.0000572434420481703	0	0	0.000203064	0	0	0	0	5.28604e-05	0	0.000284042	0	0	0	0	0	0	0	0	0	0.000103095	0	0	0	0	0	0.000748827	0	0.00210422	0.000113728	0	0	0	0	0	0	0	0	0.000133777	0	0	0	0.000632521	0	0	0	0	0	0
d__Bacteria;p__Proteobacteria;c__Alphaproteobacteria;o__Rhizobiales;f__Phyllobacteriaceae;g__Aquamicrobium;s__Aquamicrobium_aerolatum	0	0	0	0	0	0	0	0	0	0	0	0	0	0	0	0	0	0	0	0	0	0	0	0	0	0	0	0	0	0	0	0	0	0	0	0.00022866	0	0	0	0	0	0	0	0	0	0	0	0	0
d__Bacteria;p__Proteobacteria;c__Alphaproteobacteria;o__Rhizobiales;f__Phyllobacteriaceae;g__Aquamicrobium;s__Aquamicrobium_defluvii	0	0.000123219	0	0	0	0	0	0	0	0	0	0	9.08492e-05	0	0	0	0	5.07563e-05	0	0	0	0	0	0	0.00012332	0	7.88239e-05	6.47176e-05	0	0	0	0	0	0	0	0	0	0	0	0	0	0	0	0	0	0	0	0	0
d__Bacteria;p__Proteobacteria;c__Alphaproteobacteria;o__Rhizobiales;f__Phyllobacteriaceae;g__Chelativorans;s__unclassified_Chelativorans	0	0	0	0	0	0	0	0	0	0	0	0	0	0	0	0	0	0	0	0	0	0	0	0	0	0	0	0	0	0	0	0	0	0	0	0	0	0	0	0	0	0	0	0	0	0	0	0	0
d__Bacteria;p__Proteobacteria;c__Alphaproteobacteria;o__Rhizobiales;f__Phyllobacteriaceae;g__Chelativorans;s__unidentified_Chelativorans	0	0	0	0	0	0	0	0	0	0	0	0	0	0	0	0	0	0	0	0	0	0	0	0	0	0	0	0	0.000141223	0	0	0	0	0	0	0	0	0	0	0	0	0	0.00021084	0	0	0	2.73928e-05	0	0
d__Bacteria;p__Proteobacteria;c__Alphaproteobacteria;o__Rhizobiales;f__Phyllobacteriaceae;g__Defluvibacter;s__unidentified_Defluvibacter	0	0	0	0	0	0	0	7.89308e-05	0	0	0	0	0	0	0	0	0	0	0	0	0	0	0	0	0	0	0	0	0	0	0	0	0	0	0	0	0	0	0	0	0	0	0	0	0	0	0	0	0
d__Bacteria;p__Proteobacteria;c__Alphaproteobacteria;o__Rhizobiales;f__Phyllobacteriaceae;g__Mesorhizobium;s__Mesorhizobium_alhagi	0	0	0	0	0	0	0	0	0	0	0	0	0	0	0	0	0	0	0	0	0	0	0	0	0	0	0	0	7.06115e-05	0	0	0	0	0	0	0	0	0	0	0	0	0	0	0	0	0	0	0	0
d__Bacteria;p__Proteobacteria;c__Alphaproteobacteria;o__Rhizobiales;f__Phyllobacteriaceae;g__Mesorhizobium;s__unclassified_Mesorhizobium	0	0	0	0	0	0	0	0	0	0	0	0	0	0	0	0	0	0	0	0	0	0	0	0	0	0	0	0	0	0	0	0	0	0	0	0	0	0	0	0	0	0	0	0	0	0	0	0	0
d__Bacteria;p__Proteobacteria;c__Alphaproteobacteria;o__Rhizobiales;f__Phyllobacteriaceae;g__Mesorhizobium;s__unidentified_Mesorhizobium	0	0	0	0	0	0	0	0	0	0	0	0	0	0	0	0	0	0	0	0	0	0	0	0	0	0	0	0	0	0	0	0	0	0	0	0	0	0	0	0	0	0	0	0	0	0	0	0	0
d__Bacteria;p__Proteobacteria;c__Alphaproteobacteria;o__Rhizobiales;f__Phyllobacteriaceae;g__Nitratireductor;s__unidentified_Nitratireductor	0	0	0	0	0	0	0	0	0	0	0	0	0	0	0	0	0	0	0	0	0	0	0	0	0	0	0	0	0.000155345	0	0	0	0	0	0	0	0	0	0	0	0	0	0	0	0	0	0	0	0
d__Bacteria;p__Proteobacteria;c__Alphaproteobacteria;o__Rhizobiales;f__Phyllobacteriaceae;g__Phyllobacterium;s__unidentified_Phyllobacterium	0	0	0	0	0	0	0	2.63103e-05	0	0	0	0	0	0	0	0	0	0	0	0	0	0	0	0	0	0	0	0	0	0	0	0	0	0	0	0	0	0	0	0	0	0	0	0	0	0	0	0	0
d__Bacteria;p__Proteobacteria;c__Alphaproteobacteria;o__Rhizobiales;f__Phyllobacteriaceae;g__Pseudaminobacter;s__unclassified_Pseudaminobacter	0	0	0	0	0	0	0	0	0	0	0	0	0	0	0	0	0	0	0	0	0	0	0	0	0	0	0	0	0	0	0	0	0	0	0	0	0	0	0	0	0	0	0	0	0	0	0	0	0
d__Bacteria;p__Proteobacteria;c__Alphaproteobacteria;o__Rhizobiales;f__Phyllobacteriaceae;g__Pseudaminobacter;s__unidentified_Pseudaminobacter	0	0	0	0	0	0	0	0	0	0	0	0	0	0	0	0	0	0	0	0	0	0	0	0	0	0	0	0	0	0	0	0	0	0	0	0	0	0	0.000133777	0	0	0	0	0	0	0	0	0	0
d__Bacteria;p__Proteobacteria;c__Alphaproteobacteria;o__Rhizobiales;f__Phyllobacteriaceae;g__Thermovum;s__Thermovum_composti	0	0	0	0	0	0	0	0	0	0	0	0	0	0	0	0	0	0	0	0	0	0	0	0	0	0	0	0	0	0	0	0	0	0	0	0	0	0	0	0	0	0	0	0	0	0	0	0	0
d__Bacteria;p__Proteobacteria;c__Alphaproteobacteria;o__Rhizobiales;f__Phyllobacteriaceae;g__unclassified_Phyllobacteriaceae;s__unclassified_Phyllobacteriaceae	0	0	0	0	0	0	0	0	0	0	0	0	0	0	0	0	0	0	0	0	0	0	0	0	0	0	0	0	0	0	0	0	0	0	0	0	0	0	0.000327011	0	0	0	6.4874e-05	0	6.0393e-05	0	0	6.6861e-05	0
d__Bacteria;p__Proteobacteria;c__Alphaproteobacteria;o__Rhizobiales;f__Phyllobacteriaceae;g__unidentified_Phyllobacteriaceae;s__unidentified_Phyllobacteriaceae	0	0	0	0	0	1.95913e-05	0	0	0	0	0.000444587	0	0	0	0	0	0	0	0	0	5.15477e-05	0	0	0	0	0	0	0	0	0	0	0	0	0	0	0	0	0	0	0	0	0	0	0	0	3.25478e-05	0	0	0
d__Bacteria;p__Proteobacteria;c__Alphaproteobacteria;o__Rhizobiales;f__Rhizobiaceae;g__Agrobacterium;s__Agrobacterium_undicola	0	0	0	0	0	0	0	0	0	0	0	0	0	0	0	0	0	0	0	0	0	0	0	0	0	0	0	0	0	0	0	0	0	0	0	0	0	0	0	0	0	0	0	0	0	0	0	0	0
d__Bacteria;p__Proteobacteria;c__Alphaproteobacteria;o__Rhizobiales;f__Rhizobiaceae;g__Agrobacterium;s__Agrobacterium_vitis	0	0	0	0	0	0	0	0	0	0	0	0	0	0	0	0	2.71939e-05	0	0	0	0	0	0	0	0	0	0	0	0	0	0	0	0	0	0	0	0	0.00162264	0.000728343	0	0.00411507	0	0	0.000181627	0	0	0	0	0
d__Bacteria;p__Proteobacteria;c__Alphaproteobacteria;o__Rhizobiales;f__Rhizobiaceae;g__Agrobacterium;s__unclassified_Agrobacterium	0	0	0	0	0	0	0	0	0	0	0	0	0	0	0	0	2.71939e-05	0	0	0	0	0	0	0	0	0	0	0	0	0	0	0	0	0	0	0	0	0	5.94566e-05	0	0	0	0	0	0	0	0	0	0
d__Bacteria;p__Proteobacteria;c__Alphaproteobacteria;o__Rhizobiales;f__Rhizobiaceae;g__Agrobacterium;s__unidentified_Agrobacterium	0	0	0	0	0	0	0	0	0	0	0.000148196	0	0	0	0	0	6.79847e-05	0	0	0	0	0	0	0	0	0	5.25493e-05	0	0	0	0	0	0	0	0	0	0	0.000856396	0	0.00014518	0.000321794	0	4.86555e-05	0	0	0	0	0	0
d__Bacteria;p__Proteobacteria;c__Alphaproteobacteria;o__Rhizobiales;f__Rhizobiaceae;g__Kaistia;s__unidentified_Kaistia	0	0	0	0	0	0	0	0	0	0	0	0	0	0	0	0	0	0	0	0	0	0	0	0	0	0	0	0	0	0	0	0	0	0	0	0	0	0	5.94566e-05	0	8.77621e-05	0	0	7.26507e-05	0	0	0	0	0
d__Bacteria;p__Proteobacteria;c__Alphaproteobacteria;o__Rhizobiales;f__Rhizobiaceae;g__Rhizobium;s__Rhizobium_daejeonense	0	0	0	0	0	0	0	0	0	0	0	0	0	0	0	0	0	0	0	0	0	0	0	0	0	0	0	0	0	0	0	0	0	0	0	0.00124334	0	0	0	2.9036e-05	1.95027e-05	0	0	0	0	0	0	0	0
d__Bacteria;p__Proteobacteria;c__Alphaproteobacteria;o__Rhizobiales;f__Rhizobiaceae;g__Rhizobium;s__Rhizobium_giardinii	0	0	0	0	0	0	0	0	0	0	0	0	0	0	0	0	0	0	0	0	0	0	0	0	0	0	0	0	0	0	0	0	0	0	0	0.000128621	0	0	0	0	0	0	0	0	0	0	0	0	0
d__Bacteria;p__Proteobacteria;c__Alphaproteobacteria;o__Rhizobiales;f__Rhizobiaceae;g__Rhizobium;s__unclassified_Rhizobium	0	0	0	0	0	0	0	0	0	0	0	0	0	0	0	0	0	0	0	0	0	0	0	0	0	0	0	0	0	0	0	0	0	0	0	0	0	0	0	0	0	0	0	0	0	0	0	0	0
d__Bacteria;p__Proteobacteria;c__Alphaproteobacteria;o__Rhizobiales;f__Rhizobiaceae;g__Rhizobium;s__unidentified_Rhizobium	0	0	0	0	0	0	0	0	0	0	0.000160545	0	0	0	0	0	0	0	0	0	0	0	0	0	0	0	0	0	0	0	0	0	0	0	0	0	0	0	0	0	0	0	0	0	0	0	0	0	0
d__Bacteria;p__Proteobacteria;c__Alphaproteobacteria;o__Rhizobiales;f__Rhizobiaceae;g__Shinella;s__Shinella_granuli	0	0	0	0	2.80092e-05	0	2.82127e-05	0	0	0	2.46993e-05	6.00262e-05	0	0	0	0	0	0	2.46591e-05	0	2.57739e-05	0	0	2.38058e-05	0	0	2.62746e-05	0	0.000268324	0	0	0	0	0	0	0.000342989	0	0	0	0	0	0	0	0	0	0	0	0	0
d__Bacteria;p__Proteobacteria;c__Alphaproteobacteria;o__Rhizobiales;f__Rhizobiaceae;g__Shinella;s__unclassified_Shinella	0	0	0	0	0	0	0	0	0	0	3.70489e-05	0	2.27123e-05	0	0	3.79809e-05	2.71939e-05	0	0	0	0	0	0	0	9.24898e-05	0	2.62746e-05	0	5.64892e-05	4.26482e-05	0	0	0	0	0	0.000200077	3.60315e-05	0	0	0	0	0	0	0	0	0	0	0	0
d__Bacteria;p__Proteobacteria;c__Alphaproteobacteria;o__Rhizobiales;f__Rhizobiaceae;g__Shinella;s__unidentified_Shinella	0	0	0	0	0	0	0	0	0	0	0	0	0	0	0	5.69714e-05	0	0	0	0	0	0	0	0	0	0	0	0	0	0	0	0	0	2.79201e-05	0	0	0	0	0	0	0	0	0	0	0	0	0	0	0
d__Bacteria;p__Proteobacteria;c__Alphaproteobacteria;o__Rhizobiales;f__Rhizobiaceae;g__Sinorhizobium;s__unidentified_Sinorhizobium	0	0	0	0.000129223	0	0	0	5.26205e-05	0	0	0	0	0	0	3.65359e-05	0	0	0	0	0	0	0	0	0	0	0	0.000118236	0	0.000691993	0	6.09422e-05	0	0	0	0	0	0	0	7.43207e-05	0	0	0	0	0	0	0	0	0	0
d__Bacteria;p__Proteobacteria;c__Alphaproteobacteria;o__Rhizobiales;f__Rhizobiaceae;g__unclassified_Rhizobiaceae;s__unclassified_Rhizobiaceae	0	0	0	0	0	0	0	0	0	0	0	0	0	0	0	0	0	0	0	0	0	0	0	0	0	0	0	0	0.000112978	0	0	0	0	0	0	0	0	0	0.000148641	0	0	0	0.000145966	0	0	0	0	0	0
d__Bacteria;p__Proteobacteria;c__Alphaproteobacteria;o__Rhizobiales;f__Rhizobiaceae;g__unidentified_Rhizobiaceae;s__unidentified_Rhizobiaceae	0	0	0	0	0	0	0	0	0	0	0	0	0	0	0	0	0	0	0	0	0	0	0	0	0	0	0	0	0	7.10803e-05	0	0	0	0	0	0	0	0	0	0	0	0	0	0	0	0	0	0	0
d__Bacteria;p__Proteobacteria;c__Alphaproteobacteria;o__Rhizobiales;f__Xanthobacteraceae;g__Ancylobacter;s__unclassified_Ancylobacter	0	0	0	0	0	0	0	0	0	0	0	0	0	0	0	0	0	0	0	0	0	0	0	0	0	0	0	0	0	0	0	0	0	0	0	0	0	0	0	0	0	0	0	0	0	0	0	0	0
d__Bacteria;p__Proteobacteria;c__Alphaproteobacteria;o__Rhizobiales;f__Xanthobacteraceae;g__Labrys;s__unidentified_Labrys	0.0000572434420481703	0	0	0	0	0	4.23191e-05	0	0	0	0	0	0	0	0	0	0	0	0	0	0	0	0	0	0	0	9.19613e-05	0	0	0	0	0	0	0	0	0	0	0	0	0	0	0	0	0	0	0	0	0	0
d__Bacteria;p__Proteobacteria;c__Alphaproteobacteria;o__Rhizobiales;f__Xanthobacteraceae;g__Xanthobacter;s__Xanthobacter_agilis	0	0	0	0	0	0	0	0	0	0	0	0	0	0	0	0	0	0	0	0	0	0	0	0	0	0	0	0	0.000282446	0.000113728	6.09422e-05	0	0	0	0	0	0	0	0	0	0	0	0	0	0	0	0	0	0
d__Bacteria;p__Proteobacteria;c__Alphaproteobacteria;o__Rhizobiales;f__Xanthobacteraceae;g__Xanthobacter;s__unidentified_Xanthobacter	0.0000715543025602129	0	0	0	0	0	0	0	0	0	0	0	0	0	0	3.79809e-05	0	3.80672e-05	4.93182e-05	0	0	6.18628e-05	0	0	0	0	0	0	0	0	0	0	4.60426e-05	0	0	0	0	0	0	0	0	0	0	0	0	0	0	0	0
d__Bacteria;p__Proteobacteria;c__Alphaproteobacteria;o__Rhizobiales;f__Xanthobacteraceae;g__unclassified_Xanthobacteraceae;s__unclassified_Xanthobacteraceae	0	0	0	0	0	0	0.000211595	0	0	0	0	0	0	0	0	0	0	0.000164958	0	0	0	0	0	0	0	0	0	0	0	0	0	0	0	0	0	0	0	0	0	0	0	0	0	0	0	0	0	0	0
d__Bacteria;p__Proteobacteria;c__Alphaproteobacteria;o__Rhizobiales;f__unclassified_Rhizobiales;g__unclassified_Rhizobiales;s__unclassified_Rhizobiales	0	0	0	3.69208e-05	0	0	0	0	0	0	0	0	0	0	0	0	0	0	0	0	0	0	0	0	0	0	0	0	0	0	0	0	0	0	0	0	0	0.000653565	0.000163506	0	0.000243784	0	0	0	2.41572e-05	0	4.10891e-05	0	0
d__Bacteria;p__Proteobacteria;c__Alphaproteobacteria;o__Rhizobiales;f__unidentified_Rhizobiales;g__unidentified_Rhizobiales;s__unidentified_Rhizobiales	0	0	0	0	0	0	0	0	0	0	0	0	0	0	0	0	0	0	0	0	0	0	0	0	0	0	5.25493e-05	0	0	0	0	2.83865e-05	0	0	0	0	0	0	0	0	3.90054e-05	0	0	0	0	0	0	0	0
d__Bacteria;p__Proteobacteria;c__Alphaproteobacteria;o__Rhodobacterales;f__Hyphomonadaceae;g__Hyphomonas;s__unidentified_Hyphomonas	0	0	0	0	0	0	0	0	0	0	0	0	0	0	0	0	0	0	0	0	0	0	0	0	0	0	0	0	0	0	0	0	0	0	0	0	0	0	0	0	0	0	0	0	0	0	0	0	0
d__Bacteria;p__Proteobacteria;c__Alphaproteobacteria;o__Rhodobacterales;f__Hyphomonadaceae;g__Oceanicaulis;s__unidentified_Oceanicaulis	0	0	0	0	0	0	0	0	0	0	0	0	0	0	0	0	0	0	0	0	0	0	0	0	0	0	0	0	0	0	0	0	0	0	0	0	0	0	0	0	0	0	0.000194622	0	0	0	2.73928e-05	0	0
d__Bacteria;p__Proteobacteria;c__Alphaproteobacteria;o__Rhodobacterales;f__Rhodobacteraceae;g__Albidovulum;s__Albidovulum_inexpectatum	0.0000429325815361277	0	0	0	0	0	0	0	0	0	0	0	0	0	0	0.00081659	0	0	0	0	0	0	0	0	0	0	0	0	0	0	0	0	0	2.79201e-05	0	0	0	0	0	0	0	0	0	0	0	0	0	0	0
d__Bacteria;p__Proteobacteria;c__Alphaproteobacteria;o__Rhodobacterales;f__Rhodobacteraceae;g__Amaricoccus;s__unidentified_Amaricoccus	0	0	0	0	0	0	0	0	0	0	0	0	0	0	0	0	0	0	0	0	0	0	0	0	0	0	0	0	0.000127101	0	0	0	0	0	0	0	0	0	0	0	0	0	0	0	0	0	0	0	0
d__Bacteria;p__Proteobacteria;c__Alphaproteobacteria;o__Rhodobacterales;f__Rhodobacteraceae;g__Anaerospora;s__unidentified_Anaerospora	0	0	0	0.000147683	0	0	0	0	0	0	0	0	0	0	0	0	0	0	0	0	0	0	0	0	0	0	0	0	0	0	0	0	0	0	0	0	0	6.76102e-05	0.00017837	0	0.000555826	0	0	0	0	0	0	5.34888e-05	0
d__Bacteria;p__Proteobacteria;c__Alphaproteobacteria;o__Rhodobacterales;f__Rhodobacteraceae;g__Oceaniovalibus;s__Oceaniovalibus_guishaninsula	0.0000572434420481703	0	0	0	0	0	0	0	0	0	0	0	0	0	0	0.00144328	0	0	0	0	0	0	0	0	0	0	0	0	0	0	0	0	0	0.000167521	0	0	0	0	0	0	0	0	0	0	0	0	0	0	0
d__Bacteria;p__Proteobacteria;c__Alphaproteobacteria;o__Rhodobacterales;f__Rhodobacteraceae;g__Paracoccus;s__Paracoccus_aminovorans	0	0	0	0	0	0	0	0	0	0	0	0	0	0	0	0	0	0	0	0	0	0	0	0	0	0	0	0	0	0	0	0	0	0	0	0	0	0	5.94566e-05	0	0	0	0	0	0	0	0	0	0
d__Bacteria;p__Proteobacteria;c__Alphaproteobacteria;o__Rhodobacterales;f__Rhodobacteraceae;g__Paracoccus;s__Paracoccus_kawasakiensis	0	0	0	0	0	0	0	0	0	0	0	0	0	0	0	0	0	0	0	0	0	0	0	0	0	0	0	0	0.000466036	2.84321e-05	0	0	0	0	0	0	0	0	0	0	1.95027e-05	0	0	0	0	0	0	0	0
d__Bacteria;p__Proteobacteria;c__Alphaproteobacteria;o__Rhodobacterales;f__Rhodobacteraceae;g__Paracoccus;s__Paracoccus_marcusii	0.0000286217210240851	0	0	0	0	0	0	0	0	0	0	0	0	0	0	0.000284857	0	0	0	0	0	0	0	0	0	0	0	0	0.000282446	0	0	0	4.60426e-05	2.79201e-05	0	4.28737e-05	0	0	0.000104049	0	0	7.77696e-05	0	0	0	0	0	0	0
d__Bacteria;p__Proteobacteria;c__Alphaproteobacteria;o__Rhodobacterales;f__Rhodobacteraceae;g__Paracoccus;s__unclassified_Paracoccus	0	0	0	0	0	0	0	0	0	0	0	0	0	0	0	0	0	0	0	0	0	0	8.37619e-05	0	0	0	0	0	0.000353057	0	0	0	0	0	0	0	0	0	0	5.8072e-05	4.87567e-05	0	0	0	0.000108707	0	0	0.000147094	0
d__Bacteria;p__Proteobacteria;c__Alphaproteobacteria;o__Rhodobacterales;f__Rhodobacteraceae;g__Paracoccus;s__unidentified_Paracoccus	0	0	0	0	0	0	0	3.94654e-05	0	0	0	0	0	0	0	0	0	0	0	0	0	0	0	0	0	0	0	0	0	0	0	0	0	0	0	0	0	0.000292978	0	0	2.9254e-05	0	0	0	0	0	0	0	0
d__Bacteria;p__Proteobacteria;c__Alphaproteobacteria;o__Rhodobacterales;f__Rhodobacteraceae;g__Pseudorhodobacter;s__Pseudorhodobacter_incheonensis	0	0	0	0	0	0	0	0	0	0	0	0	0	0	0	0	0	0	0	0	0	3.71177e-05	0	2.38058e-05	0	0	0	0	0	0	0	0	0	0	0	0	0	0	0	0	0	0	0	0	0	0	0	0	0
d__Bacteria;p__Proteobacteria;c__Alphaproteobacteria;o__Rhodobacterales;f__Rhodobacteraceae;g__Rhodobacter;s__unclassified_Rhodobacter	0	0	0	0	0	0	0	0	0	0	3.70489e-05	0	0	0	0	0	0	0	0	0	0	0	0	0	0	0	0	0	0	0	0	0	0	0	0	0	0	0	0.000520245	0	0.00107265	0	0	0	0	0	0	0	0
d__Bacteria;p__Proteobacteria;c__Alphaproteobacteria;o__Rhodobacterales;f__Rhodobacteraceae;g__Rhodobacter;s__unidentified_Rhodobacter	0	0	0	0	0	0	0	0	2.64302e-05	0	0	0	0	0	0	0	0	0	0	0	0	0	0	0	0	0	0.000183923	0	0.000353057	0	0	0	0	0	0	0	0	0.00139728	0.0134818	0	0.00383228	0.000349963	0	0.00110792	0	0	0	0	0
d__Bacteria;p__Proteobacteria;c__Alphaproteobacteria;o__Rhodobacterales;f__Rhodobacteraceae;g__Rubellimicrobium;s__unidentified_Rubellimicrobium	0	0	0	0	0	0	0	0	0	0	0	0	0	0	0	0	0	0	0	0	0	0	0	0	3.08299e-05	0	0	0	0	0	0	0	0	0	0	0	0	0	0	0	0	0	0	0	0	0	0	0	0
d__Bacteria;p__Proteobacteria;c__Alphaproteobacteria;o__Rhodobacterales;f__Rhodobacteraceae;g__Ruegeria;s__Ruegeria_lacuscaerulensis	0	0	0	0	0	0	0	0	0	0	0	0	0	0	0	0	0	0	0	0	0	0	0	0	0	0	0	0	0	0	0	0	0	0	0	0	0	0	0	0	0	0	0	0	0	0	0	0	0
d__Bacteria;p__Proteobacteria;c__Alphaproteobacteria;o__Rhodobacterales;f__Rhodobacteraceae;g__Ruegeria;s__unclassified_Ruegeria	0	0	0	0	0	0	0	0	0	0	0	0	0	0	0	0	0	0	0	0	0	0	0	0	0	0	0	0	0	0	0	0	0	0	0	0	0	0	0	0	0	0	0	0	0	0	0	0	0
d__Bacteria;p__Proteobacteria;c__Alphaproteobacteria;o__Rhodobacterales;f__Rhodobacteraceae;g__Ruegeria;s__unidentified_Ruegeria	0	2.46439e-05	0	0	0	0	0	0	0	0	2.46993e-05	0	0	0	0	0	0	0	0	0	6.44347e-05	0	0	0	0	0	6.56866e-05	0	9.88561e-05	0	0	0	0	0	0	0	0	0	0	0	0	0	0	0	0	0	0	0	0
d__Bacteria;p__Proteobacteria;c__Alphaproteobacteria;o__Rhodobacterales;f__Rhodobacteraceae;g__Seohicola;s__Seohicola_saemankumensis	0	0	0	0	0	0	0	0	0	0	0	0	0	0	0	0	0	7.61344e-05	8.63068e-05	0	0	0	6.70095e-05	3.57088e-05	0	0	0	0	4.23669e-05	5.68642e-05	6.09422e-05	0	0	0	0	0	0	0	0	0	0	0	0	0	0	0	0	0	0
d__Bacteria;p__Proteobacteria;c__Alphaproteobacteria;o__Rhodobacterales;f__Rhodobacteraceae;g__unclassified_Rhodobacteraceae;s__unclassified_Rhodobacteraceae	0	0	0	0	0	0	0	0	0	0	0	0	0	0	0	0	0	0	0	0	0	0	0	0	0	0	0	0	0	0	0	0	0	0	0	0	0	0.000247904	0.00114454	0	0.0029449	0	0.000145966	0.000871808	0	0	0	0	0
d__Bacteria;p__Proteobacteria;c__Alphaproteobacteria;o__Rhodobacterales;f__Rhodobacteraceae;g__unidentified_Rhodobacteraceae;s__unidentified_Rhodobacteraceae	0	0	0	0	0	0	0	0	0	0	0	0	0	0	0	0	0	0	0	0	0	0	3.35048e-05	0	0	0	0	0	0	0	0	0	0	0	0	0	0	0	2.97283e-05	0	1.95027e-05	0.000116654	8.10925e-05	0	0	0	0	0	0
d__Bacteria;p__Proteobacteria;c__Alphaproteobacteria;o__Rhodospirillales;f__Acetobacteraceae;g__Acetobacter;s__unidentified_Acetobacter	0	0	0	0	0	0	0.000211595	0	0	0	2.46993e-05	0	0	0	0	0	0	0	0	0	0.000103095	4.94903e-05	0	0	0	0	0	0.0005501	0	0	0	4.25798e-05	0	0	0	0	0	0	0	0	0	0	0	0	0	0	0	0	0
d__Bacteria;p__Proteobacteria;c__Alphaproteobacteria;o__Rhodospirillales;f__Acetobacteraceae;g__Acidocella;s__unidentified_Acidocella	0	4.92878e-05	0	7.38416e-05	0	0	0	0	0	0	0.000160545	6.00262e-05	0	0	0	0	0	0	0	0	3.86608e-05	0	5.02571e-05	0	0	0	5.25493e-05	0.000129435	0.0014546	0	6.09422e-05	0	0	0	0	0	0	0	0	0	0	0	0	0	0	0	0	0	0
d__Bacteria;p__Proteobacteria;c__Alphaproteobacteria;o__Rhodospirillales;f__Acetobacteraceae;g__Craurococcus;s__Craurococcus_roseus	0	0	0	0	0	0	0	0	0	0	0	0	0	0	0	0	0	0	0	0	0	0	0	0	0	0	0.000105099	0	0	0	0	0	0	0	0	0	0	0	0	0	0	0	0	0	0	0	0	0	0
d__Bacteria;p__Proteobacteria;c__Alphaproteobacteria;o__Rhodospirillales;f__Acetobacteraceae;g__Gluconacetobacter;s__unclassified_Gluconacetobacter	0	0	0	0	0	0	0	0	0	0	0	0	0	0	0	0	0	0	0	0	0	0	0	0	0	0	5.25493e-05	0	0.000127101	0	0	0	0	0	0	0	0	0	0	0	0	0	0	0	0	0	0	0	0
d__Bacteria;p__Proteobacteria;c__Alphaproteobacteria;o__Rhodospirillales;f__Acetobacteraceae;g__Roseomonas;s__Roseomonas_aquatica	0	0	0	5.53812e-05	0	0	0	0	0	0	0	0	0	0	0	0	0	0	0	0	0	0	0	0	0	0	7.88239e-05	0	0	0	0	0	0	2.79201e-05	0	0	0	0	0	0	0	0	0	0	0	0	0	0	0
d__Bacteria;p__Proteobacteria;c__Alphaproteobacteria;o__Rhodospirillales;f__Acetobacteraceae;g__Roseomonas;s__unclassified_Roseomonas	0	0	0	0	0	0	0	0	0	0	0	0	0	0	0	0	0	0	0	0	0	0	0	0	0	0	0	0	0.000127101	0	0	0	0	0	0	0	0	0	0	0	0	0	0	0	0	0	0	0	0
d__Bacteria;p__Proteobacteria;c__Alphaproteobacteria;o__Rhodospirillales;f__Acetobacteraceae;g__unclassified_Acetobacteraceae;s__unclassified_Acetobacteraceae	0	0	0	0	0	0	0	0	0	0	0	0	0	0	0	0	0	0	0	0	0	0	0	0	0	0	6.56866e-05	0	0	0	0	0	0	0	0	0	0	0	0	0	0	0	0	0	0	0	0	0	0
d__Bacteria;p__Proteobacteria;c__Alphaproteobacteria;o__Rhodospirillales;f__Acetobacteraceae;g__unidentified_Acetobacteraceae;s__unidentified_Acetobacteraceae	0	0	5.10943e-05	0	0	0	0	0	2.64302e-05	0	0	0	0	0	0	0	0	0	2.46591e-05	0	0	0	0	0	7.70749e-05	0	3.9412e-05	3.23588e-05	0.000169468	0	0	0	0	0	0	0	0	0	0	0	0	0	0.000243277	0	0	0	0	0	0
d__Bacteria;p__Proteobacteria;c__Alphaproteobacteria;o__Rhodospirillales;f__Rhodospirillaceae;g__Azospirillum;s__Azospirillum_irakense	0	0	0	0	0	0	0	0	0	0	0	0	0	0	0	0	0	0	0	0	0	0	0	0	0	0	9.19613e-05	0	0	0	0	0	0	0	0	0	0	0	0	0	0	0	0	0	0	0	0	0	0
d__Bacteria;p__Proteobacteria;c__Alphaproteobacteria;o__Rhodospirillales;f__Rhodospirillaceae;g__Azospirillum;s__unidentified_Azospirillum	0	0	0	0	0	0	0	2.63103e-05	0	0	0	0	0	0	0	0	0	0	0	0	0	0	0	0	0	0	0.000236472	0	0.000635503	0	0	0	0	0	0	0	0	0	0	0	0	0	0	0	0	0	0	0	0
d__Bacteria;p__Proteobacteria;c__Alphaproteobacteria;o__Rhodospirillales;f__Rhodospirillaceae;g__Phaeospirillum;s__Phaeospirillum_fulvum	0	0	0	0	0	0	0	0	0	0	0	0	0	0	0	0	0	0	0	0	0	0	0	0	0	0	0	0	0	0	0	0	0	0	0	0	0	0	0	0	0	0	0	0	0	0	0	0	0
d__Bacteria;p__Proteobacteria;c__Alphaproteobacteria;o__Rhodospirillales;f__Rhodospirillaceae;g__Reyranella;s__Reyranella_massiliensis	0	0	0	3.69208e-05	0	0	0	0	0	0	0	0	0	0	0	0	0	0	0	0	0	0	0	0	0	0	0	0	0.000353057	0	0	0	0	0	0	0	0	0	5.94566e-05	0	0	0	0	0	0	0	0	0	0
d__Bacteria;p__Proteobacteria;c__Alphaproteobacteria;o__Rhodospirillales;f__Rhodospirillaceae;g__Skermanella;s__unidentified_Skermanella	0	0	0	0	0	0	0	0	0	0	0	0	0	0	0	0	0	0	0	0	0	0	0	0	0	0	0	0	0	0	0	0	0	0	0	0	0	0	0	0	0	5.83272e-05	0	0	0	0	0	0	0
d__Bacteria;p__Proteobacteria;c__Alphaproteobacteria;o__Rhodospirillales;f__Rhodospirillaceae;g__unclassified_Rhodospirillaceae;s__unclassified_Rhodospirillaceae	0	0	0	0	0	0	0	0	2.64302e-05	0	0	0	0	0	0	0	0	0	0	0	0	0	0	0	0	0	0	0	0	0	0	0	0	0	0	0	0	0	0	0	0	0	0	0	0	0	0	0	0
d__Bacteria;p__Proteobacteria;c__Alphaproteobacteria;o__Rhodospirillales;f__Rhodospirillaceae;g__unidentified_Rhodospirillaceae;s__unidentified_Rhodospirillaceae	0	0	0	0	0	0	0	0	0	0	0	0	0	0	0	0	0	0	0	0	0	0	0	0	0	0	0	0	0.000197712	0	0	0	0	0	0	0	0	0	5.94566e-05	0	1.95027e-05	0	0	0	0	0	2.73928e-05	0	0
d__Bacteria;p__Proteobacteria;c__Alphaproteobacteria;o__Rhodospirillales;f__unclassified_Rhodospirillales;g__unclassified_Rhodospirillales;s__unclassified_Rhodospirillales	0	0	0	0	0	0	0	0	0	0	0	0	0	0	0	0	0	0	0	0	0	0	0	0	0	0	0	0	0	0	0	0	0	0	0	0	0	0	0	0	0	0	0	0	0	0	0	0	0
d__Bacteria;p__Proteobacteria;c__Alphaproteobacteria;o__Rhodospirillales;f__unidentified_Rhodospirillales;g__unidentified_Rhodospirillales;s__unidentified_Rhodospirillales	0	0	0	0	0	0	0	0	0	0	0	0	0	0	0	0	0	0	0	0	0	0	0	0	0	0	0	0	7.06115e-05	0	0	0	0	0	0	0	0	0	0	0	0	0	0	0	0	0	0	0	0
d__Bacteria;p__Proteobacteria;c__Alphaproteobacteria;o__Rickettsiales;f__Pelagibacteraceae;g__unclassified_Pelagibacteraceae;s__unclassified_Pelagibacteraceae	0	0	0	0	0	0	0	0	0	0	0	0	0	0	0	0	0	0	0	0	0	0	0	0	0	0	0.000144511	0	0.000353057	0	0	0	0	0	0	0	0	0	0	0	0	0	0	0	0	0	0	0	0
d__Bacteria;p__Proteobacteria;c__Alphaproteobacteria;o__Rickettsiales;f__mitochondria;g__Acorus;s__unclassified_Acorus	0	0	0	0	0	0	0	0	0	0	0	0	0	0	0	0	0	0	0	0	0	0	0	0	0	0	0.000118236	0	0	0	0	0	0	0	0	0	0	0	0	0	0	0	0	0	0	0	0	0	0
d__Bacteria;p__Proteobacteria;c__Alphaproteobacteria;o__Rickettsiales;f__mitochondria;g__Silene;s__Silene_vulgaris	0	0	0	0	0	0	0	0	0	0	0	0	0	0	0	0	0	0	0	0	0	0	0	0	0	0	2.62746e-05	0	0	0	0	0	0	0	0	2.85825e-05	0	0	0	0	0	0	0	0	0	0	0	0	0
d__Bacteria;p__Proteobacteria;c__Alphaproteobacteria;o__Rickettsiales;f__mitochondria;g__unclassified_mitochondria;s__unclassified_mitochondria	0	0	0	0	2.80092e-05	0	0	0	0	0	2.46993e-05	0	0	0	0	0	0	0	0	0	0	0	0	0	0	0	0	0	0	0	0	2.83865e-05	0	0	0	0	0	0	0	0	0	0	0	0	0	0	0	0	0
d__Bacteria;p__Proteobacteria;c__Alphaproteobacteria;o__Rickettsiales;f__unidentified_Rickettsiales;g__unidentified_Rickettsiales;s__unidentified_Rickettsiales	0	0	0	0	0	0	0	0	0	0	0	0	0	0	0	0	0	0	0	0	0	0	0	0	0	0	7.88239e-05	0	0.00018359	0	0	0	0	0	0	0	0	4.50735e-05	2.97283e-05	0	0	0	0	0	0	0	0	9.36054e-05	0
d__Bacteria;p__Proteobacteria;c__Alphaproteobacteria;o__Sphingomonadales;f__Erythrobacteraceae;g__Lutibacterium;s__unidentified_Lutibacterium	0	0	0	0	0	0	0	0	0	0	0	0	0	0	0	0	0	0	0	0	0	0	0	0	0	0	0	0	0	0	0	0	0	0	0	0	0	0	4.45924e-05	0	0	0	0	0	0	0	0	0	0
d__Bacteria;p__Proteobacteria;c__Alphaproteobacteria;o__Sphingomonadales;f__Erythrobacteraceae;g__Porphyrobacter;s__unclassified_Porphyrobacter	0	0	0	9.2302e-05	0	0	0	0	0	0	0	0	0	0	0	0	0	0	0	0	0	0	0	0	0	0	0.000407257	0	0.000847338	0	0	0	0	0	0	0	0	0	0	0	0	0	0	0	0	0	0	0	0
d__Bacteria;p__Proteobacteria;c__Alphaproteobacteria;o__Sphingomonadales;f__Erythrobacteraceae;g__unclassified_Erythrobacteraceae;s__unclassified_Erythrobacteraceae	0	0	0	0	0	0	0	0	0	0	0	0	0	0	0	0	0	0	0	0	0	0	0	0	0	0	0	0	0	0	0	0	0	0	0	0	0	0	0	0	0	0	0	0	2.41572e-05	0	0	0	0
d__Bacteria;p__Proteobacteria;c__Alphaproteobacteria;o__Sphingomonadales;f__Erythrobacteraceae;g__unidentified_Erythrobacteraceae;s__unidentified_Erythrobacteraceae	0	0	0	0	0	0	0	0	0	0	0	0	0	0	0	0	0	0	0	0	0	0	0	0	0	0	0	0	0	0	0	0	0	0	0	0	0	0	0	0	0	0	0	0	0	0	0	0	0
d__Bacteria;p__Proteobacteria;c__Alphaproteobacteria;o__Sphingomonadales;f__Sphingomonadaceae;g__Kaistobacter;s__unidentified_Kaistobacter	0	0	0	0	0	0	0	0	0	0	0	0	0	0	0	0	0	0	0	0	0	0	0	5.95146e-05	0	0	0	0	0	0	0	0	0	0	0	0	0	0	0.000222962	0	0	0	0	0	6.0393e-05	0	0	0	0
d__Bacteria;p__Proteobacteria;c__Alphaproteobacteria;o__Sphingomonadales;f__Sphingomonadaceae;g__Novosphingobium;s__Novosphingobium_resinovorum	0	0	0	0	0	0	5.64254e-05	0	0	0	0	0	0	0	0	0	0	7.61344e-05	0	0	0	0	0	0	0	0	0	0	9.88561e-05	0	0	0	0	0	0	0	0	0	0	0	0	0	0	0	0	0	0	0	0
d__Bacteria;p__Proteobacteria;c__Alphaproteobacteria;o__Sphingomonadales;f__Sphingomonadaceae;g__Novosphingobium;s__unclassified_Novosphingobium	0	0	0	0	0	0	0	0	0	0	0	0	0	0	0	0	0	0	0	0	0	0	0	0	0	0	7.88239e-05	0	0	0	0	0	0	0	0	0	0	0	0	0	0	0	0	0	0	0	0	0	0
d__Bacteria;p__Proteobacteria;c__Alphaproteobacteria;o__Sphingomonadales;f__Sphingomonadaceae;g__Novosphingobium;s__unidentified_Novosphingobium	0	0	0	5.53812e-05	0	0	0	9.20859e-05	0	0	0	0	0	0	0	0	0	0	0	0	0	0	0	0	0	0	0	0	0	0	0	0	0	0	0	0	0	0	5.94566e-05	0	0	0	0	0	0	0	0	0	0
d__Bacteria;p__Proteobacteria;c__Alphaproteobacteria;o__Sphingomonadales;f__Sphingomonadaceae;g__Sandaracinobacter;s__Sandaracinobacter_sibiricus	0	0	0	0	0	0	4.23191e-05	0	0	0	0	0	0	0	0	0	0	0	0	0	0	0	0	0	0	0	0	0	0.000522525	0	0	0	0	0	0	0	2.70236e-05	0	0	0	0	0	0	0	0	0	0	0	0
d__Bacteria;p__Proteobacteria;c__Alphaproteobacteria;o__Sphingomonadales;f__Sphingomonadaceae;g__Sphingobium;s__Sphingobium_yanoikuyae	0	0	0	0	0	0	0	0	0	0	0	0	0	0	0	0	0	0	0	0	0	0	0	0	0	0	0	0	0	0	0	0	0	0	0	0	0	0.000180294	0	0	0	0	0	0	0	0	0	0	0
d__Bacteria;p__Proteobacteria;c__Alphaproteobacteria;o__Sphingomonadales;f__Sphingomonadaceae;g__Sphingobium;s__unidentified_Sphingobium	0	0	0	0	0	0	0	0	0	0	0	0	0	0	0	0	0	0	0	0	0	0	0	0	0	0	0	0	0	0	0	0	0	0	0	0	0	0	0	0	0	0	0.000129748	0	0	0	0	0	0
d__Bacteria;p__Proteobacteria;c__Alphaproteobacteria;o__Sphingomonadales;f__Sphingomonadaceae;g__Sphingomonas;s__Sphingomonas_mali	0	0	0	0	0	0	0	0	0	0	0	0	0	0	0	0	0	0	0	0	0	0	0	0	3.08299e-05	0	0	0	0	0	0	0	0	0	0	0	0	0	0	0	0	0	0	0	0	0	0	0	0
d__Bacteria;p__Proteobacteria;c__Alphaproteobacteria;o__Sphingomonadales;f__Sphingomonadaceae;g__Sphingomonas;s__Sphingomonas_yabuuchiae	0	0	0	0	0	0	0	0	0	0	0	0	0	0	0	0	0	0	0	0	0	0	0	0	0	0	2.62746e-05	0	0.00018359	0	0	0	0	0	0	0	0	0	0	0	0	0	0.000129748	0	0	0	0	0	0
d__Bacteria;p__Proteobacteria;c__Alphaproteobacteria;o__Sphingomonadales;f__Sphingomonadaceae;g__Sphingomonas;s__unclassified_Sphingomonas	0	0	0	0	0	0	0	0	0	0	0	0	0	0	0	0	0	0	0	0	0	0	0	0	3.08299e-05	0	0	0	0	0	6.09422e-05	0	0	0	0	0	0	0	0	0	0	0	0	0	0	0	0	0	0
d__Bacteria;p__Proteobacteria;c__Alphaproteobacteria;o__Sphingomonadales;f__Sphingomonadaceae;g__Sphingomonas;s__unidentified_Sphingomonas	0	0	0	3.69208e-05	0	0	2.82127e-05	0	0	0	0	0	0	0	0	0	0	0	0	0	0	0	5.02571e-05	0	0	0	0	8.0897e-05	0	0	0	0	0	0	0	4.28737e-05	0	0	0	0	0	0	0	0	0	0	0	0	0
d__Bacteria;p__Proteobacteria;c__Alphaproteobacteria;o__Sphingomonadales;f__Sphingomonadaceae;g__Sphingopyxis;s__Sphingopyxis_alaskensis	0	0	0	0	0	0	0	0	0	0	0.000209944	0	0	0	0	0	0	0	0	0	0	0	0	5.95146e-05	9.24898e-05	0	0	0	0	0	0	0	0	0	0	0	0	0	0	0	0	0	0	5.4488e-05	0	0	0	0	0
d__Bacteria;p__Proteobacteria;c__Alphaproteobacteria;o__Sphingomonadales;f__Sphingomonadaceae;g__Sphingopyxis;s__unidentified_Sphingopyxis	0	0	0	0	0	0	0	0	0	0	0	0	0	0	0	0.000132933	0	0	0	0	0	0	0	0	0	0	0	0	0	0	0	0	0	0	0	0	0	0	0.000133777	0	0.000273038	0	0	0	0	0	0	0	0
d__Bacteria;p__Proteobacteria;c__Alphaproteobacteria;o__Sphingomonadales;f__Sphingomonadaceae;g__unclassified_Sphingomonadaceae;s__unclassified_Sphingomonadaceae	0	0	0	0	0	0	0	0	0	0	0	0	0	0	0	0	0	0	0	0	0	0	0	0	0	0	0	0	0	0	0	0	0	0	0	0	0	0	0	0	0	0	0	0	0	0	0	0	0
d__Bacteria;p__Proteobacteria;c__Alphaproteobacteria;o__Sphingomonadales;f__Sphingomonadaceae;g__unidentified_Sphingomonadaceae;s__unidentified_Sphingomonadaceae	0	0	3.40628e-05	0	0	0	0	0	0	0	0	0	0	0	0	0	0	0	0	0	0	2.47451e-05	0	0	7.70749e-05	0	0	0	0	0	0	0	0	0	0	0	0	0	0	0	0	0	0	0	0	0	0	0	0
d__Bacteria;p__Proteobacteria;c__Alphaproteobacteria;o__Sphingomonadales;f__unclassified_Sphingomonadales;g__unclassified_Sphingomonadales;s__unclassified_Sphingomonadales	0	0	0	0	0	0	0	0	0	0	6.17482e-05	0	0	0	0	0	0	0	0	0	0	0	0	0	0	0	0	0	0	0	0	0	0	0	0	0	0	0	0	0	0	0	0	0	0	0	0	0	0
d__Bacteria;p__Proteobacteria;c__Alphaproteobacteria;o__Sphingomonadales;f__unidentified_Sphingomonadales;g__unidentified_Sphingomonadales;s__unidentified_Sphingomonadales	0	0	0	0	0	0	0	0	0	0	0	0	0	0	0	5.69714e-05	0	0	0	0	0	0	0	0	0	0	0	0	0	0	0	0	0	0	0	0	0	0	0.000118913	0	0	0	0	0	0	0	0	0	0
d__Bacteria;p__Proteobacteria;c__Alphaproteobacteria;o__unclassified_Alphaproteobacteria;f__unclassified_Alphaproteobacteria;g__unclassified_Alphaproteobacteria;s__unclassified_Alphaproteobacteria	0.0000286217210240851	0	0	0	0	0	0	0	0	0	0	0	0	0	0	0	0	0	0	0	0	0	0	0	0	0	0	0	0	0	0	0	0	0	0	0	0	0.000112684	0.000208098	0	0.00120917	9.7212e-05	8.10925e-05	0.000563043	2.41572e-05	0	0	0	0
d__Bacteria;p__Proteobacteria;c__Alphaproteobacteria;o__unidentified_Alphaproteobacteria;f__unidentified_Alphaproteobacteria;g__unidentified_Alphaproteobacteria;s__unidentified_Alphaproteobacteria	0	0	0	0	0	0	0	0	0	0	0.000111147	0	0	0	0	3.79809e-05	0	0	0	0	0	0	0	0	7.70749e-05	0	0	0	0	0	0	0	0	0	0	0	0	9.01469e-05	4.45924e-05	1.4518e-05	0.00014627	0	4.86555e-05	3.63253e-05	0	0	0	0	3.68469e-05
d__Bacteria;p__Proteobacteria;c__Betaproteobacteria;o__A21b;f__EB1003;g__unidentified_EB1003;s__unidentified_EB1003	0	0	0	0	0	0	0	0	0	0	0	0	0	0	0	0	0	0	0	0	0	0	0	0	0	0	0	0	0	0	0	0	0	0	0	0	0	0	0	0	0	0	0	0	0	0	0	0	0
d__Bacteria;p__Proteobacteria;c__Betaproteobacteria;o__ASSO-13;f__unidentified_ASSO-13;g__unidentified_ASSO-13;s__unidentified_ASSO-13	0	6.16097e-05	0	0	0	0.000411418	0	0	0	0	0	0	0	0	0	0	0	0	0	0	0	0	0	0	0	0	0	0	0	0	0	0	0	0	0	0	0	0	0	0	0	0	6.4874e-05	0	4.83144e-05	0	0	0	0
d__Bacteria;p__Proteobacteria;c__Betaproteobacteria;o__Burkholderiales;f__Alcaligenaceae;g__Advenella;s__Advenella_faeciporci	0	0	0	0	0	0	0	0	0	0	0	0	0	0	0	0	0	0	0	0	0	0	0	0	0	0	0	0	0	0	0	0	0	0	0	0	0	0	0	0	0	0	0	0	0	0	0	0	0
d__Bacteria;p__Proteobacteria;c__Betaproteobacteria;o__Burkholderiales;f__Alcaligenaceae;g__Alcaligenes;s__Alcaligenes_faecalis	0	0	0	0	0	0	0	0	0	0	0	0	0	0	0	0	0	0	0	0	0	0	0	0	0	0	0	0	0	0	0	0	0	0	0	0	0	0	0.000148641	0	0	0	0	0	0	0	0	0.000160466	0
d__Bacteria;p__Proteobacteria;c__Betaproteobacteria;o__Burkholderiales;f__Alcaligenaceae;g__Bordetella;s__Bordetella_ansorpii	0	0	0	0	0	0	0	0	0	0	0	0	0	0	0	0	0	0	0	0	0	0	0	0	0	0	0	0	0	0	0	0	0	0	0	0	0	0	0	0	0	0	0	0	0	0	0	0	0
d__Bacteria;p__Proteobacteria;c__Betaproteobacteria;o__Burkholderiales;f__Alcaligenaceae;g__Bordetella;s__Bordetella_petrii	0	0	0	0	0	0	0	0	0	0	0	0	0	0	0	0	0	0	0	0	0	0	0	0	0	0	0	0	0	0	0	0	0	0	0	0	0	0	0	0	0	0	0	0	0	0	0	0	0
d__Bacteria;p__Proteobacteria;c__Betaproteobacteria;o__Burkholderiales;f__Alcaligenaceae;g__Bordetella;s__unclassified_Bordetella	0	0	0	0	0	0	0	0	0	0	0	0	0	0	0	0	0	0	0	0	0	0	0	0	0	0	0	0	0	0	0	0	0	0	0	0	0	0	0	0	0	0	0	0	0	0	0	0	0
d__Bacteria;p__Proteobacteria;c__Betaproteobacteria;o__Burkholderiales;f__Alcaligenaceae;g__Oligella;s__unidentified_Oligella	0	0	0	0	0	0	0	0	0	0	0	0	0	0	0	0	0	0	0	0	0	0	0	2.38058e-05	0	0	0.000170785	0	0	0	4.57066e-05	0	0	0	0	0	0	0	0.000104049	0	0	0	0	0	0	0	0	0.000280816	0
d__Bacteria;p__Proteobacteria;c__Betaproteobacteria;o__Burkholderiales;f__Alcaligenaceae;g__Pelistega;s__Pelistega_europaea	0	0	0	0	0	0	0	0	0	0	0	0	0	0	0	0	0	0	0	0	0	0	0	2.38058e-05	0	0	0	0	9.88561e-05	0	0	0	0	0	0	0	0	0	0	0	0	0	0	0	0	0	0	0	0
d__Bacteria;p__Proteobacteria;c__Betaproteobacteria;o__Burkholderiales;f__Alcaligenaceae;g__Pigmentiphaga;s__Pigmentiphaga_daeguensis	0	0	0	0	0	0	0	0	0	0	0	0	0	0	0	0	0	0	0	0	0	0	0	0	0	0	0	0	0	0	0	0	0	0	0	0	0	0	0.000118913	0	0	0	0	0	0	0	0	0	0
d__Bacteria;p__Proteobacteria;c__Betaproteobacteria;o__Burkholderiales;f__Alcaligenaceae;g__Pigmentiphaga;s__unclassified_Pigmentiphaga	0	0	0	0	0	0	0	0	0	0	0	0	0	0	0	0	0	0	0	0	0	0	0	0	0	0	0	0	0	0	0	0	0	0	0	0	0	0	0	0	0	0	0	0	0	0	0	0	0
d__Bacteria;p__Proteobacteria;c__Betaproteobacteria;o__Burkholderiales;f__Alcaligenaceae;g__Pigmentiphaga;s__unidentified_Pigmentiphaga	0	0	0	0	0	0	0	0	0	0	0	0	0	4.3779e-05	0	0	0	0	0	0	0	0	0	0	0	0	0	0	0	0	0	0	0	0	0	0	0	0	0	0	1.95027e-05	0	0	9.08133e-05	0	0	0	0	0
d__Bacteria;p__Proteobacteria;c__Betaproteobacteria;o__Burkholderiales;f__Alcaligenaceae;g__Pusillimonas;s__Pusillimonas_noertemannii	0	0	0	0	0	0	0	0	0	0	0	0	0	0	0	0	0	0	0	0	2.57739e-05	0	0	0	0	0	0	0	0	0	0	0	0	0	0	0	0	0	0.000208098	0	0	0	0	0	0	0	0	0	0
d__Bacteria;p__Proteobacteria;c__Betaproteobacteria;o__Burkholderiales;f__Alcaligenaceae;g__Pusillimonas;s__Pusillimonas_terrae	0	0	0	0	0	0	0	0	0	0	0	0	0	0	0	0	0	0	0	0	0	0	0	0	0	0	0	0	0	0	0	0	0	0	0	0	0	0	0	0	0	0	0	0	0	0	0	0	0
d__Bacteria;p__Proteobacteria;c__Betaproteobacteria;o__Burkholderiales;f__Alcaligenaceae;g__Pusillimonas;s__unclassified_Pusillimonas	0	0	0	0	0	0	0	0	0	0	0	0	0	0	0	0	0	0	0	0	0	0	0	0	0	6.64143e-05	0	0	0	0	0	0	0	0	0	0	0	0	0.000445924	0	0	0	0	3.63253e-05	0	0	0	0	0
d__Bacteria;p__Proteobacteria;c__Betaproteobacteria;o__Burkholderiales;f__Alcaligenaceae;g__Sutterella;s__unidentified_Sutterella	0	0	0	0	0	0	0	0	0	0.000276549	0	0	0	0	0	0	0	0	0	0	0	0	0	0	0	0	0	0	0	0	0	0	0	0	0	0	0	0	0	0	0	0	0	0	0	0	0	0	0
d__Bacteria;p__Proteobacteria;c__Betaproteobacteria;o__Burkholderiales;f__Alcaligenaceae;g__Tetrathiobacter;s__Tetrathiobacter_kashmirensis	0	0	0	0	0	0	0	0	0	0	0	0	0	0	0	0	0	0	0	0	0	0	0	0	0	0	0	0	0.000423669	0	0	0	0	0	0	0	0	0	0	0	0	0	0	0	0	0	0	0	0
d__Bacteria;p__Proteobacteria;c__Betaproteobacteria;o__Burkholderiales;f__Alcaligenaceae;g__unclassified_Alcaligenaceae;s__unclassified_Alcaligenaceae	0	0	1.70314e-05	1.84604e-05	0	0	0	0	0	0	0	1.20052e-05	2.27123e-05	2.9186e-05	1.21786e-05	0	0	0	0	0	0	0	0	0	0	0	0	0	0	0	0	0	0	0	0	0	0	0	7.43207e-05	0	0	0	0	0	0	0	0	6.6861e-05	0
d__Bacteria;p__Proteobacteria;c__Betaproteobacteria;o__Burkholderiales;f__Burkholderiaceae;g__Burkholderia;s__Burkholderia_bryophila	0	0	0	3.69208e-05	0	0	0	0	0	0	0	0	0	0	0	0	0	0	0	0	0	0	0	0	0	0	0	0	0	0	0	0	0	0	0	0	0	0	0	0	0	0	0	0	0	0	0	0	0
d__Bacteria;p__Proteobacteria;c__Betaproteobacteria;o__Burkholderiales;f__Burkholderiaceae;g__Burkholderia;s__unclassified_Burkholderia	0	0	0	0	0	0	0	0	0	0	0	0	0	0	0	0	6.79847e-05	0	0	0	0	0	0	0	0	0	0	0	0	0	0	0	0	0	0	0	0	0	0	0	0	0	0	0	0	0	0	0	0
d__Bacteria;p__Proteobacteria;c__Betaproteobacteria;o__Burkholderiales;f__Burkholderiaceae;g__Burkholderia;s__unidentified_Burkholderia	0	0	0	0	0	0	0	0	0	0	0	0	0	0	0	0	0	0	0	0	0	0	0	0	0	0	0	0	0	4.26482e-05	0	0	0	0	0	0	0	0	0	0	0	0	0	0	0	0	0	0	0
d__Bacteria;p__Proteobacteria;c__Betaproteobacteria;o__Burkholderiales;f__Burkholderiaceae;g__unclassified_Burkholderiaceae;s__unclassified_Burkholderiaceae	0	0	0	0	0	0	0	0	0	0	0	0	0	0	0	0	0	0	0	0	5.15477e-05	0	0	2.38058e-05	0	0	0	0	0	0	0	0	0	0	0	0	0	0	0	0	0	0	0	0	0	0	0	0	0
d__Bacteria;p__Proteobacteria;c__Betaproteobacteria;o__Burkholderiales;f__Burkholderiaceae;g__unidentified_Burkholderiaceae;s__unidentified_Burkholderiaceae	0	0	0	0	0	0	0	0	0	0	0	0	0	0	0	0	0	0	0	0	0	0	0	0	0	0	0	0	0	0	0	0	0	0	0	0	0	9.01469e-05	7.43207e-05	0	0	0	0	0	0	0	0	0	0
d__Bacteria;p__Proteobacteria;c__Betaproteobacteria;o__Burkholderiales;f__Comamonadaceae;g__Acidovorax;s__Acidovorax_facilis	0	0	0	5.53812e-05	0	0	0	2.63103e-05	0	0	0	0	0	0	0	0	0	0	0	0	9.02085e-05	0	0	0	0	0	7.88239e-05	0	0.0013275	0	0	0	0	0	0	0	0	4.50735e-05	0	0	0.000838615	0	0	0	0	0	0	0	0
d__Bacteria;p__Proteobacteria;c__Betaproteobacteria;o__Burkholderiales;f__Comamonadaceae;g__Acidovorax;s__unclassified_Acidovorax	0	0	0	0	0	0	0	0	0	0	0	0	0	0	0	0.000151924	0	0	0	0	0	0	0	0	0	0	6.56866e-05	0	4.23669e-05	0	0	0	0	0	0	0	0	0.000270441	0.00544028	0	0.0293515	0.000116654	0	0.00105343	0	0	0	0	0
d__Bacteria;p__Proteobacteria;c__Betaproteobacteria;o__Burkholderiales;f__Comamonadaceae;g__Aquabacterium;s__unidentified_Aquabacterium	0	0	0	0	0	0	0	0	0	0	0	0	0	0	0	0	0	0	0	0	0	0	0	0	4.62449e-05	0	5.25493e-05	0	0.000169468	0	0	0	0	0	0	0	0	0	0	0	0	0	0.000291933	0	0	0	0	0	0
d__Bacteria;p__Proteobacteria;c__Betaproteobacteria;o__Burkholderiales;f__Comamonadaceae;g__Aquincola;s__Aquincola_tertiaricarbonis	0	0	0	0	0	0	0	0	0	0	0	0	0	0	0	5.69714e-05	0	0	0	0	0	0	0	0	0	0	0	0	0	0	0	0	0	0	0	0	0	0	0	0	0	0	0	0	0	0	0	0	0
d__Bacteria;p__Proteobacteria;c__Betaproteobacteria;o__Burkholderiales;f__Comamonadaceae;g__Comamonas;s__Comamonas_terrigena	0	0	0	0	0	0	0	0	0	0	0	0	0	0	0	0	0	0	0	0	0	0	0	0	0	0	0	0	2.82446e-05	0	0	0	0	0	0	0	0	0	0	0	0	0	0	0	0	0	0	0	0
d__Bacteria;p__Proteobacteria;c__Betaproteobacteria;o__Burkholderiales;f__Comamonadaceae;g__Comamonas;s__unclassified_Comamonas	0	0	0	0	0	0	0	0	0	0	0	0	0	0	0	0	0	0	0	0	0	0	0	0	0	0	0.000183923	0	0.000155345	0	0	0	0	0	0	0	0	0	0	0	0	0	0	0	0	0	0	0	0
d__Bacteria;p__Proteobacteria;c__Betaproteobacteria;o__Burkholderiales;f__Comamonadaceae;g__Comamonas;s__unidentified_Comamonas	0.000143109	0	0	0	0	0	0	0	0	0	0	0	0	0	0	0	0	0	0	0	0	0	0	0	0	0	0	0	0	0	0	0	0	0	0	0	0	0.00105923	0.0128575	0	0.00616285	0	0	0.000435904	0	0	0	0	0
d__Bacteria;p__Proteobacteria;c__Betaproteobacteria;o__Burkholderiales;f__Comamonadaceae;g__Delftia;s__unidentified_Delftia	0	0	0	0	0	0	0	0	0	0	0	0	0	0	0	0	0	0	0	0	2.57739e-05	0	0	0	0	0	0	0	0	0	0	0	0	0	0	0	0	0	0	0	0	0	0	0	0	0	0	0	0
d__Bacteria;p__Proteobacteria;c__Betaproteobacteria;o__Burkholderiales;f__Comamonadaceae;g__Diaphorobacter;s__Diaphorobacter_nitroreducens	0	0	0	0	0	1.95913e-05	2.82127e-05	9.20859e-05	6.60755e-05	6.58449e-05	7.40979e-05	0	0	7.2965e-05	0	0	0	2.53781e-05	3.69886e-05	0	0	6.18628e-05	0	2.38058e-05	0	0	0	0	0	0	0	0	0	0	0	0	0	0	2.97283e-05	0	9.75134e-06	0	0	3.63253e-05	0	0	0	0	0
d__Bacteria;p__Proteobacteria;c__Betaproteobacteria;o__Burkholderiales;f__Comamonadaceae;g__Hydrogenophaga;s__Hydrogenophaga_palleronii	0	0	0	0	0	0	0	0	0	0	0	0	0	0	0	0	0	0	0	0	0	0	0	0	0	0	0	0	0	0	0	0	0	0	0	0	0	0	0	0	0	0	0	0	0	0	0	0	0
d__Bacteria;p__Proteobacteria;c__Betaproteobacteria;o__Burkholderiales;f__Comamonadaceae;g__Hydrogenophaga;s__unclassified_Hydrogenophaga	0	0	0	0	0	0	0	0	0	0	0	0	0	2.9186e-05	0	0	0	0	0	0	0	0	0	0	0	0	0	0	0	0	0	0	0	0	0	0	0	0	0.00017837	0	0	0	0	0	0	0	0	0	0
d__Bacteria;p__Proteobacteria;c__Betaproteobacteria;o__Burkholderiales;f__Comamonadaceae;g__Hylemonella;s__unidentified_Hylemonella	0	0	0	5.53812e-05	0	0	0	1.31551e-05	0.00179725	0	7.40979e-05	0	0	0	0	0	0	0	0	0	0	0	0	0	1.5415e-05	0	0	0	2.82446e-05	0.000127945	0	0	3.4532e-05	1.396e-05	2.65618e-05	0	0	0	0	0	0	0	0	0	0	0	0	0	0
d__Bacteria;p__Proteobacteria;c__Betaproteobacteria;o__Burkholderiales;f__Comamonadaceae;g__Leptothrix;s__Leptothrix_discophora	0	3.69658e-05	0	0	7.00231e-05	0	0	0	0	0	0	0	0	0	0	0	0	0	0	0	0	0	0	0	0	0	0	0	0	0	0	0	0	0	0	0	0	0	0	0	0	0	0	0	0	0	0	0	0
d__Bacteria;p__Proteobacteria;c__Betaproteobacteria;o__Burkholderiales;f__Comamonadaceae;g__Leptothrix;s__Leptothrix_mobilis	0	0	5.10943e-05	0	0.000140046	0	0	0	0	0	0	0	0	0	0	0	0	0	0	0	0	0	0	0	0	0	0	0	0	0	0	4.25798e-05	8.05746e-05	0	0	0	0	4.50735e-05	0	0	1.95027e-05	1.94424e-05	0	7.26507e-05	0	0	0	0	0
d__Bacteria;p__Proteobacteria;c__Betaproteobacteria;o__Burkholderiales;f__Comamonadaceae;g__Leptothrix;s__unclassified_Leptothrix	0	1.23219e-05	0	0	0	0	0	0	0	0	1.23496e-05	0	0	1.4593e-05	1.21786e-05	0	0	7.61344e-05	0	0	0	0	0	0	0	0	0	0	0	0	0	7.09663e-05	0	0	0	0	0	0	1.48641e-05	1.4518e-05	0.00277913	5.83272e-05	0	1.81627e-05	0	0	0	0	0
d__Bacteria;p__Proteobacteria;c__Betaproteobacteria;o__Burkholderiales;f__Comamonadaceae;g__Limnobacter;s__unidentified_Limnobacter	0	0	0	0	0	0	0	0	0	0	0	0	0	0	0	0	0	0	0	0	0	6.18628e-05	5.02571e-05	3.57088e-05	0	0	0	0	0	0	0	0	0	0	0	0	0	0	0	0	0	0	0	0	0	0	0	0	0
d__Bacteria;p__Proteobacteria;c__Betaproteobacteria;o__Burkholderiales;f__Comamonadaceae;g__Limnohabitans;s__Limnohabitans_curvus	0	0	0	0	0	0	0	0	0	0	0	0	0	0	0	0	0	0	0.00027125	0	0	0	0	0	0	0	0	1.61794e-05	0	0	0	0	0	0	0	0	0	0	0	0	0	0	0	0	0	0	0	0	0
d__Bacteria;p__Proteobacteria;c__Betaproteobacteria;o__Burkholderiales;f__Comamonadaceae;g__Limnohabitans;s__unclassified_Limnohabitans	0	0	0	0	0	0	0	0	0	0	0	0	0	0	0	0	0	0	0	0	0	0	0	0	0	0	0	0	0	0	0	0	0	0	0	0	0	0	0	0	0	0	0	0	0	0	0	0	0
d__Bacteria;p__Proteobacteria;c__Betaproteobacteria;o__Burkholderiales;f__Comamonadaceae;g__Limnohabitans;s__unidentified_Limnohabitans	0.000157419	0	0	0	0	0	0	5.26205e-05	0	0	4.93986e-05	0	0	0	0	0	0	0	0	0	0	0	0	0	0	0	0	0	0	0	0	0	0	0	0	0	0	0	0	0	0	0	0	0	0	0	0	0	0
d__Bacteria;p__Proteobacteria;c__Betaproteobacteria;o__Burkholderiales;f__Comamonadaceae;g__Methylibium;s__Methylibium_petroleiphilum	0	0	0	0	0	0	0	0	0	0	0	0	0	0	0	0	0	0	0	0	0	0	0	0	0	0	0	0	0	0	0	0	0	0	0	0	0	0	0	0	0	0	0	0	0	0	0	0	0
d__Bacteria;p__Proteobacteria;c__Betaproteobacteria;o__Burkholderiales;f__Comamonadaceae;g__Mitsuaria;s__Mitsuaria_chitosanitabida	0	0	0	0	0	0	0	0	0	0	0	0	0	0	0	0	0	0	0	0	0	0	0	0	0	0	0.000696278	0	0	0	0	0	0	0	0	0	0	0	0	0	0	0	0	0	0	0	0	0	0
d__Bacteria;p__Proteobacteria;c__Betaproteobacteria;o__Burkholderiales;f__Comamonadaceae;g__Pelomonas;s__Pelomonas_saccharophila	0	0	0	0	0	0	0	0	0	0	0	0	0	0	0	0	0	0	0.000443864	0	0	3.71177e-05	0	0	0	0	0	0	0	0	0	0	0	0	0	0	0	0	0	0	0	0	0	0	0	0	0	0	0
d__Bacteria;p__Proteobacteria;c__Betaproteobacteria;o__Burkholderiales;f__Comamonadaceae;g__Pelomonas;s__unclassified_Pelomonas	0	0	0	0	0	0	0	0	0	0	0	0	0	0	0	0	0	0	0	0	0	0	0	0	0	0	7.88239e-05	0	8.47338e-05	0	0	0	0	0	0	0	0	0	0	0	0	0	0.000454118	0	0	0	0	0	0
d__Bacteria;p__Proteobacteria;c__Betaproteobacteria;o__Burkholderiales;f__Comamonadaceae;g__Polaromonas;s__unidentified_Polaromonas	0	0	0	0	0	0	0	0	0	0	0	0	0	0	0	0	0	0	0	0	0	0	0	0	0	0	7.88239e-05	0	0	0	0	0	0	0	0	0	0	0	0	0	5.8508e-05	0	0	0	0	0	0	0	0
d__Bacteria;p__Proteobacteria;c__Betaproteobacteria;o__Burkholderiales;f__Comamonadaceae;g__RS62;s__unidentified_RS62	0	0	0	0	0	0	0	0	0	0	0	6.00262e-05	0	0	0	0	0	0	0	0	0	0	0	0	0	0	0	0	0	0	0	0	0	0	0	0	0	0	0	0	0	0	0	0	0	0	0	0	0
d__Bacteria;p__Proteobacteria;c__Betaproteobacteria;o__Burkholderiales;f__Comamonadaceae;g__Ramlibacter;s__unidentified_Ramlibacter	0	0	0	0.000424589	0	0	0	0	0	0	0	0	0	0	0	0	0	0	0	0	0	0	0	0	0	0	0	0	0	0	9.14132e-05	0	0	0	0.000278899	0	0	0	0	0	0	0	0	0	0	0	0	0	0
d__Bacteria;p__Proteobacteria;c__Betaproteobacteria;o__Burkholderiales;f__Comamonadaceae;g__Rhodoferax;s__unidentified_Rhodoferax	0	0	0	0	0	0	0	0	0	0	0	0	0	4.3779e-05	0	0	0	0	0	0	0	0	0	0	0	0	0	0	0	0.000213241	0	0	0	0	0.000517956	0	0	0	0	0	0	0	0	0	0	0	0	0	0
d__Bacteria;p__Proteobacteria;c__Betaproteobacteria;o__Burkholderiales;f__Comamonadaceae;g__Roseateles;s__Roseateles_depolymerans	0	0	3.40628e-05	0.000498431	0	0	0	0.000434119	0	0	0.00242053	0	0	0	0	0	0.000271939	5.07563e-05	0	0	0.00063146	0	0	0.000535631	0	0	0.00179981	0	0.00780963	8.52963e-05	0	0	0	0	0	0.000357281	0	0	0	0	0	0	0	0	0	0	0	0	0
d__Bacteria;p__Proteobacteria;c__Betaproteobacteria;o__Burkholderiales;f__Comamonadaceae;g__Roseateles;s__unclassified_Roseateles	0	0	0	0	0	0	0	0	0	0	0	0	0	0	0	0	0	0	0	0	0	0	0	0	0	0	0	0	0	0	0	0	0	0	0.000278899	0	0	0	0	0	0	0	0	0	0	0	0	0	0
d__Bacteria;p__Proteobacteria;c__Betaproteobacteria;o__Burkholderiales;f__Comamonadaceae;g__Roseateles;s__unidentified_Roseateles	0	0	0	0	0	0	0	0	0	0	0	0	0	0	0	0	0	0	0	0	0	0	0	0	0	0	0	0	0	0	0	0	0	0	0	0	0	0	0	0	0	0	0	0	0	0	0	0	0
d__Bacteria;p__Proteobacteria;c__Betaproteobacteria;o__Burkholderiales;f__Comamonadaceae;g__Rubrivivax;s__unidentified_Rubrivivax	0	0	0	0	0	0	0	0	0	0	0.000111147	0	0	0	0	0	0	0	0	0	0.000103095	0	0	0	0	0	0.000183923	0	0.000564892	8.52963e-05	0	0	0	0	0	0	0	0	0	0	0	0	0	0	0	0	0	0	0
d__Bacteria;p__Proteobacteria;c__Betaproteobacteria;o__Burkholderiales;f__Comamonadaceae;g__Schlegelella;s__unidentified_Schlegelella	0	0	0	0	0	0	0	0	0	0	0	0	0	0	0	0	0	0	2.46591e-05	0	0	0	0	0	0	0	0	0	0	0	0	0	0	0	0	0	0	0	0	0	0	0	0	0	0	0	0	0	0
d__Bacteria;p__Proteobacteria;c__Betaproteobacteria;o__Burkholderiales;f__Comamonadaceae;g__Variovorax;s__unidentified_Variovorax	0	0	0	0	0	0	0	0	0	0	0	0	0	0	0	0	0	0	0	0	0	0	0	0	0	0	0	0	0	0	0	0	0	0	0	0	0	0	0	0	0	0	0	0	0	0	0	0	0
d__Bacteria;p__Proteobacteria;c__Betaproteobacteria;o__Burkholderiales;f__Comamonadaceae;g__Vitreoscilla;s__Vitreoscilla_filiformis	0	0	0	0	0	0	0	0	0	0	0	0	0	0	0	0	0	0	0	0	0	0	0	0	0	0	0	0	0	0	0	0	0	0	0	0	0	0	2.97283e-05	0	0	0	0	0	0	0	0	0	0
d__Bacteria;p__Proteobacteria;c__Betaproteobacteria;o__Burkholderiales;f__Comamonadaceae;g__unclassified_Comamonadaceae;s__unclassified_Comamonadaceae	0.0000286217210240851	0	0	0	0.00471956	0.00218443	0	0	0	0.000487252	0	0	0	0.000102151	0	0	0	0	0	0	0.00079899	0	0	0.00298763	0	0	0	0	0	0	0	0	0.000782725	0	0	0.000543067	0	0.000270441	0.000713479	0	0.00414432	0.000311078	0.000308151	0.00103527	0	0	2.73928e-05	0	0
d__Bacteria;p__Proteobacteria;c__Betaproteobacteria;o__Burkholderiales;f__Comamonadaceae;g__unidentified_Comamonadaceae;s__unidentified_Comamonadaceae	0	0	0	0	0	0	0	0	0	0	0	0	0	0	0	0	0	0	0	0	0	0	0	0	0	0	0	0	0	0	0	0	0	0	0	0	0	0	0	0	0	0	0	0	0	0	0	0	0
d__Bacteria;p__Proteobacteria;c__Betaproteobacteria;o__Burkholderiales;f__Oxalobacteraceae;g__Cupriavidus;s__Cupriavidus_gilardii	0	0	0	0	0	0	0	0	0	0	0	0	0	0	0	0.000189905	0	0	0	0	0	0	0	0	0	0	0	0	0.0037989	0	0	0	0	5.58402e-05	0	0.000957512	0	0	0	0	0	0	0	0	0	0	0	0	0
d__Bacteria;p__Proteobacteria;c__Betaproteobacteria;o__Burkholderiales;f__Oxalobacteraceae;g__Cupriavidus;s__unclassified_Cupriavidus	0	0	0	0	0	0	0	0	0	0	0	0	0	0	0	0	0	0	0	0	0	0	0	0	0	0	0	0	0	0	0.000121884	0	0	0	0	0.000943221	0	0	0	0	0	0	0	0	0	0	0	0	0
d__Bacteria;p__Proteobacteria;c__Betaproteobacteria;o__Burkholderiales;f__Oxalobacteraceae;g__Cupriavidus;s__unidentified_Cupriavidus	0	0	0	0	0	0	0	0	0	0	0	0	0	0	0	0	0	0	0	0	0	0	0	0	0	0	0	0	0	0	0	0	0	0	0	0.000400154	0	0	0	0	0	0	0	0	0	0	0	0	0
d__Bacteria;p__Proteobacteria;c__Betaproteobacteria;o__Burkholderiales;f__Oxalobacteraceae;g__Duganella;s__Duganella_nigrescens	0	0	0	0	0	0	0	0	0	0	0	0	0	0	0	0	0	0	0	0	0	0	0	0	0	0	0	0	0	0	0	0	0	0	0	0	0	0	0	0	0	0	0	0	0	0	0	0	0
d__Bacteria;p__Proteobacteria;c__Betaproteobacteria;o__Burkholderiales;f__Oxalobacteraceae;g__Duganella;s__unclassified_Duganella	0.0000715543025602129	0	0	0	0	0	0	0	0	0	0	0	0	0	0	0	0	0	0	0	0	0	0	0	0	0	0	0	0	0	0	0	0	0	0	0	0	0	0	0	0	0	0	0	0	0	0	0	0
d__Bacteria;p__Proteobacteria;c__Betaproteobacteria;o__Burkholderiales;f__Oxalobacteraceae;g__Herbaspirillum;s__unclassified_Herbaspirillum	0	3.69658e-05	0	0	0	0	0	0	0	0	0	0	0	0	0	0.000208895	0	0	0	0	0	0	0	0	0	0	0	0	0	0	0	0	0	0	0	0	0	0	0	0	0	0	0	0	0	0	0	0	0
d__Bacteria;p__Proteobacteria;c__Betaproteobacteria;o__Burkholderiales;f__Oxalobacteraceae;g__Herbaspirillum;s__unidentified_Herbaspirillum	0	0	0	0	0	0	0	0	0	0	0	0	0	0	0	0	0	0	0	0	0	0	0	0	0	0	0	0	0	0	0	0	0	0	0	0	0	0	0	0	0	0	0	0	0	0	0	0	0
d__Bacteria;p__Proteobacteria;c__Betaproteobacteria;o__Burkholderiales;f__Oxalobacteraceae;g__Herminiimonas;s__unidentified_Herminiimonas	0	0	0	0	0	0	0	0	0	0	0	3.60157e-05	0	0	0	0	0	0	0	0	0	0	0	0	0	0	0	0	0	0	0	0	0	0	0	0	0	0	0	0	0	0	0	0	0	0	0	0	0
d__Bacteria;p__Proteobacteria;c__Betaproteobacteria;o__Burkholderiales;f__Oxalobacteraceae;g__Janthinobacterium;s__Janthinobacterium_lividum	0	0	0	0	0	0	0	0	0	0	0	0	0	0	0	0	0	0	0	0	0	0	0	0	0	0	0	0	0	0	0	0	0	0	0	0	0	0	0	0	0	0	0	0	0	0	0	0	0
d__Bacteria;p__Proteobacteria;c__Betaproteobacteria;o__Burkholderiales;f__Oxalobacteraceae;g__Janthinobacterium;s__unidentified_Janthinobacterium	0	0	0.000613131	0.000276906	0	0	0	0	0	0.000184366	0	0	0	0	0	0	0	0	0	0	0	0	0	0	0	0	0	0	0	0	0	0	0	0	0	0	0	0	0	0	0	0	0	7.26507e-05	0	0	0	0	0
d__Bacteria;p__Proteobacteria;c__Betaproteobacteria;o__Burkholderiales;f__Oxalobacteraceae;g__Massilia;s__Massilia_aurea	0	0	3.40628e-05	0	0	0	0	0	0	0	0	0	0	0	0	0	0	0	0	0	0	0	0	0	0	0	0	0	0	0	0	0	0	0	0	0	0	0	0	0	5.8508e-05	0	0	0	0	0	0	0	0
d__Bacteria;p__Proteobacteria;c__Betaproteobacteria;o__Burkholderiales;f__Oxalobacteraceae;g__Massilia;s__Massilia_dura	0	0	0	0	0	0	0.000324446	0	0	0	0	0	0	0.000306453	0	0	0	0	0	0	0	0	0	0	0	0	0	0	0	0	0	0	0	0	0	0	0	0	0	0	0	0	0	0	0	0	0	0	0
d__Bacteria;p__Proteobacteria;c__Betaproteobacteria;o__Burkholderiales;f__Oxalobacteraceae;g__Massilia;s__unclassified_Massilia	0	0	0	0	7.00231e-05	0	0	0	0	0	0	0	0	0	0	0	0	0	0	0	0	0	0	0	0	0	0	0	0	0	0	0	0	0	0	0	0	0	0.000193234	0	9.75134e-05	0	0	0.000653856	0	0	0	0	0
d__Bacteria;p__Proteobacteria;c__Betaproteobacteria;o__Burkholderiales;f__Oxalobacteraceae;g__Polynucleobacter;s__unidentified_Polynucleobacter	0	0	0	0	0	0	0.000126957	0	0	0	0	0	0	0	0	0	2.71939e-05	0	0	0	0	0	3.35048e-05	0	0	0	0	0	0	0	0	0	0	0	0	0	0	0.000112684	0	0	0	0	0	0	0	0	0	0	0
d__Bacteria;p__Proteobacteria;c__Betaproteobacteria;o__Burkholderiales;f__Oxalobacteraceae;g__Ralstonia;s__unidentified_Ralstonia	0	0	0	0	0	0	0	0	0	0	0	0	0	0	0	0	0	0	0	0	0	0	0	0	0	0	0	0	0	0	0	0	0	0	0	0	0	0	0	0	0	0	0	0	0	0	0	0	0
d__Bacteria;p__Proteobacteria;c__Betaproteobacteria;o__Burkholderiales;f__Oxalobacteraceae;g__unclassified_Oxalobacteraceae;s__unclassified_Oxalobacteraceae	0	0	0	0	0	0	0	0	0	0	0	0	0	0	0	0	0	0	0	0	0	0	0	0	0	0	0	0	0	0	0	0	0	0	0	0	0	0	0	0	1.95027e-05	3.88848e-05	0.000194622	0.000526717	0	0	0	0	0
d__Bacteria;p__Proteobacteria;c__Betaproteobacteria;o__Burkholderiales;f__unclassified_Burkholderiales;g__unclassified_Burkholderiales;s__unclassified_Burkholderiales	0	0	0	0	2.80092e-05	0	0	0	0	0	0	0	0	0	0	0	0	0	0	0	0	0	0	0	0	0	0	0	0	0	0	0	0	6.98002e-05	0	0	0	0	0	0	5.8508e-05	0	0	0	0	0	0	0	0
d__Bacteria;p__Proteobacteria;c__Betaproteobacteria;o__Burkholderiales;f__unidentified_Burkholderiales;g__unidentified_Burkholderiales;s__unidentified_Burkholderiales	4.29326e-05	0	0	0	0	0	0	0	0	0	0	0	0	0	0	0	0	0	0	0	0	0	0	0	0	0	0	0	0	0	0	0	0	0	0	0	0	0	0	0	0	0	0	0	0	0	0	0	0
d__Bacteria;p__Proteobacteria;c__Betaproteobacteria;o__Ellin6067;f__unidentified_Ellin6067;g__unidentified_Ellin6067;s__unidentified_Ellin6067	0	0	0	0.000166144	0	0	0	0	0	0	0	0	0	0	0	0	0	0	0	0	0	0	0	0	0	0	0.000604317	0	0.00344584	5.68642e-05	0	0	0	0	0	0	0	0	0	0	0	0	0	0	0	0	9.58747e-05	0	0
d__Bacteria;p__Proteobacteria;c__Betaproteobacteria;o__Gallionellales;f__Gallionellaceae;g__unclassified_Gallionellaceae;s__unclassified_Gallionellaceae	0	0	0	0	0	0	0	0	0	0	0	0	0	0	0	0	0	0	0	0	0	0	0	0	0	0	0.000170785	0	0	0	0	0	0	0	0	0	0	0	0	0	0	0	0	0	0	0	0	0	0
d__Bacteria;p__Proteobacteria;c__Betaproteobacteria;o__Hydrogenophilales;f__Hydrogenophilaceae;g__Thiobacillus;s__unidentified_Thiobacillus	0	0	0	0	0	0	0	0	0	0	0	0	0	0	0	0	0	0	0	0	0	0	0	0	0	0	0	0	0	0	0	0	0	0	0	0	0	0	0	0	0	0	0	0	0	0	0	0	0
d__Bacteria;p__Proteobacteria;c__Betaproteobacteria;o__MKC10;f__unidentified_MKC10;g__unidentified_MKC10;s__unidentified_MKC10	0	0	0	0	0	0	0	0	0	0	0	0	0	0	0	0	0	0	0	0	0	0	0	0	0	0	0	0	0	0	0	7.09663e-05	0	0	0	0	0	0	0	0	0	0	0	0	0	0	0	0	0
d__Bacteria;p__Proteobacteria;c__Betaproteobacteria;o__MND1;f__unidentified_MND1;g__unidentified_MND1;s__unidentified_MND1	0	0	0	0	0	0	0	0	0	0	0	0	0	0	0	0	0	0	0	0	0	0	0	0	0	0	0	0	0	0	0	0	0	0	0	0	0	0	0	0	0	0	0.000162185	0	0	0	0	0	0
d__Bacteria;p__Proteobacteria;c__Betaproteobacteria;o__MWH-UniP1;f__unidentified_MWH-UniP1;g__unidentified_MWH-UniP1;s__unidentified_MWH-UniP1	0	0	0	0	0	0	0	0	0	0	0	0	0	0	0	0.000113943	0	0	0	0	0	0	0	0	0	0	0	0	0	0	0	0	0	0	0	0	0	0	0	0	0	0	0	0	0	0	0	0	0
d__Bacteria;p__Proteobacteria;c__Betaproteobacteria;o__Methylophilales;f__Methylophilaceae;g__unidentified_Methylophilaceae;s__unidentified_Methylophilaceae	0	0	0.000136251	0	0	5.8774e-05	0	0	0	0	0	7.20314e-05	0	0	0	0	0	0	3.69886e-05	0	0	0	0	0	0	0	0	9.70764e-05	0	0	0	0	0	0	0	0	0	0	0	0	0	0	0	0	0	0	0	0	0
d__Bacteria;p__Proteobacteria;c__Betaproteobacteria;o__Neisseriales;f__Neisseriaceae;g__Alysiella;s__unclassified_Alysiella	0	0	0	0	0	0	0	0	0	0	0	0	0	0	0	0	0	0	0	0	0	0	0	0	0	0	0	0	0	0	0	0	0	0	0	0	0	0	0	0	0	0	0	0	0	0	0	0	0
d__Bacteria;p__Proteobacteria;c__Betaproteobacteria;o__Neisseriales;f__Neisseriaceae;g__Microvirgula;s__Microvirgula_aerodenitrificans	0	0	0	0	0	0	0	0	0	0	0	0	0	0	0	0	0	0	0	0	0	0	0	0	0	0	0	0	0	0	0	0	0	0	0	0	0	0	0	0	0	0	0	0	0	0	0	0	0
d__Bacteria;p__Proteobacteria;c__Betaproteobacteria;o__Neisseriales;f__Neisseriaceae;g__Neisseria;s__unclassified_Neisseria	0	0	0	0	0	0	0	0	0	0	0	0	0	0	0	0	0	0	0	0	0	0	0	0	0	0	0	0	0	0	0	0	0	0	0	0	0	0	0	0	0	0	0	0	0	0	0	0	0
d__Bacteria;p__Proteobacteria;c__Betaproteobacteria;o__Neisseriales;f__Neisseriaceae;g__unclassified_Neisseriaceae;s__unclassified_Neisseriaceae	0	0	0	0	0	0	0	0	0	0	0	0	0	0.000744243	0	0	0	0	0	0	0	0	0	0	0	0	0	0	0	0	0	0	0	0	0	0	0	0	0	0	0	0	0	0	0	0	0	0	0
d__Bacteria;p__Proteobacteria;c__Betaproteobacteria;o__Nitrosomonadales;f__Nitrosomonadaceae;g__Nitrosomonas;s__Nitrosomonas_europaea	0	0	0	0	0	0	0	0	0	0	0	0	0	0.000452383	0	0	0	0	0	0	0	0	0	0	0	0	0	0	0	0	0	0	0	0	0	0	0	0	0	0	0	0	0	0	0	0	0	0	0
d__Bacteria;p__Proteobacteria;c__Betaproteobacteria;o__Nitrosomonadales;f__Nitrosomonadaceae;g__unclassified_Nitrosomonadaceae;s__unclassified_Nitrosomonadaceae	0	0	0	0	0	0	0	0	0	0	0	0	0	4.3779e-05	0	0	0	0	0	0	0	0	0	0	0	0	0	0	0	0	0	0	0	0	0	0.000157203	0	0	0	0	2.9254e-05	0	0	0	0	0	0	0	0
d__Bacteria;p__Proteobacteria;c__Betaproteobacteria;o__Rhodocyclales;f__Rhodocyclaceae;g__Azoarcus;s__Azoarcus_indigens	0	0	0	0	0	0	0	0	0	0	0	0	0	0	0	0	0	0	0	0	0	0	0	0	0	0	0	0	0	0	0	0	0	0	0	0	0	0	0	0	2.9254e-05	0	0	0	0	0	0	0	0
d__Bacteria;p__Proteobacteria;c__Betaproteobacteria;o__Rhodocyclales;f__Rhodocyclaceae;g__Azospira;s__unidentified_Azospira	0	0	0	0	0	0	0	0	0	0	0	0	0	0	0	0	0	0	0	0	0	0	0	0	0	0	0	0	0	0	0	0	0	0	0	0	0	0	0	0	0	0	0	0	0	0	0	0	0
d__Bacteria;p__Proteobacteria;c__Betaproteobacteria;o__Rhodocyclales;f__Rhodocyclaceae;g__Dok59;s__unidentified_Dok59	0	0	0	0	0	0	0	0	0	0	0	0	0	0	0	0	0	0	0	0	0	0	0	0	0	0	0	0	0.000917949	0	0	0	0	0	0	0.000400154	0	0	0	0	0	0	0	0	0	0	0	0	0
d__Bacteria;p__Proteobacteria;c__Betaproteobacteria;o__Rhodocyclales;f__Rhodocyclaceae;g__Thauera;s__unidentified_Thauera	0	0	0	9.2302e-05	0	0	0	0	0	0	0	0	0	0	0	0	0	0	0	0	0	0	0	0	0	0	0.000118236	0	0.000579014	5.68642e-05	0	0	0	0	0	0	0	0	0	0	3.90054e-05	0	0	0	0	0	0	0	0
d__Bacteria;p__Proteobacteria;c__Betaproteobacteria;o__Rhodocyclales;f__Rhodocyclaceae;g__unclassified_Rhodocyclaceae;s__unclassified_Rhodocyclaceae	0	0	0	0	0	0	0	0	0	0	0	0	0	0	0	0	0	0	0	0	0	0	0	0	0	0	0	0	4.23669e-05	0	0	0	0	0	0	0	0	0	0	0	0	0	0	0	0	0	0	0	0
d__Bacteria;p__Proteobacteria;c__Betaproteobacteria;o__SC-I-84;f__unidentified_SC-I-84;g__unidentified_SC-I-84;s__unidentified_SC-I-84	0	0	0	0	0	0	0	0	0	0	0	0	0	0	0	0	0	0	0	0	0	0	0	0	0	0	0	0	0	0	0	0	0	0	0	0	0	0	8.91849e-05	0	0	0	0	0	0	0	0	0	0
d__Bacteria;p__Proteobacteria;c__Betaproteobacteria;o__unclassified_Betaproteobacteria;f__unclassified_Betaproteobacteria;g__unclassified_Betaproteobacteria;s__unclassified_Betaproteobacteria	0	0	0	0	0	0	0	0	0	0	0	0	0	0	0	0	0	0	0	0	0	0	0	0	0	0	0	0	0.00138399	0	0	0	0	0	0	0.000371572	0	0	0	0	4.87567e-05	0	0	3.63253e-05	0	0	0	0	0
d__Bacteria;p__Proteobacteria;c__Betaproteobacteria;o__unidentified_Betaproteobacteria;f__unidentified_Betaproteobacteria;g__unidentified_Betaproteobacteria;s__unidentified_Betaproteobacteria	0	0	0	0	0	0	0	0	0	0	0.000111147	0	0	0.00579342	0	0	0	0	0	0	0	0	0	0	0	0	0	0	0.00018359	0	0	0	0	0	0	0.00788876	0	0	4.45924e-05	0	0	0	0	0	0	0	0	0	0
d__Bacteria;p__Proteobacteria;c__Deltaproteobacteria;o__BPC076;f__unidentified_BPC076;g__unidentified_BPC076;s__unidentified_BPC076	0	0	0	0	0	0	0	0	0	0	0	0	0	0	0	0	0	0	0	0	0	0	0	0	0	0	0	0	0	0	0	0	0	0	0	8.57474e-05	0	0	0	0	0	0	0	0	0	0	0	0	0
d__Bacteria;p__Proteobacteria;c__Deltaproteobacteria;o__Bdellovibrionales;f__Bacteriovoracaceae;g__Bacteriovorax;s__unidentified_Bacteriovorax	0	0	0	0	0	0	0	0	0	0	0	0	0	0	0	0	0	0	0	0	0	0	0	0	0	0	0	0	0	0	0	0	0	0	0	0	1.80157e-05	0	0	0	0	0	0	0	0	0	0	0	0
d__Bacteria;p__Proteobacteria;c__Deltaproteobacteria;o__Bdellovibrionales;f__Bacteriovoracaceae;g__unidentified_Bacteriovoracaceae;s__unidentified_Bacteriovoracaceae	0	0	0	0	0	0	0	0	0	0	0	0	3.40685e-05	0	0	0	0	0	0	0	0.000206191	0	0	0	0	0	0	0	0	0	0	0	0	0	0	0	0	0	0	0	0	0	0	0	0	0	0	0	0
d__Bacteria;p__Proteobacteria;c__Deltaproteobacteria;o__Bdellovibrionales;f__Bdellovibrionaceae;g__Bdellovibrio;s__unidentified_Bdellovibrio	0	0	0	0	0	0	0	0	0	0	0	0	0	7.2965e-05	0	0	0	0	0	0	0	0	0	0	0	0	0	0	0	0	0	0	0	0	0	0	0	0	0	0	0	0	0	0	0	0	0	0	0
d__Bacteria;p__Proteobacteria;c__Deltaproteobacteria;o__Desulfobacterales;f__Desulfobulbaceae;g__Desulfobulbus;s__unidentified_Desulfobulbus	0	0	0	0	0	0	0	0	0	0	0	0	0	0	0	0	0	0	0	0	0	0	0	0	0	0	5.25493e-05	0	0	0	0	0	0	0	0	0	0	0	0	0	0	0	0	0	0	0	0	0	0
d__Bacteria;p__Proteobacteria;c__Deltaproteobacteria;o__Desulfovibrionales;f__Desulfomicrobiaceae;g__Desulfomicrobium;s__unidentified_Desulfomicrobium	0	0	0	0	0	0	0	0	0	0	0	0	0	0	0	0	0	0	0	0	0	0	0	0	0	0	0	0	0.000211834	0	0	0	0	0	0	0	0	0	0	0	0	0	0	0	0	0	0	0	0
d__Bacteria;p__Proteobacteria;c__Deltaproteobacteria;o__Desulfovibrionales;f__Desulfomicrobiaceae;g__unclassified_Desulfomicrobiaceae;s__unclassified_Desulfomicrobiaceae	0	0	0	0	0	0	0	0	0	0	0	0	0	0	0	0	0	0	0	0	0	0	0	0	0	0	0.000118236	0	0	0	0	0	0	0	0	0	0	0	0	0	0	0	0	0	0	0	0	0	0
d__Bacteria;p__Proteobacteria;c__Deltaproteobacteria;o__Desulfovibrionales;f__Desulfovibrionaceae;g__Bilophila;s__unidentified_Bilophila	0	0	0	0	0	0	5.64254e-05	0	0	0	0	0	0	0	0	0	0	0	0	0	0	0	0	0	0	0	0	0	0	0	0	0	0	0	0	0	0	0	0	0	0	0	0	0	0	0	0	0	0
d__Bacteria;p__Proteobacteria;c__Deltaproteobacteria;o__Desulfovibrionales;f__Desulfovibrionaceae;g__Desulfovibrio;s__Desulfovibrio_C21_c20	0	0	0	0	0	0	0	0	0	0	0	0	0	0	0	0	0	0	0	0	0	0	0	0	0	0	0	0	0	0	0	0	0	0	0	0	0	0	0	4.3554e-05	0	0	0	0	0.000120786	0	0	0	0
d__Bacteria;p__Proteobacteria;c__Deltaproteobacteria;o__Desulfovibrionales;f__Desulfovibrionaceae;g__Desulfovibrio;s__Desulfovibrio_oxamicus	0	0	0	0	0	0	0	0	0	0	0	0	0	0	0	5.69714e-05	0	0	0	0	0	0	0	0	0	0	0	0	0	0	0	0	0	0	0	0	0	0	0	0	0	0	0	0	0	0	0	0	0
d__Bacteria;p__Proteobacteria;c__Deltaproteobacteria;o__Desulfovibrionales;f__Desulfovibrionaceae;g__Desulfovibrio;s__unclassified_Desulfovibrio	0	0	0	0	0	0	0	0	0	0	0	0	0	0	0	0	0	0	0	0	0	0	0	0	0	0	0	0	0	0	0	0	0	0	0	0	0	0	0	0	0	0	0	0	0	0	0	0	0
d__Bacteria;p__Proteobacteria;c__Deltaproteobacteria;o__Desulfovibrionales;f__Desulfovibrionaceae;g__Desulfovibrio;s__unidentified_Desulfovibrio	0	8.62536e-05	5.10943e-05	0	0	9.79566e-05	0.000818169	0	0	0	0.00033344	0	0	0.000233488	0	0	0	0	0	0	0.000953633	2.47451e-05	6.70095e-05	0.000119029	3.08299e-05	0	0	0	0	8.52963e-05	0.000121884	0	6.9064e-05	0	7.96855e-05	5.71649e-05	0	0	0	0	0	0	6.4874e-05	0	0	0	0	0	0
d__Bacteria;p__Proteobacteria;c__Deltaproteobacteria;o__Desulfovibrionales;f__Desulfovibrionaceae;g__unidentified_Desulfovibrionaceae;s__unidentified_Desulfovibrionaceae	0	0	0	0	0	0	0	0	0	0	0	0	0	0	0	0	0	0	0	0	0	0	0	0	0	0	0	0	0	0	0	0	0	0	0	0	0	0	0	8.7108e-05	0	0	0	0	0	0	0	0	0
d__Bacteria;p__Proteobacteria;c__Deltaproteobacteria;o__Desulfuromonadales;f__Geobacteraceae;g__Geobacter;s__unidentified_Geobacter	0	0	0	0	0	0	0	0	0	0	0	0	0	0	0	0	0	0	0	0	0	0	0	0	0	0	0	0	0	0	0	0	0	0	0	0	0	0	0	0	0	0	0	0	0	0	0	0	0
d__Bacteria;p__Proteobacteria;c__Deltaproteobacteria;o__FAC87;f__unidentified_FAC87;g__unidentified_FAC87;s__unidentified_FAC87	0	0	0	0	0	0	0	0	0	0	0	0	0	0	0	0	0	0	0	0	0	0	0	0	0	0	0	0	0	0	0	0	0	0	0	0	0	0	0	0	0	0	0	0	0	0	0	0	0
d__Bacteria;p__Proteobacteria;c__Deltaproteobacteria;o__GMD14H09;f__unidentified_GMD14H09;g__unidentified_GMD14H09;s__unidentified_GMD14H09	0	0	0	0	0	0	0	0	0	0	0	0	0	0	0	0	0	0	0	0	0	0	0	0	0	0	0	0	0	0	0	0	0	0	0	0	0	0	0	0	0	0	0	0	0	0	0	0	0
d__Bacteria;p__Proteobacteria;c__Deltaproteobacteria;o__MIZ46;f__unidentified_MIZ46;g__unidentified_MIZ46;s__unidentified_MIZ46	0	0	0	0	0	0	0	0	0	0	0	0	0	0	0	0	0	0	0	0	0	0	0	0	0	0	0.000262746	0	0.00111566	0	0	0	0	0	0	0	0	0	0	0	0	0	0	0	0	0	0	0	0
d__Bacteria;p__Proteobacteria;c__Deltaproteobacteria;o__Myxococcales;f__0319-6G20;g__unidentified_0319-6G20;s__unidentified_0319-6G20	0	0	0	0	0	0	0	0	0	0	0	0	0	0	0	0	0	0	0	0	0	0	0	0	0	0	0.00019706	0	0.000141223	0	0	0	0	0	0	0	0	0	0	0	0	0	0	0	0	0	0	0	0
d__Bacteria;p__Proteobacteria;c__Deltaproteobacteria;o__Myxococcales;f__Cystobacteraceae;g__unclassified_Cystobacteraceae;s__unclassified_Cystobacteraceae	0	0	0	0	0	0	0	0.000105241	0	0	0	0	0	0	0	0.000436781	0	0	0	0	5.15477e-05	0	0	0	4.62449e-05	0	3.9412e-05	0	5.64892e-05	0	0	0	0	0.000153561	0	0	0	0	0	0	0	0	0	0	0	0	0	0	0
d__Bacteria;p__Proteobacteria;c__Deltaproteobacteria;o__Myxococcales;f__Cystobacterineae;g__unidentified_Cystobacterineae;s__unidentified_Cystobacterineae	0.00326288	0.00136774	0.00982713	0.110725	0.00231076	0.0135376	7.05318e-05	0	0.00718902	0.00879688	0.06612	0.00447795	0	0.098853	0.00757511	0.0015952	0	0.00390823	0	0	0.0769607	0.0439597	0.00623189	0.0613	0.01523	0	9.19613e-05	0	0.000197712	2.84321e-05	0.0473825	0.036718	0.0044316	0.00480226	0.00314758	0.00685979	0.000486425	0	0	0	0	0	0	0	0	0	0	0	0
d__Bacteria;p__Proteobacteria;c__Deltaproteobacteria;o__Myxococcales;f__Haliangiaceae;g__unidentified_Haliangiaceae;s__unidentified_Haliangiaceae	0	0	0	0	0	0	0	0	0	0	0	0	0	0	0	0	0	0	0	0	0	0	0	0	0	0	0	0	0	0	0	0	0	0	0	0	0	0.000112684	0.000118913	0	0	0	0	0	0	0	0	0	0
d__Bacteria;p__Proteobacteria;c__Deltaproteobacteria;o__Myxococcales;f__Myxococcaceae;g__Myxococcus;s__unidentified_Myxococcus	0	0	0	0	0	0	0	0	0	0	0	0	0	0	0	0	0	0	0	0	0	0	0	0	0.000138735	0	0.000105099	3.23588e-05	0	0	0	0	0	0	0	0	0	0	5.94566e-05	0	0	0	0	0	0	0	0	0	0
d__Bacteria;p__Proteobacteria;c__Deltaproteobacteria;o__Myxococcales;f__Myxococcaceae;g__unidentified_Myxococcaceae;s__unidentified_Myxococcaceae	4.29326e-05	2.46439e-05	0	0	0	0	7.05318e-05	2.63103e-05	0	0	0.0355423	0	0	0	0.000414074	0	0	0	0	0	0.000683007	4.94903e-05	0.000871124	0.00452311	0.023662	0	7.88239e-05	0	0	0	0	0	0	0.00120056	0	0	0	0	0	0	0	0	0	0	0	0	0	0	0
d__Bacteria;p__Proteobacteria;c__Deltaproteobacteria;o__Myxococcales;f__Nannocystaceae;g__Nannocystis;s__unclassified_Nannocystis	0.000143109	0	0	7.38416e-05	0	9.79566e-05	0	0	2.64302e-05	3.9507e-05	0.000531035	0	0	0.000175116	0	0	0	5.07563e-05	0	0	7.73216e-05	0	6.70095e-05	4.76117e-05	0.000107905	0	0	0	0	0	0.000106649	0	0	0.00011168	0	4.28737e-05	0	0	2.97283e-05	0	0	0	0	0	0	0	0	0	0
d__Bacteria;p__Proteobacteria;c__Deltaproteobacteria;o__Myxococcales;f__Nannocystaceae;g__Nannocystis;s__unidentified_Nannocystis	0	0	5.10943e-05	0	0	4.89783e-05	0	0	0	0	0	0	0	0.00014593	0	0	0	0	0	0	0	0	0	0	0	0	0	0	0.000112978	0	0	0	4.60426e-05	0	7.96855e-05	0	0	0	0	0	0	0	0	0	0	0	0	0	0
d__Bacteria;p__Proteobacteria;c__Deltaproteobacteria;o__Myxococcales;f__Polyangiaceae;g__Aetherobacter;s__Aetherobacter_fasciculatus	7.15543e-05	0	0	0	0	0	0	0	6.60755e-05	0	0	0	2.27123e-05	0.00148849	0	0.000569714	0	0	0	0	3.86608e-05	0	0	0	6.16599e-05	0	3.9412e-05	0	8.47338e-05	0	0	0	0	0.000335041	0	0	0	0	0	0	0	0	0	0	0	0	0	0	0
d__Bacteria;p__Proteobacteria;c__Deltaproteobacteria;o__Myxococcales;f__Polyangiaceae;g__Chondromyces;s__unidentified_Chondromyces	0	0	0	0	0	0	0	0	0	0	0	0	0	2.9186e-05	0	0.000284857	0	0	0	0	0	0	0	0	0	0	0	0	0	0	0	0	0	0.000195441	0	0	0	0	0	0	0	0	0	0	0	0	0	0	0
d__Bacteria;p__Proteobacteria;c__Deltaproteobacteria;o__Myxococcales;f__Polyangiaceae;g__Polyangium;s__unclassified_Polyangium	2.86217e-05	0	0	0	0	0	0	0	0	0	0	0	0	0	0	3.79809e-05	0	0	0	0	0	0	0	0	0	0	0	0	8.47338e-05	0	0	0	0	0	0	0	0	0	0	0	0	0	0	0	0	0	0	0	0
d__Bacteria;p__Proteobacteria;c__Deltaproteobacteria;o__Myxococcales;f__Polyangiaceae;g__unclassified_Polyangiaceae;s__unclassified_Polyangiaceae	0	0	0	0	0	0	0	0	0	0	0	0	0	0	0	0	0	0	0	0	0	0	0	0	0	0	0	0	0	0	0	0	0	0	0	0	0	0	0	0	0	0	0	0	0	0	0	0	0
d__Bacteria;p__Proteobacteria;c__Deltaproteobacteria;o__Myxococcales;f__Polyangiaceae;g__unidentified_Polyangiaceae;s__unidentified_Polyangiaceae	0	0	0	0	0	0	0	0	0	0	2.46993e-05	0	0	0	0	0	0	0	0	0	6.44347e-05	0	0	8.33204e-05	0	0	0	0	0	0	0	0	0	0	0	0	0	0	0	0	0	0	0	0	0	0	0	0	0
d__Bacteria;p__Proteobacteria;c__Deltaproteobacteria;o__Myxococcales;f__unclassified_Myxococcales;g__unclassified_Myxococcales;s__unclassified_Myxococcales	0	0	0	0	0	0	0	0	0	0	0	0	0	4.3779e-05	0	0	0	0	0	0	0	0	0	4.76117e-05	0	0	0	0	0	0	0	0	0	0	0	0	0	0	0	0	0	0	0	0	0	0	0	0	0
d__Bacteria;p__Proteobacteria;c__Deltaproteobacteria;o__Myxococcales;f__unidentified_Myxococcales;g__unidentified_Myxococcales;s__unidentified_Myxococcales	0	0	0	3.69208e-05	9.80324e-05	5.8774e-05	5.64254e-05	0	0	0	3.70489e-05	6.00262e-05	0	0.000306453	0.000243573	0.00041779	0.000312729	0.000241092	0	0	0	0	0	0	0	0	0	0	0	0	0	0	0.000241724	0	0	0	0	0	0	0	0	0	0	0	0	0	0	0	2.45646e-05
d__Bacteria;p__Proteobacteria;c__Deltaproteobacteria;o__NB1-j;f__unidentified_NB1-j;g__unidentified_NB1-j;s__unidentified_NB1-j	0	0	0	0	0	0	0	0	0	0	0	3.60157e-05	0	0	0	0	4.07908e-05	0	0	0	0	0	0	0	0	0	0	0	0	0	0	0	0	0	0	0	0	0	0	0	0	0	0	0	0	0	0	0	0
d__Bacteria;p__Proteobacteria;c__Deltaproteobacteria;o__Spirobacillales;f__unidentified_Spirobacillales;g__unidentified_Spirobacillales;s__unidentified_Spirobacillales	0.00050088	0.000147863	0.000851571	0.00230755	0.000812268	0.00195913	0.00612216	0.000684067	0.000872197	0.000171197	0.0180675	0.000384167	9.08492e-05	0.0127251	0.00026793	0.00136731	0	0.000177647	0	0	0.00231965	0.000569138	0	0.00499923	0.00131027	0	0.000131373	0.00302555	0.00244316	2.84321e-05	0.00581998	0.000723856	0.000414384	0.000600282	0.00373194	0.00022866	5.40472e-05	0	0	0	0	0	0	0	0	0	0	0	0
d__Bacteria;p__Proteobacteria;c__Deltaproteobacteria;o__Syntrophobacterales;f__Syntrophobacteraceae;g__Syntrophobacter;s__unidentified_Syntrophobacter	0	0	0	0	0	0	0	0	0	0	0	0	0	0	0	0	0	0	0	0	0	0	0	0	0	0	0	0	0	0	0	0	0	0	0	0	0	0	0	0	0	0	0.000162185	0	0	0	0	0	0
d__Bacteria;p__Proteobacteria;c__Deltaproteobacteria;o__Syntrophobacterales;f__Syntrophobacteraceae;g__unidentified_Syntrophobacteraceae;s__unidentified_Syntrophobacteraceae	0	0	0	0	0	0	0	0	0	0	0	0	0	0	0	0	0	0	0	0	0	0	0	0	0	0	0	0	0	0	0	0	0	0	0	0	0	0	0	0	0	0	0	0	0	0	0	0	0
d__Bacteria;p__Proteobacteria;c__Deltaproteobacteria;o__unclassified_Deltaproteobacteria;f__unclassified_Deltaproteobacteria;g__unclassified_Deltaproteobacteria;s__unclassified_Deltaproteobacteria	0	0	0	0	0	0	0	0	0	0	0	0	0	0	0	0	0	0	0	0	0	0	0	0	0	0	0	0	0	0	0	0.000212899	0	0	0	0	0	0	0	0	0	0	0	0	0	0	0	0	0
d__Bacteria;p__Proteobacteria;c__Deltaproteobacteria;o__unidentified_Deltaproteobacteria;f__unidentified_Deltaproteobacteria;g__unidentified_Deltaproteobacteria;s__unidentified_Deltaproteobacteria	0	0	0	0	0	0	0	0	0	0	0	0	0	0	0	0	0	0	0	0	0	0	0	0	0	0	0.000170785	0	0	0	0	0	0	0	0	0	0	0	0	0	0	0	0	0	0	0	0	0	0
d__Bacteria;p__Proteobacteria;c__Epsilonproteobacteria;o__Campylobacterales;f__Campylobacteraceae;g__Campylobacter;s__Campylobacter_fetus	0	0	0	0	0	0	0	0	0	0	0	0	0	0	0	0	0	0	0	0	0	0	0	0	0	0	0	0	0	0	0	0	0	0	0	0	0	0	0	0	0	0	0	0	0	0	0	0	0
d__Bacteria;p__Proteobacteria;c__Epsilonproteobacteria;o__Campylobacterales;f__Campylobacteraceae;g__Campylobacter;s__unidentified_Campylobacter	0	0	0	0.164925	0	0	0	0	0	0	0	0	0	0	0	0	0	0	0	0	0	0	0	0	0	0	0	0	0	0	0	0	0	0	0	0	0	0	0	0	0	0	0	0	0	0	0	0	0
d__Bacteria;p__Proteobacteria;c__Epsilonproteobacteria;o__Campylobacterales;f__Helicobacteraceae;g__Flexispira;s__unidentified_Flexispira	0.000143109	0	0	0.0127192	0.000126042	0.000205709	0	0	2.64302e-05	0.000118521	0.00034579	0	0	0.000379418	3.65359e-05	0.000113943	2.71939e-05	0	0	0	5.15477e-05	0.000136098	0	0	0	0	0	0	0	0	0	0.000879982	0.000230213	0.000195441	0.0028554	0	0	0	0	0	0	0	0	0	0	0	0	0	0
d__Bacteria;p__Proteobacteria;c__Epsilonproteobacteria;o__Campylobacterales;f__Helicobacteraceae;g__Helicobacter;s__Helicobacter_rodentium	0	0	0	0	0	0	0	0	0	0	0	0	0	0	0	0	0	0	0	0	0	0	0	0	0	0	3.9412e-05	0	0	0	0	0	0	0	0	0	0	0	0	0	0	0	0	0	0	0	0	0	0
d__Bacteria;p__Proteobacteria;c__Epsilonproteobacteria;o__Campylobacterales;f__Helicobacteraceae;g__Helicobacter;s__unclassified_Helicobacter	0	0	0	0	0	0	0	0	0	0	0	0	0	0	0	0	0	0	0	0	0	0	0	0	0.000107905	0	3.9412e-05	0	0	0	0	0	0	0	0	0	0	0	0	0	0	0	0	0	0	0	0	0	0
d__Bacteria;p__Proteobacteria;c__Epsilonproteobacteria;o__Campylobacterales;f__Helicobacteraceae;g__Helicobacter;s__unidentified_Helicobacter	0	0	0	0	0	0	0	0	0	0	0	0	0	0	0	0	0	0	0	0	0	0	0	0	0	0	0	0	9.88561e-05	0	0	0	0	0	0	0	0	0	2.97283e-05	0	0	0	0	0	0	0	0	0	0
d__Bacteria;p__Proteobacteria;c__Epsilonproteobacteria;o__Campylobacterales;f__Helicobacteraceae;g__Wolinella;s__Wolinella_succinogenes	0	0	0	0	0	0	0	0	0	0	0	0	0	0	0	0	0	0	0	0	0	0	0	0	0	0	0	0	0	0	0	0	0	0	0	0	0	0	0	0	0	0	0	0	0	0	0	0	0
d__Bacteria;p__Proteobacteria;c__Gammaproteobacteria;o__Acidithiobacillales;f__unidentified_Acidithiobacillales;g__unidentified_Acidithiobacillales;s__unidentified_Acidithiobacillales	0	0	0	0	0	0	0	0	0	0	0	0	0	0	0	0	0	0	0	0	0	0	0	0	0	0	9.19613e-05	0	0.000875583	0	0	0	0	0	0	0	0	0	0	0	0	0	0	0	0	0	0	0	0
d__Bacteria;p__Proteobacteria;c__Gammaproteobacteria;o__Aeromonadales;f__Aeromonadaceae;g__Aeromonas;s__unclassified_Aeromonas	0	0	0	3.69208e-05	0	0	0	0	0	0	0	0	0	0	0	0	0	0	0	0	0	0	0	0	0	0	6.56866e-05	0	0.000254201	0	0	0	0	0	0	0	0	0	0	0	0	0	0	0	0	0	0	0	0
d__Bacteria;p__Proteobacteria;c__Gammaproteobacteria;o__Aeromonadales;f__Succinivibrionaceae;g__Ruminobacter;s__unidentified_Ruminobacter	0	0	0	0	0	0	0	0	0	0	0	0	0	0	0	0	0	0	0	0	0	0	0	0	0	0	0	0	0	0	0	0	0	0	0	0	0	0	0	0	0	0	0	0	0	0	0	0	0
d__Bacteria;p__Proteobacteria;c__Gammaproteobacteria;o__Aeromonadales;f__Succinivibrionaceae;g__Succinivibrio;s__unidentified_Succinivibrio	0	0	0	0	0	0	0	0	0	0	0	0	0	0	0	0	0	0	0	0	0	0	0	0	0	0	0.000328433	0	0	0	0	0	0	0	0	0	0	0	0	0	0	0	0	0	0	0	0	0	0
d__Bacteria;p__Proteobacteria;c__Gammaproteobacteria;o__Aeromonadales;f__Succinivibrionaceae;g__unidentified_Succinivibrionaceae;s__unidentified_Succinivibrionaceae	0	0	0	0	0	0	0	0	0	0	0	0	0	0	0	0	0	0	0	0	0	0	0	0	0	0	0.000144511	0	0.000324813	0	0	0	0	0	0	0	0	0	0	0	0	0	0	0	0	0	0	0	0
d__Bacteria;p__Proteobacteria;c__Gammaproteobacteria;o__Alteromonadales;f__211ds20;g__unidentified_211ds20;s__unidentified_211ds20	0	0	0	0	0	0	0	0	0	0	0	0	0	0	0	0	0	0	0	0	0	0	0	0	0	0	0	0	0.000155345	0	0	0	0	0	0	0	0	0	0	0	0	0	0	0	0	0	0	0	0
d__Bacteria;p__Proteobacteria;c__Gammaproteobacteria;o__Alteromonadales;f__Alteromonadaceae;g__BD2-13;s__unidentified_BD2-13	0	0	0	0	0	0	0	0	0	0	0	0	0	0	0	0	0	0	0	0	0	0	0	0	0	0	7.88239e-05	0	5.64892e-05	0	0	0	0	0	0	0	0	0	0.000118913	0	0	0	0	0	0	0	0	0	0
d__Bacteria;p__Proteobacteria;c__Gammaproteobacteria;o__Alteromonadales;f__Alteromonadaceae;g__Cellvibrio;s__unidentified_Cellvibrio	0	0	0	0.000221525	0	0	0	0	0	0	0	0	0	0	0	3.79809e-05	0	0	0	0	0	0	0	0	0	0	0.000420394	0	0.00121452	0	0	0	0	0	0	0	0	0	0	0	0	0	0	0	0	0	0	0	0
d__Bacteria;p__Proteobacteria;c__Gammaproteobacteria;o__Alteromonadales;f__Alteromonadaceae;g__Marinobacter;s__unidentified_Marinobacter	0	0	0	0	0	0	0	0	0	0	0	0	0	0	0	0	0	0	0	0	0	0	0	0	0	0	7.88239e-05	0	0.000324813	0	0	0	0	0	0	0	0	0	0	0	0	0	0	0	0	0	0	0	0
d__Bacteria;p__Proteobacteria;c__Gammaproteobacteria;o__Alteromonadales;f__Alteromonadaceae;g__ND137;s__unidentified_ND137	0	0	0	0.000664574	0	0	0	0	0	0	0	0	0	0	0	0	0	0	0	0	0	0	0	0	0	0	0.00266688	0	0.00638328	0	0	0	0	0	0	0	0	0	0	0	0	0	0	0	0	0	0	0	0
d__Bacteria;p__Proteobacteria;c__Gammaproteobacteria;o__Alteromonadales;f__Alteromonadaceae;g__Simiduia;s__Simiduia_agarivorans	0	0	0	0	0	0	0	0	0	0	0	0	0	0	0	0	0	0	0	0	0	0	0	0	0	0	0	0	0.000141223	0	0	0	0	0	0	0	0	0	0	0	0	0	0	0	0	0	0	0	0
d__Bacteria;p__Proteobacteria;c__Gammaproteobacteria;o__Alteromonadales;f__Alteromonadaceae;g__unidentified_Alteromonadaceae;s__unidentified_Alteromonadaceae	0	0	0	0	0	0	0	0	0	0	0	0	0	0	0	0	0	0	0	0	0	0	0	0	0	0	0.000275884	0	0.000338935	0	0	0	0	0	0	0	0	0	0	0	0	0	0	0	0	0	0	0	0
d__Bacteria;p__Proteobacteria;c__Gammaproteobacteria;o__Alteromonadales;f__HTCC2188;g__HTCC;s__unidentified_HTCC	0	0	0	0	0	0	0	0	0	0	0	0	0	0	0	0	0	0	0	0	0	0	0	0	0	0	0	0	0.000155345	0	0	0	0	0	0	0	0	0	4.45924e-05	0	0	0	0	0	0	0	0	0	0
d__Bacteria;p__Proteobacteria;c__Gammaproteobacteria;o__Alteromonadales;f__Idiomarinaceae;g__Idiomarina;s__unidentified_Idiomarina	0	0	0	0	0	0	0	0	0	0	0	0	0	0	0	0	0	0	0	0	0	0	0	0	0	0	0	0	0.000480158	0	0	0	0	0	0	0	0	0	0	0	0	0	0	0	0	0	0	0	0
d__Bacteria;p__Proteobacteria;c__Gammaproteobacteria;o__Alteromonadales;f__OM60;g__unidentified_OM60;s__unidentified_OM60	0	0	0	0	0	0	0	0	0	0	0	0	0	0	0	0	0	0	0	0	0	0	0	0	0	0	0.000223335	0	0.000522525	0	0	0	0	0	0	0	0	0	0	0	0	5.83272e-05	0	0	0	0	0	0	0
d__Bacteria;p__Proteobacteria;c__Gammaproteobacteria;o__Alteromonadales;f__Shewanellaceae;g__Shewanella;s__Shewanella_amazonensis	0	0	0	0	0	0	0	0	0	0	0	0	0	0	0	0	0	0	0	0	0	0	0	0	0	0	0.000131373	0	0.00086146	0	0	0	0	0	0	0	0	0	0	0	0	0	0	0	0	0	0	0	0
d__Bacteria;p__Proteobacteria;c__Gammaproteobacteria;o__Alteromonadales;f__Shewanellaceae;g__Shewanella;s__unidentified_Shewanella	0	0	0	0	0	0	0	3.94654e-05	0	0	0	0	0	0	0	0	0	0	0	0	0	0	0	0	0	0	0	0	0.000564892	0	0	0	0	0	0	0	0	0	0	0	0	0	0	0	0	0	0	0	0
d__Bacteria;p__Proteobacteria;c__Gammaproteobacteria;o__Alteromonadales;f__[Chromatiaceae];g__Alkalimonas;s__unclassified_Alkalimonas	0	0	0	0	0	0	0	0	0	0	0	0	0	0	0	0	0	0	0	0	0	0	0	0	0	0	0	0	0	0	0	0	0	0	0	0	0	0	0	0	1.95027e-05	0	0	0	0	0	0	0	0
d__Bacteria;p__Proteobacteria;c__Gammaproteobacteria;o__Alteromonadales;f__[Chromatiaceae];g__Rheinheimera;s__Rheinheimera_aquimaris	0	0	0	0	0	0	0	0	0	0	0	0	0	0	0	0	0	0	0	0	0	0	0	0	0	0	0	0	0	0	0	0	0	0	0	0	0	0	0	0	0	0	0	0	0	0	0	0	0
d__Bacteria;p__Proteobacteria;c__Gammaproteobacteria;o__Alteromonadales;f__[Chromatiaceae];g__Rheinheimera;s__unidentified_Rheinheimera	0	0	0	0	0	0	0	0	0	0	0	0	0	0	0	7.59619e-05	0	0	0	0	0	0	0	0	0	0	0	0	0	0	0	0	0	0	0	0	0	0	0	0	0	0	0	0	0	0	0	0	0
d__Bacteria;p__Proteobacteria;c__Gammaproteobacteria;o__Alteromonadales;f__[Chromatiaceae];g__unclassified_[Chromatiaceae];s__unclassified_[Chromatiaceae]	0	0	0	0	0	0	0	0	0	0	0	0	0	0	0	0	0	0	0	0	3.86608e-05	0	0	0	0	0	0.000144511	0	0.000169468	0	0	0	0	0	0	0	0	0	0	0	0	0	0	0	0	0	0	0	0
d__Bacteria;p__Proteobacteria;c__Gammaproteobacteria;o__Alteromonadales;f__unclassified_Alteromonadales;g__unclassified_Alteromonadales;s__unclassified_Alteromonadales	0.000872962	0	0	0	0	0	0	3.94654e-05	0	0	0.000111147	0	0	0.00029186	2.43573e-05	0.00132933	0	0	0	0	0.000115982	0	0	5.95146e-05	0.00015415	0	0	0	0	0	0	0.000156126	3.4532e-05	0.00140996	0	0	0	0	0	0	0	3.88848e-05	0	0	0	4.88218e-05	0	0	0
d__Bacteria;p__Proteobacteria;c__Gammaproteobacteria;o__Chromatiales;f__Chromatiaceae;g__Allochromatium;s__Allochromatium_vinosum	0	0	0	0	0	0	0	0	0	0	0	0	0	0	0	0	0	0	0	0	0	0	0	0	0	0	0	0	0	0	0	0	0	0	0	0	0	0	0	0	0	0	0	0	0	0	0	0	0
d__Bacteria;p__Proteobacteria;c__Gammaproteobacteria;o__Chromatiales;f__Chromatiaceae;g__Thiorhodococcus;s__unclassified_Thiorhodococcus	0	0	0	0	0	0	0	0	0	0	6.17482e-05	0	0	0	0	0	0.000203954	0	0	0	0	0	0	0	0	0	0.000459806	0	0	4.26482e-05	0	0	0	0	0	0	0	0	0	0	0	0	0	0	0	0	0	0	0
d__Bacteria;p__Proteobacteria;c__Gammaproteobacteria;o__Chromatiales;f__Ectothiorhodospiraceae;g__Halorhodospira;s__unidentified_Halorhodospira	0	0	1.70314e-05	0.0047997	2.80092e-05	9.79566e-06	0	0.000328878	0	2.6338e-05	0.000506335	2.40105e-05	2.27123e-05	0.00102151	1.21786e-05	0	0	0	0	3.09377e-05	0	0	0	0	0	0	0.0157254	0	0.0624347	0	0	1.41933e-05	0	0	0	0	0	0	0	0	0	0	0	0	0	0	0	0	0
d__Bacteria;p__Proteobacteria;c__Gammaproteobacteria;o__Chromatiales;f__unidentified_Chromatiales;g__unidentified_Chromatiales;s__unidentified_Chromatiales	0.0000143108605120425	2.46439e-05	0	0.000166144	0	0	0.000141064	0.000328878	1.32151e-05	0	0.000111147	0	0	0	0	0.000132933	0.000122372	0	1.23295e-05	3.09377e-05	0.000193304	6.18628e-05	0	0	0.000200395	0	6.56866e-05	0.00053392	1.41223e-05	0	0	0	0	6.98002e-05	1.32809e-05	1.42912e-05	0	0	0	0	0	0	0	0	0	0	0	0	0
d__Bacteria;p__Proteobacteria;c__Gammaproteobacteria;o__Enterobacteriales;f__Enterobacteriaceae;g__Enterobacter;s__unclassified_Enterobacter	0.0000715543025602129	0.000123219	6.81257e-05	0	4.20139e-05	3.91826e-05	0	0	0.000105721	2.6338e-05	0	0	4.54246e-05	0	9.74291e-05	3.79809e-05	0	3.80672e-05	0	3.09377e-05	0	2.47451e-05	3.35048e-05	4.76117e-05	0	0	0	0.00025887	0	0	4.57066e-05	0	0.000241724	0.000237321	5.31237e-05	0	0.000234205	0	0	0	0	0	0	0	0	0	0	0	0
d__Bacteria;p__Proteobacteria;c__Gammaproteobacteria;o__Enterobacteriales;f__Enterobacteriaceae;g__Hafnia;s__Hafnia_alvei	0	0	0	0.000332287	0	0	0	3.94654e-05	0	0	0	0	0	0	0	0	0	0	0	6.18754e-05	0	0	0	0	0	0	0.0026406	0	0.00991385	0	0	0	0	0	0	0	0	0	0	0	0	0	0	0	0	0	0	0	0
d__Bacteria;p__Proteobacteria;c__Gammaproteobacteria;o__Enterobacteriales;f__Enterobacteriaceae;g__Proteus;s__unidentified_Proteus	0	0	0	3.69208e-05	0	0	0	0	0	0	0	0	0	0	0	0	0	0	0	6.18754e-05	0	0	0	0	0	0	6.56866e-05	0	0	0	0	0	2.30213e-05	0	0	0	0	0	0	0	0	0	0	0	0	0	0	0	0
d__Bacteria;p__Proteobacteria;c__Gammaproteobacteria;o__Enterobacteriales;f__Enterobacteriaceae;g__Pseudomonas;s__Pseudomonas_syringae	0	0	6.81257e-05	0	0	0	0	9.20859e-05	3.96453e-05	0	0.000222294	7.20314e-05	0	0	0	0	0	0	0	6.18754e-05	0	4.94903e-05	0	0	0.00024664	0	3.9412e-05	0	0	0	0	2.83865e-05	0	0	0	0	0	0	4.45924e-05	0	0	0	3.2437e-05	0	0	0	0	0	0
d__Bacteria;p__Proteobacteria;c__Gammaproteobacteria;o__Enterobacteriales;f__Enterobacteriaceae;g__Serratia;s__unclassified_Serratia	0	0	5.10943e-05	0.00044305	9.80324e-05	0	0	0.000171017	7.92906e-05	0	3.70489e-05	0	0	0.000204302	4.87145e-05	0	0	5.07563e-05	9.86364e-05	6.18754e-05	0	0	0	0	0	0	0.00123491	0	0.00817681	0	0	0.000241285	0	2.79201e-05	0	0	0	0	0	0	0	0	0.000373025	0	0	0	0	0	0
d__Bacteria;p__Proteobacteria;c__Gammaproteobacteria;o__Enterobacteriales;f__Enterobacteriaceae;g__Shigella;s__Shigella_dysenteriae	0.000128798	0.000184829	0.000255471	0.00127377	0.000224074	0.000950179	0.00521935	0.000184172	0.000185011	0.00039507	0.00650826	0.000360157	0.000102205	0.0039693	0.000109608	0.000873561	0.000367117	0.000342605	0.000431534	6.18754e-05	0.00257739	0.00105167	0.00358501	0.000726078	0.000632014	0	0.00148452	0.00126199	0.017441	0.000568642	0.00131026	0.00069547	0.000886321	0.000181481	0.00221791	0.000171495	9.00787e-05	0	0	0	0	0	0	0	0	0	0	0	0
d__Bacteria;p__Proteobacteria;c__Gammaproteobacteria;o__Enterobacteriales;f__Enterobacteriaceae;g__Shigella;s__unclassified_Shigella	0	0	0	0	0	0	0	0	0	0	0	0	0	0	0	0	0	0	0	6.18754e-05	0	0	0	0	0	0.00281154	0	0	0	0	0	0	0	0	0	0.000957512	0	0.000473271	0.00060943	0.00101626	0.000195027	0.000699926	0.06888	0.000508555	0.0012441	0.00091134	0.000808086	0.000133722	0.000822914
d__Bacteria;p__Proteobacteria;c__Gammaproteobacteria;o__Enterobacteriales;f__Enterobacteriaceae;g__Xenorhabdus;s__unclassified_Xenorhabdus	0	0	0	0	0	0	0	0	0	0	0	0	0	0	0	0	0	0	0	6.18754e-05	0	0	0	0	0	0	0	0	0	0	0	0	0	0	0	0.000100039	0	0	0	0	0	0	0	0	0	0	0	0	0
d__Bacteria;p__Proteobacteria;c__Gammaproteobacteria;o__Enterobacteriales;f__Enterobacteriaceae;g__unclassified_Enterobacteriaceae;s__unclassified_Enterobacteriaceae	0	0	0	0	0	0	0	0	0	0	0	0	0	0	0	0	0	0	0	6.18754e-05	0	0	0	0	0	0.000575591	0	0	0	0	0	0	0	0	0	0	0	0	1.48641e-05	0.000740418	9.75134e-06	0.000233309	0.00405462	3.63253e-05	0.000157022	0.000406848	0.000506766	0	0.00015967
d__Bacteria;p__Proteobacteria;c__Gammaproteobacteria;o__Enterobacteriales;f__Enterobacteriaceae;g__unidentified_Enterobacteriaceae;s__unidentified_Enterobacteriaceae	0	0	0.000136251	0	2.80092e-05	0	2.82127e-05	0	0	0	0	0	0	0.000116744	0	0	0	1.26891e-05	0	6.18754e-05	7.73216e-05	0	1.67524e-05	0	0.000138735	0	0	0	0	2.84321e-05	0	0	9.20853e-05	0	0.000132809	0.000128621	9.00787e-06	0	0	0	0	0	0	0	0	0	0	0	0
d__Bacteria;p__Proteobacteria;c__Gammaproteobacteria;o__HOC36;f__unidentified_HOC36;g__unidentified_HOC36;s__unidentified_HOC36	0	0	0	0	0	0	0	0	0	0	0	0	0	0	0	0	0	0	0	6.18754e-05	0	0	0	0	0	0	0	0	0	0	0	0	0	0	0	5.71649e-05	0	0	0	0	0	0	0	0	0	0	0	0	0
d__Bacteria;p__Proteobacteria;c__Gammaproteobacteria;o__HTCC2188;f__unidentified_HTCC2188;g__unidentified_HTCC2188;s__unidentified_HTCC2188	0	0	0	0	0	0	0	0	0	0	0	0	0	0	0	0	0	0	0	6.18754e-05	0	0	0	0	0	0	0	0	0	0	0	0	0	0	0	0	0	0	0	0	0	0	0	0	0	0	0	0	0
d__Bacteria;p__Proteobacteria;c__Gammaproteobacteria;o__Legionellales;f__Coxiellaceae;g__Aquicella;s__unidentified_Aquicella	0.0000715543025602129	7.39317e-05	0.00023844	0	0	0.00266442	0	0	3.96453e-05	0	0	0	9.08492e-05	0.00043779	2.43573e-05	1.89905e-05	0	5.07563e-05	0	6.18754e-05	0	1.23726e-05	1.67524e-05	3.57088e-05	0	0	0	0.000113256	0	0	0	0	2.30213e-05	2.79201e-05	0	1.42912e-05	0	0	2.97283e-05	0	0	0	0	0	0	0	0	0	0
d__Bacteria;p__Proteobacteria;c__Gammaproteobacteria;o__Legionellales;f__Coxiellaceae;g__unidentified_Coxiellaceae;s__unidentified_Coxiellaceae	0	0	0.000204377	0	7.00231e-05	0	1.41064e-05	0	2.64302e-05	0.000302887	0	0	2.27123e-05	1.4593e-05	0	0	2.71939e-05	2.53781e-05	0	6.18754e-05	2.57739e-05	0	0	0	1.5415e-05	0	0	0	0	0	0	0	0	0	2.65618e-05	0.000314407	0	0	0	0	0	0	0	0	0	0	0	0	0
d__Bacteria;p__Proteobacteria;c__Gammaproteobacteria;o__Legionellales;f__Legionellaceae;g__Legionella;s__unclassified_Legionella	0.0000715543025602129	1.23219e-05	0	0.0220048	0	9.79566e-06	0.000324446	0.00164439	1.32151e-05	0.000158028	0.000234643	0	1.13562e-05	0.000102151	2.43573e-05	9.49523e-05	2.71939e-05	8.88235e-05	3.69886e-05	6.18754e-05	0.000257739	0.000210334	8.37619e-05	0	0.000277469	0	0.0921583	0.000194153	0.314701	2.84321e-05	0	0	0	0.000181481	0	0	0	0	0	0	0	0	0	0	0	0	0	0	0
d__Bacteria;p__Proteobacteria;c__Gammaproteobacteria;o__Legionellales;f__Legionellaceae;g__unclassified_Legionellaceae;s__unclassified_Legionellaceae	0	0	0	0	0	0	0	0	0	0	0	0	4.54246e-05	0	0	0	0	0	0	6.18754e-05	0	0	0	0	0	0	0.0016553	0	0.000720237	0	0	0	0	0	0	0	0	0	0	0	0	0	0	0	0	0	0	0	0
d__Bacteria;p__Proteobacteria;c__Gammaproteobacteria;o__Legionellales;f__Legionellaceae;g__unidentified_Legionellaceae;s__unidentified_Legionellaceae	0.000429326	0.000246439	0.000187346	0.00245523	0.000126042	0.000264483	0.00661588	0.00184172	0.00059468	0.000474083	0.018932	0.000180079	0.000181698	4.3779e-05	0.000304466	0.00121539	0.0035352	0.000253781	0.00110966	6.18754e-05	0.0113147	0.000692864	0.000653343	9.52234e-05	0.000909483	0	0.00228589	0.00894721	0	0.00544475	0	0.00300897	0	0.000293161	0.00297493	0.000100039	0	0	0	0	0	0	0	3.63253e-05	0	0	0	0	0
d__Bacteria;p__Proteobacteria;c__Gammaproteobacteria;o__Legionellales;f__unclassified_Legionellales;g__unclassified_Legionellales;s__unclassified_Legionellales	0	0	0	0	0	0	0	0	7.92906e-05	0	0	0	0	0	0	3.79809e-05	0	3.80672e-05	0	6.18754e-05	0	0	0	0	0	0	0.000210197	0	0	0	0	0	0	0	0	2.85825e-05	0.00012611	0	0	0	0	0	0	0	0	0	0	0	0
d__Bacteria;p__Proteobacteria;c__Gammaproteobacteria;o__Legionellales;f__unidentified_Legionellales;g__unidentified_Legionellales;s__unidentified_Legionellales	0	0	0	0	0	0	0	0	0	0	0	0	0	0	0	0	0	0	0	6.18754e-05	0	0	0	0	0	0	0	0	0	0	0	0	0	0	0	0.000342989	0	0	0	0	0	0	0	0	0	0	0	0	0
d__Bacteria;p__Proteobacteria;c__Gammaproteobacteria;o__Methylococcales;f__Methylococcaceae;g__Methylocaldum;s__unidentified_Methylocaldum	0	0	0	0	0	0	0	0	0	0	0	0	0	0	0	0	0	0	0	6.18754e-05	0	0	0	0	0	0	0	0	0	0	0	0	0	0	0	0	0	0	0	0	0	0	0	0	0	0	0	0	0
d__Bacteria;p__Proteobacteria;c__Gammaproteobacteria;o__Oceanospirillales;f__Alcanivoracaceae;g__Alcanivorax;s__unidentified_Alcanivorax	0	0	0	0	0	0	0	0	0	0	0	0	0	0	0	0	0	0	0	6.18754e-05	0	0	0	0	0	0	0	0	0	0	0	0	0	0	0	0	0	0	0	0	0	0	0	0	0	0	0	0	0
d__Bacteria;p__Proteobacteria;c__Gammaproteobacteria;o__Oceanospirillales;f__Halomonadaceae;g__Candidatus_Portiera;s__unidentified_Candidatus_Portiera	0	0	0	0	0	0	0	0	0	0	0	0	0	0	6.08932e-05	0	0	0	0	6.18754e-05	0	0	0	0	0	0	0	0	0	0	0	0	0	0	0	0	0	0	0	0	0	0	0	0	0	0	0	0	0
d__Bacteria;p__Proteobacteria;c__Gammaproteobacteria;o__Oceanospirillales;f__Halomonadaceae;g__Chromohalobacter;s__Chromohalobacter_salexigens	0	0	0	0.000258446	0	0	0.000141064	3.94654e-05	0.00252408	0	0.00034579	0.000180079	0	5.8372e-05	0.000146144	0.000246876	9.51785e-05	0	0	6.18754e-05	7.73216e-05	0	0	0	4.62449e-05	4.42762e-05	0.000302158	0	0.00175117	0.000142161	0	0.000184512	3.4532e-05	8.37603e-05	0	0	0	0	0	0	0	0	0	0	0	0	0	0	0
d__Bacteria;p__Proteobacteria;c__Gammaproteobacteria;o__Oceanospirillales;f__Halomonadaceae;g__Halomonas;s__Halomonas_campisalis	0	0	0	0	2.80092e-05	0	0	0	2.64302e-05	0	0	0	0	4.3779e-05	0	0	0	0	0	6.18754e-05	0	0	0	0	0	0	0	0	0	0	0	0	0	0	0	0	0	0	0	0	0	0	0	0	0	0	0	6.6861e-05	0
d__Bacteria;p__Proteobacteria;c__Gammaproteobacteria;o__Oceanospirillales;f__Halomonadaceae;g__Halomonas;s__unclassified_Halomonas	0	2.46439e-05	0	0	0	0	0	0	0	0	0	0	0	0	0	0	0	0	0	9.28132e-05	0	0	0	0	0	0	0	0	0	0	0	0	0	0	0	1.42912e-05	0	0	0	0	0	0	0	0	0	0	0	6.6861e-05	0
d__Bacteria;p__Proteobacteria;c__Gammaproteobacteria;o__Oceanospirillales;f__Halomonadaceae;g__Halomonas;s__unidentified_Halomonas	0	0	0	0	2.80092e-05	0	5.64254e-05	0.000157862	5.28604e-05	0	2.46993e-05	4.80209e-05	2.27123e-05	0.000102151	0	0	0.000190357	6.34453e-05	0	9.28132e-05	1.28869e-05	0.000197961	0	7.14175e-05	0.000138735	0	7.88239e-05	3.23588e-05	0.000268324	0	0	0	2.30213e-05	0.00012564	0	0.00174353	0	0	0	0	0	7.77696e-05	0.000275714	0	0	0	8.21783e-05	0	4.91292e-05
d__Bacteria;p__Proteobacteria;c__Gammaproteobacteria;o__Oceanospirillales;f__Oceanospirillaceae;g__Marinobacterium;s__unidentified_Marinobacterium	0.000529502	0	0	0	0	0	0	0	0	0	0	0	0.000283904	0.000248081	0	0.00100649	0	0	0	9.28132e-05	0	0	0	0.000130932	0.000508694	0	0.000118236	0	0	0	0	0	0	0	0.00278899	0	2.70236e-05	0	0	0	0	0	0	0	0	0	0	0	0
d__Bacteria;p__Proteobacteria;c__Gammaproteobacteria;o__Oceanospirillales;f__Oceanospirillaceae;g__Oceanospirillum;s__unidentified_Oceanospirillum	0	0	0	0	0	0	0	0	0	0	0	0	0	0	0	0	0	0	7.39773e-05	9.28132e-05	0	0	0	0	0	0	0	0	0	0	0	0	0	0	0	0	0	0	0	0	0	0	0	0	0	0	0	0	0
d__Bacteria;p__Proteobacteria;c__Gammaproteobacteria;o__Oceanospirillales;f__Oceanospirillaceae;g__unidentified_Oceanospirillaceae;s__unidentified_Oceanospirillaceae	0	0	0.000153283	0	0	0	0	0	0	0	0	0	0	7.2965e-05	0	0	0	0	0	9.28132e-05	0	0	0	0	3.08299e-05	0	0	0	0	0	0	0	0	0	0	0	0	0	0	0	0	0	0	0	0	0	0	0	0
d__Bacteria;p__Proteobacteria;c__Gammaproteobacteria;o__Oceanospirillales;f__unidentified_Oceanospirillales;g__unidentified_Oceanospirillales;s__unidentified_Oceanospirillales	0.0000286217210240851	0	1.70314e-05	0.0186819	0	0	2.82127e-05	1.31551e-05	3.96453e-05	0	0.000197594	0	0	0	3.65359e-05	7.59619e-05	9.51785e-05	6.34453e-05	3.69886e-05	9.28132e-05	0	0	0	0	0.00015415	0	9.19613e-05	0.000129435	2.82446e-05	0	0	0	2.30213e-05	4.18801e-05	0	0	0	0	0	0	0	0	0	0	0	0	0	0	0
d__Bacteria;p__Proteobacteria;c__Gammaproteobacteria;o__Pasteurellales;f__Pasteurellaceae;g__Actinobacillus;s__Actinobacillus_delphinicola	0	0	0	0	0	0	0	0	0	0	0	0	0	0	0	0	0	0	0	9.28132e-05	0	0	0	0	0	0	3.9412e-05	0	0	0	0	0.000212899	0	0	0	0	0	0	0	0	0	0	0	0	0	0	0	0	0
d__Bacteria;p__Proteobacteria;c__Gammaproteobacteria;o__Pasteurellales;f__Pasteurellaceae;g__Actinobacillus;s__Actinobacillus_parahaemolyticus	0.000214663	4.92878e-05	0.000102189	0.00324903	0	0	0.00435887	0.0012892	0.000555034	0	0.000518685	0	0.000170342	0.000131337	0	0	0.00235227	6.34453e-05	0.000554829	9.28132e-05	0.00296399	0.001262	0.000251286	5.95146e-05	0.00448576	0	5.25493e-05	0.000453023	0.0012004	9.95124e-05	0	0.00113546	0	0.000265241	0	0	1.80157e-05	0	0	0	0	0	0	0	0	0	0	0	0
d__Bacteria;p__Proteobacteria;c__Gammaproteobacteria;o__Pasteurellales;f__Pasteurellaceae;g__Actinobacillus;s__Actinobacillus_seminis	0.0000429325815361277	6.16097e-05	0.00102189	0	1.40046e-05	0.000195913	1.41064e-05	0	0.00194262	0	0	2.40105e-05	0	0.00205761	1.21786e-05	0.00142429	0	0.000152269	0	9.28132e-05	0.000296399	0	0.000117267	0	6.16599e-05	0.000132829	0	0	0	0	4.57066e-05	1.41933e-05	0.000633086	8.37603e-05	0.00122184	2.85825e-05	0.000603527	0	0	0	0	0	0	0	0	0	0	0	0
d__Bacteria;p__Proteobacteria;c__Gammaproteobacteria;o__Pasteurellales;f__Pasteurellaceae;g__Aggregatibacter;s__Aggregatibacter_segnis	0.000100176	0.000258761	0	0.0254015	9.80324e-05	5.8774e-05	0.0048808	0.00289413	0.000118936	3.9507e-05	0.0222047	3.60157e-05	4.54246e-05	0.000189709	0	0.000132933	0.00716558	0	0.00569625	9.28132e-05	0.0124359	0.000742354	0.000301543	0	0.000493279	0	0.0139387	0.00286375	0.000395424	0.129196	3.04711e-05	0.010063	4.60426e-05	9.77203e-05	9.29664e-05	4.28737e-05	0	0	0	0	0	0	0	0	0	0	0	0	0
d__Bacteria;p__Proteobacteria;c__Gammaproteobacteria;o__Pasteurellales;f__Pasteurellaceae;g__Aggregatibacter;s__unidentified_Aggregatibacter	0.00161713	0.000665385	0.00410457	0.00219679	0.003025	0.00170445	0.00726478	0.00203904	0.000806121	0.00183049	0.00237113	0.00111649	0.000124918	0.0110615	0.000109608	0.00108246	0.000108775	0.000494874	0	9.28132e-05	0.00359545	0.00321687	0.00304893	0.00165451	0.00425453	0	0.000354708	0.000453023	0.00134162	0.000597074	0.00493632	0.00154706	0.00448916	0.00459286	0.00185933	0.000843182	1.80157e-05	0	0	0	0	0	6.4874e-05	0	0	0	0	0	0
d__Bacteria;p__Proteobacteria;c__Gammaproteobacteria;o__Pasteurellales;f__Pasteurellaceae;g__Gallibacterium;s__unidentified_Gallibacterium	0	0	0	0	0	2.9387e-05	0.000183383	2.63103e-05	0	0	0	0	0	4.3779e-05	0	0	0.0983058	0	0	9.28132e-05	3.86608e-05	0	0	0	3.08299e-05	0	0.000328433	0	0	0	0	0	0	0	0	0	0	0	0	0	0	0	3.2437e-05	0	0	0	0	0	0
d__Bacteria;p__Proteobacteria;c__Gammaproteobacteria;o__Pasteurellales;f__Pasteurellaceae;g__Haemophilus;s__Haemophilus_parainfluenzae	0	0	0	0	0	0	0	0	0	0	0	0	0	0	0	0	0	0	0	9.28132e-05	0	0	0	0	0	0	0	0	0	0	0	4.25798e-05	0	0	0	0	0	0	0	0	0	0	0	0	0	0	0	0	0
d__Bacteria;p__Proteobacteria;c__Gammaproteobacteria;o__Pasteurellales;f__Pasteurellaceae;g__Haemophilus;s__unclassified_Haemophilus	0	0	0	0	0	0	0	0	0	0	0	0	0	0	0	0	0	0	0	9.28132e-05	0	0	0	0	0	0	0	0	0	0	0	0	0	0	0	0	0	0	0	0	0	0	0	0	0	0	0	0	0
d__Bacteria;p__Proteobacteria;c__Gammaproteobacteria;o__Pasteurellales;f__Pasteurellaceae;g__Histophilus;s__Histophilus_somni	0	0	0	0	7.00231e-05	0	0	0	0	0	2.46993e-05	0	0	0	0	0	0	2.53781e-05	0	9.28132e-05	0	0	0	4.76117e-05	0	0	0.000564905	0	0.00276797	0	0	4.25798e-05	0	0	0	0	0	0	0	0	0	0	0	0	0	0	0	0	0
d__Bacteria;p__Proteobacteria;c__Gammaproteobacteria;o__Pasteurellales;f__Pasteurellaceae;g__Mannheimia;s__unidentified_Mannheimia	0	0	0	0	0	0	0	0.000171017	0	0	0	0	0	0	0	3.79809e-05	0	0	0	9.28132e-05	0	0	0	0	0	0	0.000105099	0	0.000155345	0	0	0	0	0	0	0.00102897	0	0	0	0	0	0	0	0	0	0	0	0	0
d__Bacteria;p__Proteobacteria;c__Gammaproteobacteria;o__Pasteurellales;f__Pasteurellaceae;g__unclassified_Pasteurellaceae;s__unclassified_Pasteurellaceae	0	0	0	0	0	0	0	0	0	0	0	0	0	0	0	0	0	0	2.46591e-05	9.28132e-05	6.44347e-05	0	0	0	0	0	0	0	0	0	0	0	0	0	0	0	0	0	0	0	0	0	0	0	0	0	0	0	0
d__Bacteria;p__Proteobacteria;c__Gammaproteobacteria;o__Pseudomonadales;f__Moraxellaceae;g__Acinetobacter;s__Acinetobacter_guillouiae	0	1.23219e-05	0.000221408	0	0.000126042	0	0	0	0	0	0	0	2.27123e-05	0	3.65359e-05	0	0	0	0	0.000123751	0	0	0	0.00104746	0	0	0	0	0	0	0	0	0	0	0	0.000100039	0	0	0	0	0	0	0.000129748	0.000108976	0	0	0	0	0
d__Bacteria;p__Proteobacteria;c__Gammaproteobacteria;o__Pseudomonadales;f__Moraxellaceae;g__Acinetobacter;s__Acinetobacter_johnsonii	0.0000143108605120425	9.85756e-05	0.000170314	0.000332287	1.40046e-05	1.95913e-05	0	0	6.60755e-05	1.3169e-05	0	4.80209e-05	0	4.3779e-05	3.65359e-05	9.49523e-05	0	2.53781e-05	0	0.000123751	1.28869e-05	0	0.000234533	0	0	0	0	0	0	0	0.000259004	0	2.30213e-05	5.58402e-05	3.98428e-05	5.71649e-05	5.40472e-05	0.00139728	0.000222962	0	0.000351048	0.000272193	0.00150832	0	0	0.000683505	0	0.00215292	0.000135105
d__Bacteria;p__Proteobacteria;c__Gammaproteobacteria;o__Pseudomonadales;f__Moraxellaceae;g__Acinetobacter;s__Acinetobacter_lwoffii	0	0	0	0	0	0	0	0	0	0	0	0	0	0	0	0	0	0	0	0.000123751	0	0	0	0	0	0.00148325	0	0	0	0	0	0	0	2.79201e-05	0	0.00110042	0	0.0937754	0.014879	0.00278746	0.072784	0.0714313	0.000940673	0.0161466	0.00210168	0.0552011	0.0954775	0.212257	0.000245646
d__Bacteria;p__Proteobacteria;c__Gammaproteobacteria;o__Pseudomonadales;f__Moraxellaceae;g__Acinetobacter;s__Acinetobacter_schindleri	0	0	0	0	0	0	0	0	0	0	0	0	0	0	0	0	0	0	0	0.000123751	0	0	0	0	0	0	0	0	0	0	0	0	0	0	0	0.000128621	0	0	0	0	0	0	0	0	0	0	0	0	0
d__Bacteria;p__Proteobacteria;c__Gammaproteobacteria;o__Pseudomonadales;f__Moraxellaceae;g__Acinetobacter;s__unclassified_Acinetobacter	0	0	0	0	4.20139e-05	0	0	0	0	0	0	0	0	0	0	0	0	0	0	0.000123751	0	0	0	0	0	0	0	0	0.000112978	0	0	0	0	0	0	0.0016292	0	0.0106824	0.000118913	0	0.0116626	0.0188591	0.00285446	0.0169639	0.000446908	0.00787658	0.0244343	0.0122891	7.36938e-05
d__Bacteria;p__Proteobacteria;c__Gammaproteobacteria;o__Pseudomonadales;f__Moraxellaceae;g__Acinetobacter;s__unidentified_Acinetobacter	0.0000286217210240851	2.46439e-05	0	0	0	0	0	0	0	0	0	0	0	4.3779e-05	0	0	0	0	0	0.000123751	0	0	0	0	0	0.00101835	0	0	0	0	0	0	0	4.18801e-05	0	0	0	0.0291625	0.00769963	0.000885598	0.07608	0.0199285	0.000308151	0.0566857	0	0.0947142	0.268202	0.00276805	0
d__Bacteria;p__Proteobacteria;c__Gammaproteobacteria;o__Pseudomonadales;f__Moraxellaceae;g__Alkanindiges;s__Alkanindiges_illinoisensis	0	0	0	0	0	0	0	0	0	0	0	0	0	0	0	0	0	0	0	0.000123751	0	0	0	0	0	0	0	0	0	0	0	0	0	0	0	2.85825e-05	0	0	1.48641e-05	4.3554e-05	1.95027e-05	0	0	0	0	3.25478e-05	0	0.000254072	0
d__Bacteria;p__Proteobacteria;c__Gammaproteobacteria;o__Pseudomonadales;f__Moraxellaceae;g__Enhydrobacter;s__Enhydrobacter_aerosaccus	0	0	0.00071532	0.000683035	0.00107836	0.000773857	0.000818169	0.00053936	0.000528604	0.00026338	0.000407538	0.000624272	0.000238479	0.000364825	0.000292287	0.0003988	0.00053028	0.000609075	0.00028358	0.000123751	0.000322173	0	0.000217781	0	0	0	0	0	0	0	0	0	0	0	2.65618e-05	0	0	0	0	0	0	0	0	0	0	0	0	0	0
d__Bacteria;p__Proteobacteria;c__Gammaproteobacteria;o__Pseudomonadales;f__Moraxellaceae;g__Enhydrobacter;s__unclassified_Enhydrobacter	0.00147402	0.00110898	0.00407051	0	0	0.00036244	0	0.000552515	0.00173118	0.000105352	6.17482e-05	0.000168073	0.000931204	0.0214809	0.00274019	0.00252573	0	0.000634453	0	0.000154689	0	0.00048253	0.000737105	0.00515396	0.0024664	0	0	4.85382e-05	0.000141223	0	3.04711e-05	0	0.0127193	0.00275013	0.000132809	0.00102897	0.00220693	0	0	0	0	0	0.00021084	0	0	0	0	0	0
d__Bacteria;p__Proteobacteria;c__Gammaproteobacteria;o__Pseudomonadales;f__Moraxellaceae;g__Moraxella;s__Moraxella_lincolnii	0.0000286217210240851	0.000147863	0.000374691	0.000221525	0.000280092	0.000528966	0.000141064	0	7.92906e-05	0.000842815	0.000148196	0	0	0.000948545	0	0	0	0	0	0.000154689	9.02085e-05	0	6.70095e-05	0	0	0	0	0.00025887	0	0	0.000578951	0.000241285	0.000966895	0.000628202	0.000172652	8.57474e-05	0	2.25367e-05	1.48641e-05	0	0	0	0	0.000163464	0	3.25478e-05	0	0	0
d__Bacteria;p__Proteobacteria;c__Gammaproteobacteria;o__Pseudomonadales;f__Moraxellaceae;g__Moraxella;s__unidentified_Moraxella	0	0	0.00095376	0.0034521	0.000196065	0	0.00225702	0	0.000105721	0	0.000123496	0	0	0.000569127	0	0.00081659	0	0	0.000135625	0.000154689	0.000270626	0	0	0	0.000354544	0	0	0.000210332	0.000748482	0	1.52355e-05	0	0.00107049	0	0.00014609	0	0.000180157	0	0	0	0	0	0	0	0	0	0	0	0
d__Bacteria;p__Proteobacteria;c__Gammaproteobacteria;o__Pseudomonadales;f__Moraxellaceae;g__Perlucidibaca;s__unidentified_Perlucidibaca	0.0000858651630722555	0	0.00187346	0.00221525	0.000448148	0.00058774	2.82127e-05	0	0.000687185	0.000105352	0.000111147	0.000132058	0	0.00140093	0	0.00136731	2.71939e-05	0.000494874	3.69886e-05	0.000154689	0.000567025	4.94903e-05	0	0	0	0	0	4.85382e-05	0	0	0.00131026	0.000269672	0.00368341	0.000544442	0.000358585	0.00214368	0.000189165	0	0	0	0	0	0	0	0	0	0	0	0
d__Bacteria;p__Proteobacteria;c__Gammaproteobacteria;o__Pseudomonadales;f__Moraxellaceae;g__Psychrobacter;s__Psychrobacter_arenosus	0	0	0	0	0	0	0	0	0	0	0	0	0	0	0	0	0	0	0	0.000154689	0	0	0	0	0	0	0	0	0.000127101	0	0	0	0	0	0	0	0	0.000180294	2.97283e-05	4.3554e-05	0	9.7212e-05	0	0	2.41572e-05	0	0	4.01166e-05	0
d__Bacteria;p__Proteobacteria;c__Gammaproteobacteria;o__Pseudomonadales;f__Moraxellaceae;g__Psychrobacter;s__Psychrobacter_celer	0	0	0	0	0	0	0	0	0	0	0	0	0	0	0	0	0	0	0	0.000154689	0	0	0	0	0	0.0009298	0	0	0	0	0	0	0	0	0.000106247	0	0	0	0.000104049	0.00014518	0	0	0.000421681	0	0.00199297	0	0	0.00200583	0
d__Bacteria;p__Proteobacteria;c__Gammaproteobacteria;o__Pseudomonadales;f__Moraxellaceae;g__Psychrobacter;s__Psychrobacter_lutiphocae	0	0	0	0	0	0	0.000141064	0	0	0	0	0	0	0	0	0	8.15816e-05	0	0	0.000185626	0	0	0	0	0	6.64143e-05	0	0	0	0	0	0	0	0	0	0	0	0.000112684	2.97283e-05	2.9036e-05	3.90054e-05	3.88848e-05	0	0	6.0393e-05	0	0	2.67444e-05	1.22823e-05
d__Bacteria;p__Proteobacteria;c__Gammaproteobacteria;o__Pseudomonadales;f__Moraxellaceae;g__Psychrobacter;s__Psychrobacter_marincola	0	0	0	0	0	0	0	0	0	0	0	0	0	0	0	0	0	0	0	0.000185626	0	0	0	0	0	0.0396936	0	0	0.00018359	0	0	0	0	0	0	0.000328698	0	0.0906427	0.0910577	0.0464576	0.450697	0.112902	0.0283013	0.00201606	0.33372	0.205165	0.0261464	0.0168757	0.613734
d__Bacteria;p__Proteobacteria;c__Gammaproteobacteria;o__Pseudomonadales;f__Moraxellaceae;g__Psychrobacter;s__Psychrobacter_meningitidis	0	0	0	0	0	1.95913e-05	0	0	0	5.26759e-05	0	0	2.27123e-05	0	0	0	0	0	0	0.000185626	0	0	0	0	0	0	0	0	0	0	0	0	0	0	0	0.000514484	0	0	0	0	0	7.77696e-05	0	0	2.41572e-05	0	0	2.67444e-05	3.68469e-05
d__Bacteria;p__Proteobacteria;c__Gammaproteobacteria;o__Pseudomonadales;f__Moraxellaceae;g__Psychrobacter;s__Psychrobacter_pacificensis	0	0	1.70314e-05	0	9.80324e-05	3.91826e-05	0	0	3.96453e-05	0	0	0	0	0	0	0	0	0	0	0.000185626	0	0	0	0	0	0	0	0	0	0	0	0.000241285	0	0	0	1.42912e-05	0	0	0	0	0	0	0	0	0.000628088	0	0	0.00546923	0
d__Bacteria;p__Proteobacteria;c__Gammaproteobacteria;o__Pseudomonadales;f__Moraxellaceae;g__Psychrobacter;s__Psychrobacter_pulmonis	0.0000429325815361277	0	6.81257e-05	0	0	0	0	0	0.000105721	0	0	0	0	2.9186e-05	0	3.79809e-05	0	5.07563e-05	0	0.000185626	0	0	0	0	0	0.471763	0	0	0	0	0	0	8.05746e-05	0	5.31237e-05	2.85825e-05	1.80157e-05	0.140381	0.0637672	0.528484	0.000955631	0.00884629	0.0129424	0.000563043	0.299103	0.0268194	0.00161617	0.330079	0.155064
d__Bacteria;p__Proteobacteria;c__Gammaproteobacteria;o__Pseudomonadales;f__Moraxellaceae;g__Psychrobacter;s__Psychrobacter_sanguinis	0	0	0	0	0	0	0	0	0	0	0	0	0	0	0	0	0	0	0	0.000216564	0	0	0	0	0	0.249253	0	0	0	0	0	0	0	0	0	0	0	0.000563418	0.0325376	0.0751887	0	0	0.0636576	0.00027244	0.0724233	0.001188	0.000205446	0.00279479	0.000393033
d__Bacteria;p__Proteobacteria;c__Gammaproteobacteria;o__Pseudomonadales;f__Moraxellaceae;g__Psychrobacter;s__unclassified_Psychrobacter	0.0000572434420481703	7.39317e-05	0.000493911	0.000295366	0	0	0.00716603	0.000460429	0.000264302	0	3.70489e-05	0.000108047	9.08492e-05	0.000423197	0	5.69714e-05	0.000190357	3.80672e-05	0	0.000216564	0.000451043	0.000210334	0.00041881	3.57088e-05	0.000277469	0.0195037	0	0.000242691	2.82446e-05	0	1.52355e-05	0.000383218	0	0.00152165	0.00755684	0	0.000162142	0.0245876	0.0116981	0.0329704	0.0222428	0.0401485	0.000616303	0.000762832	0.0604655	0.0171853	0.00821783	0.0122088	0.104535
d__Bacteria;p__Proteobacteria;c__Gammaproteobacteria;o__Pseudomonadales;f__Moraxellaceae;g__Psychrobacter;s__unidentified_Psychrobacter	0	4.92878e-05	0.0014647	0	0.00054618	0	0	0	1.32151e-05	0.000447745	0	0	1.13562e-05	0	0	0	0.000135969	0	0	0.000216564	0	0	0	0.000178544	0	0.000487038	0	0	0	0	0	0	4.60426e-05	0.000251281	0	0.00818887	1.80157e-05	0.00254665	0.0068821	0.014518	0.00332521	0.00694093	0	0	0.00966289	0.0112778	0.00590314	0.00330293	0.0308531
d__Bacteria;p__Proteobacteria;c__Gammaproteobacteria;o__Pseudomonadales;f__Moraxellaceae;g__unclassified_Moraxellaceae;s__unclassified_Moraxellaceae	0.00254733	0.000369658	0.000272503	0.000793797	2.80092e-05	0.000342848	0.0192834	0.49458	0.000343593	0.000158028	0.00207474	0.000660288	0.000363397	0.0010507	0.000487145	0.00271564	0.0257934	0.00261395	0.00172614	0.000216564	0.0505941	0.0512966	0.000988391	0.000142835	0.0208873	0.000885524	0.00340257	0.0155646	0.00104505	0.00039805	4.57066e-05	0.000113546	6.9064e-05	0.00369941	0	0.000242951	0.00017115	0.00295231	0.00114454	0.00126307	0.00520722	0.00659097	0.00085958	0.00167097	0.00178763	0.001188	0.000986139	0.0200316	0.00293547
d__Bacteria;p__Proteobacteria;c__Gammaproteobacteria;o__Pseudomonadales;f__Moraxellaceae;g__unidentified_Moraxellaceae;s__unidentified_Moraxellaceae	0	0	0	0	0	0	5.64254e-05	9.20859e-05	0.000118936	0	7.40979e-05	0	0.000874424	0.000262674	0	0	2.71939e-05	0	0	0.000216564	0.000399495	0.000148471	5.02571e-05	0.000940331	0	0.000420624	0.0777598	0.000776611	0.00144047	0	0	4.25798e-05	0	8.37603e-05	5.31237e-05	0.000614523	0	0.00570179	0.000520245	0.000377468	0.00753779	0.0131625	0.000470336	0.000454067	0.000760952	0.00213188	0.000328713	0.00334305	1.22823e-05
d__Bacteria;p__Proteobacteria;c__Gammaproteobacteria;o__Pseudomonadales;f__Pseudomonadaceae;g__Pseudomonas;s__Pseudomonas_alcaligenes	0	0	0	0	0	0	0	0	0	0	0	0	0	0	0	0	0	0	0	0.000216564	0	0	0	0	0	0	0	0	0	0	0	0	0	0	0	0	0	0	0	0	0	0	0	0	0	0	0	0	0
d__Bacteria;p__Proteobacteria;c__Gammaproteobacteria;o__Pseudomonadales;f__Pseudomonadaceae;g__Pseudomonas;s__Pseudomonas_caeni	0.00017173	0.000197151	0.000204377	0	0	0	0	0	0.000224657	1.3169e-05	4.93986e-05	0	0.000102205	0.00119663	1.21786e-05	0.000284857	9.51785e-05	7.61344e-05	0	0.00027844	0	6.18628e-05	0.000184276	5.95146e-05	4.62449e-05	0	0	0	0	0	0	0	0.00250932	9.77203e-05	3.98428e-05	0.000200077	0.000540472	0	0	0	0.000117016	0	0	0	0	0	0	0	0
d__Bacteria;p__Proteobacteria;c__Gammaproteobacteria;o__Pseudomonadales;f__Pseudomonadaceae;g__Pseudomonas;s__Pseudomonas_fragi	0.0000286217210240851	0.000197151	5.10943e-05	1.84604e-05	0	0	1.41064e-05	0.000473585	0	0	0	0	0	7.2965e-05	0	0	0	6.34453e-05	0	0.00027844	0	0.000445412	0	0	6.16599e-05	0	0	0	0	0	0	0	0	0	0	0	0	0.000450735	0.000966169	0	0.000321794	0	0	0.000526717	0	0	0	0	0
d__Bacteria;p__Proteobacteria;c__Gammaproteobacteria;o__Pseudomonadales;f__Pseudomonadaceae;g__Pseudomonas;s__Pseudomonas_pohangensis	0.000858652	7.39317e-05	0.00248659	0.00389514	0.000378125	0.00283095	0.0150233	0.000197327	0.000370023	0.0014881	0.0113246	0.00052823	0.000329328	0.0166798	0.000377538	0.00210794	0.00168602	0.00026647	0.00125761	0.00027844	0.0132735	0.0021652	0.000871124	0.000214253	0.00212727	0	0.000683141	0.00213568	0.000593137	0.000127945	0.0104516	0.00116385	0.0020489	0.00247093	0.00108904	0.000285825	0.000135118	0	0	0	0	0	0	0	0	0	0	0	0
d__Bacteria;p__Proteobacteria;c__Gammaproteobacteria;o__Pseudomonadales;f__Pseudomonadaceae;g__Pseudomonas;s__Pseudomonas_stutzeri	0	0	0	0	0	0	0.00015517	0.000197327	3.96453e-05	0	0	0	0	0.000131337	0	0	6.79847e-05	2.53781e-05	0	0.00027844	5.15477e-05	0.000148471	0	0	0	0	6.56866e-05	0.000242691	0	0	0	0	0	4.18801e-05	2.65618e-05	0	0	0	0.00130804	0	6.82594e-05	0	0	0	0	0	0	0	0
d__Bacteria;p__Proteobacteria;c__Gammaproteobacteria;o__Pseudomonadales;f__Pseudomonadaceae;g__Pseudomonas;s__Pseudomonas_umsongensis	0	0	0	0	0	0	0	0	0	0	0	0	0	0	0	0	0	0	0	0.00027844	0	0	0	0	0	0	0	0	0	0	0	0	0	0	0	0	0	0	0	0	0	0	0	0	0	0	0	0	0
d__Bacteria;p__Proteobacteria;c__Gammaproteobacteria;o__Pseudomonadales;f__Pseudomonadaceae;g__Pseudomonas;s__Pseudomonas_veronii	0	0	0	0	0	0	7.05318e-05	0	7.92906e-05	0	0.00034579	0	0	0.00014593	0	0	0.000571071	2.53781e-05	0	0.000309377	0	2.47451e-05	0	0	0	0	1.31373e-05	6.47176e-05	0.0108742	0	0	0.00207222	0	2.79201e-05	0.0101201	0	0	0	0	0	0	0	0	0	0	0	0	0	0
d__Bacteria;p__Proteobacteria;c__Gammaproteobacteria;o__Pseudomonadales;f__Pseudomonadaceae;g__Pseudomonas;s__Pseudomonas_viridiflava	0	6.16097e-05	1.70314e-05	9.2302e-05	0	0	0.00046551	9.20859e-05	2.64302e-05	0	0	0	3.40685e-05	0.000233488	0	5.69714e-05	0	0.00040605	2.46591e-05	0.000309377	2.57739e-05	9.89805e-05	3.35048e-05	0	9.24898e-05	0	0	0.00181209	1.41223e-05	0	0	0	0	4.18801e-05	0.00296164	0	9.00787e-06	0	5.94566e-05	0	0	0	0	0	0	0	0	0	0
d__Bacteria;p__Proteobacteria;c__Gammaproteobacteria;o__Pseudomonadales;f__Pseudomonadaceae;g__Pseudomonas;s__unclassified_Pseudomonas	0.00177455	0.000110898	0.000987823	0.000775337	0.000476157	0.000724879	0.0208633	0.00151284	0.0016651	0.000355563	0.0070146	0.000372162	0.000113562	0.00341476	6.08932e-05	0.00144328	0.00357599	0.000126891	0.000924716	0.000309377	0.0129771	0.00246214	0.000720352	0.000535631	0.00519485	0	0.00248295	0.00318734	0.00073436	0.000270105	0.000670364	0.00123481	0.000713661	0.00295953	0.001182	0	9.00787e-05	4.50735e-05	0.000312147	0	5.8508e-05	0	0.000227059	0.000236115	0	0	0	0	0
d__Bacteria;p__Proteobacteria;c__Gammaproteobacteria;o__Pseudomonadales;f__Pseudomonadaceae;g__Pseudomonas;s__unidentified_Pseudomonas	0.0000429325815361277	0	0	0	0	0	0.000141064	0	0	0	8.64475e-05	3.60157e-05	3.40685e-05	0	0	0	0	0	0	0.000309377	9.02085e-05	4.94903e-05	0	3.57088e-05	0	0	0	0	0.00238667	0.000796099	0	0	0	0	0	0	5.40472e-05	0	0.00221476	0	0	0.000213866	0	0.000290603	0	0	0	5.34888e-05	0
d__Bacteria;p__Proteobacteria;c__Gammaproteobacteria;o__Pseudomonadales;f__Pseudomonadaceae;g__Serpens;s__Serpens_flexibilis	0.0000429325815361277	2.46439e-05	0.000204377	0	0	0	0.00102976	0.000105241	0.000462529	0	0.000111147	3.60157e-05	0	0	0	0	0	0	0.000221932	0.000309377	0.00229387	0.000494903	0	0.000178544	0.000169565	0	0.000446669	0.000469203	0.000508403	0	0	0.00668502	0	0	0	0	0	0	0	0	0	0	0	0	0	0	0	0	0
d__Bacteria;p__Proteobacteria;c__Gammaproteobacteria;o__Pseudomonadales;f__Pseudomonadaceae;g__unclassified_Pseudomonadaceae;s__unclassified_Pseudomonadaceae	0	0	0	0	0	0	0	0	0	0	0	0	0	0	0	0	0	0	0	0.000309377	0	0	0	0	0	0	0	0	0	0	0	0	0	0	0	0	0	0	0.00118913	0	2.9254e-05	7.77696e-05	0	0.000290603	0	0	0	4.01166e-05	0
d__Bacteria;p__Proteobacteria;c__Gammaproteobacteria;o__Pseudomonadales;f__Pseudomonadaceae;g__unidentified_Pseudomonadaceae;s__unidentified_Pseudomonadaceae	0	0	0	0	0	0	0	0	0	0	0	0	0	0.000758836	0	0	0	0	0	0.000309377	0.000451043	0	0	0	0	0	0.000118236	0	0.000155345	0	0	0.000156126	0	0.000153561	0	0.000100039	0	6.76102e-05	0.000237826	0	0.00014627	1.94424e-05	4.86555e-05	7.26507e-05	0	0	0	2.67444e-05	0
d__Bacteria;p__Proteobacteria;c__Gammaproteobacteria;o__Pseudomonadales;f__unclassified_Pseudomonadales;g__unclassified_Pseudomonadales;s__unclassified_Pseudomonadales	0.00218956	0.000369658	0.00192455	0.00169836	0.000868287	0.0004506	0.00919735	0.000802463	0.00400418	0.000118521	0.00500161	0.000720314	0.000102205	0.00599772	0.000231394	0.00241179	0.00153645	0.000672521	0.000209602	0.000309377	0.00342792	0.00681728	0.00120617	0.000511826	0.00463991	0	0.000617454	0.00119728	0.00101681	8.52963e-05	0.00341276	0.00278188	0.00111653	0.00160541	0.00322726	0.00115759	0.000369323	0	4.45924e-05	0	0	0	0	0	2.41572e-05	0	0	0	0
d__Bacteria;p__Proteobacteria;c__Gammaproteobacteria;o__Thiotrichales;f__Piscirickettsiaceae;g__unidentified_Piscirickettsiaceae;s__unidentified_Piscirickettsiaceae	0.0000572434420481703	0	0	7.38416e-05	0	0	7.05318e-05	0	0.000409668	0	0	0	0	0	0	3.79809e-05	0	0	0	0.000309377	0	0	0	3.57088e-05	0	0	0.000118236	0	0.000338935	4.26482e-05	0	2.83865e-05	0	0	0	0	0	0	7.43207e-05	0	0	0	0	0	0	0	0	0	0
d__Bacteria;p__Proteobacteria;c__Gammaproteobacteria;o__Thiotrichales;f__Thiotrichaceae;g__Thiothrix;s__Thiothrix_eikelboomii	0.000143109	0.000160185	0.000289534	7.38416e-05	0	0.000235096	0	0.000355188	0	0.000605773	0	0	0.000352041	0.000890173	0.000243573	0.000588704	0	0.00026647	0	0.000340315	0.000386608	0	0	0	0.000508694	0	0.00183923	0	0.000889705	0.000127945	0	0.000184512	0.000230213	0.00120056	0.000318742	0.000342989	5.40472e-05	0	0	0	0	0	0	0	0	0	0	0	0
d__Bacteria;p__Proteobacteria;c__Gammaproteobacteria;o__Vibrionales;f__Pseudoalteromonadaceae;g__Pseudoalteromonas;s__Pseudoalteromonas_luteoviolacea	0.0000715543025602129	0	0	0	0	0	4.23191e-05	0	0	0	0	0	0	2.9186e-05	0	0	0	0	0.000147955	0.000340315	2.57739e-05	0.000160843	0.000100514	7.14175e-05	0	0	2.62746e-05	0	0.000324813	0	0	0	0	0	7.96855e-05	0	0	0	0	0	0	0	0	0	0	0	0	0	0
d__Bacteria;p__Proteobacteria;c__Gammaproteobacteria;o__Vibrionales;f__Pseudoalteromonadaceae;g__Pseudoalteromonas;s__unclassified_Pseudoalteromonas	0.0000286217210240851	6.16097e-05	0.000306566	0	0	0	0	6.57756e-05	5.28604e-05	0	0	0	4.54246e-05	0.000496162	9.74291e-05	0	0	2.53781e-05	0	0.000340315	0	4.94903e-05	6.70095e-05	0	4.62449e-05	0	0	0	0	2.84321e-05	0	0	9.20853e-05	0	0.000106247	0.000128621	3.60315e-05	0	0	0	0	0	0	0	0	0	0	0	0
d__Bacteria;p__Proteobacteria;c__Gammaproteobacteria;o__Vibrionales;f__Pseudoalteromonadaceae;g__Vibrio;s__unclassified_Vibrio	0.00359203	0.000468234	0.00035766	0.00299059	0.000252083	0.000489783	0.0100296	0.0165491	0.00274874	0.000368732	0.00192654	0.000648283	0.000261191	0.00173657	0.000755075	0.0031904	0.00462296	0.00114202	0.00262619	0.000340315	0.00493569	0.0137707	0.000603086	8.33204e-05	0.0150913	0	0.00708102	0.0377951	0.0137692	0.00046913	0.000457066	0.00221415	0	0.00273617	0.000212495	0.000157203	1.80157e-05	0	0	0	0	0.000291636	0	0	0	0	0	0	0
d__Bacteria;p__Proteobacteria;c__Gammaproteobacteria;o__Vibrionales;f__Pseudoalteromonadaceae;g__unclassified_Pseudoalteromonadaceae;s__unclassified_Pseudoalteromonadaceae	0	0.000110898	0.00095376	0.00193834	4.20139e-05	0.000323257	1.41064e-05	0	0.000132151	2.6338e-05	0.000197594	2.40105e-05	0	0.000175116	0	0.000702647	0.000108775	7.61344e-05	0	0.000340315	0.000296399	7.42354e-05	0	0	0	0	0	0	0	0	0.000182826	0.000369025	0.001082	0	0.000916383	7.14561e-05	0.000207181	0	0	0	0	0	0	0	0	0	0	0	0
d__Bacteria;p__Proteobacteria;c__Gammaproteobacteria;o__Vibrionales;f__Vibrionaceae;g__Photobacterium;s__Photobacterium_damselae	0.000243285	8.62536e-05	0.000459848	3.69208e-05	0.000616203	0.00125384	0.000380872	0	6.60755e-05	0.000223873	0.000432238	0	5.67808e-05	0.00230569	7.30718e-05	0.000132933	0	0	0	0.000340315	0.000296399	2.47451e-05	0.000318295	5.95146e-05	0.000524109	0.000265657	0.000223335	3.23588e-05	5.64892e-05	4.26482e-05	0.00109696	0.000439991	0.00180717	0.00209401	0.000571079	0	1.80157e-05	0.000202831	0	0	0	0	0	0	0	0	0	0	0
d__Bacteria;p__Proteobacteria;c__Gammaproteobacteria;o__Vibrionales;f__Vibrionaceae;g__Vibrio;s__Vibrio_fortis	0	0	0	3.69208e-05	0	4.89783e-05	0.00215827	0.000802463	0.000449313	0	0.00165485	3.60157e-05	0.000227123	0.000685871	6.08932e-05	1.89905e-05	0.00130531	0.000342605	0.000641136	0.000340315	0.00126292	0.000222706	0.000201029	0	0.0031909	0	0.0106018	0.00347857	0.000974439	0.000113728	0.000243769	0.000865789	0	0.000167521	0	0	0	0	0	0	0	0	0	0	0	0	0	0	0
d__Bacteria;p__Proteobacteria;c__Gammaproteobacteria;o__Vibrionales;f__Vibrionaceae;g__Vibrio;s__Vibrio_shilonii	0.000228974	0.000579132	0	0.114325	0.000154051	5.8774e-05	0.00167866	0.0771417	0.00285446	0	0.0371848	0.000216094	0.00163529	0	0	0	0.192872	0.0018526	0.00208369	0.000371253	0.0558777	0.000371177	0	0	0.0243865	0	0	0.00661737	0.00305042	0	0.000121884	0.0132281	0	0	0	0	0	0	0	0	0	0	0	0	0	0	0	0	0
d__Bacteria;p__Proteobacteria;c__Gammaproteobacteria;o__Vibrionales;f__Vibrionaceae;g__Vibrio;s__unclassified_Vibrio	0	2.46439e-05	0	0	1.40046e-05	0	0.00138242	0	0	0	0.00109912	0.000240105	6.81369e-05	0	0	0	0.000258342	0	0.000468523	0.000371253	0.0134926	0.0043304	5.02571e-05	0	0.00558022	0	0	0.000938405	0.000225957	1.42161e-05	0	0	0	4.18801e-05	0	0	0	0	0	0	0	0	0	0	0	0	0	0	0
d__Bacteria;p__Proteobacteria;c__Gammaproteobacteria;o__Vibrionales;f__Vibrionaceae;g__unclassified_Vibrionaceae;s__unclassified_Vibrionaceae	0.000300528	0	3.40628e-05	0.00376592	7.00231e-05	0.000548557	0.00304697	0.00598558	0.00186333	0.000316056	0.0199447	0.000420183	1.13562e-05	0.000963138	0.000572396	0.000151924	0.00138689	0.000786722	0.00117131	0.000371253	0.0104384	0.00157132	0.000871124	0.000154738	0.00507153	0	0.0102208	0.00410957	0.00622793	0.000170593	9.14132e-05	0	0	0.00261053	0	0	0.000108094	0	0	0	0	0	0	0	0	0	0	0	0
d__Bacteria;p__Proteobacteria;c__Gammaproteobacteria;o__Vibrionales;f__Vibrionaceae;g__unidentified_Vibrionaceae;s__unidentified_Vibrionaceae	0.000243285	0.00038198	0.00115814	0.00215987	0.000448148	0.00051917	0.00031034	0	0.000132151	0.000171197	0.000185245	0.000132058	0	0.0018679	0	0.00106347	4.07908e-05	0.000456806	4.93182e-05	0.000371253	0.00119848	0.000111353	0	0.000238058	0.00151067	0	6.56866e-05	0	0.000282446	0	0.00257481	0.000482571	0.000644597	0.00329457	0.00086326	0.000514484	7.2063e-05	0	0	0	0	0	0	0	0	0	0	0	0
d__Bacteria;p__Proteobacteria;c__Gammaproteobacteria;o__Vibrionales;f__unclassified_Vibrionales;g__unclassified_Vibrionales;s__unclassified_Vibrionales	0	0	5.10943e-05	3.69208e-05	0.000196065	0.000284074	0	0	0	0.000223873	6.17482e-05	0	9.08492e-05	2.9186e-05	0	0	0	0	0	0.00040219	2.57739e-05	0	3.35048e-05	0	0	0	0	0	9.88561e-05	0	0	0	0	0	0	0.177383	0.000225197	0	0	0	0	0	0	0	0	0	0	0	0
d__Bacteria;p__Proteobacteria;c__Gammaproteobacteria;o__Xanthomonadales;f__Sinobacteraceae;g__Steroidobacter;s__unidentified_Steroidobacter	0.000114487	0.000197151	0	0	0	0	0	6.57756e-05	0	0	0	0	0	0	0	0	0	0	0	0.000433128	0	0	0	0	0.00012332	0	0.000315296	0.000339767	0.000169468	0.000312753	0.000289475	0	0	0	0	0	0	0	8.91849e-05	0	0	0	0	0	0	0	0	0	0
d__Bacteria;p__Proteobacteria;c__Gammaproteobacteria;o__Xanthomonadales;f__Sinobacteraceae;g__unidentified_Sinobacteraceae;s__unidentified_Sinobacteraceae	0	0	0	0	0	0	0	0	0	0	0	0	0	0	0	0	0	0	0	0.000433128	0	0	0	0	0	0	0	0	0.000649626	0	0	0	0	0	0	0	0	0	0.000133777	0	2.9254e-05	0	0	0	0	0	0	0	0
d__Bacteria;p__Proteobacteria;c__Gammaproteobacteria;o__Xanthomonadales;f__Xanthomonadaceae;g__Dokdonella;s__unidentified_Dokdonella	0.000114487	0.000406624	0.000187346	0.000239985	4.20139e-05	0	0.042037	0.0254683	0.000713616	5.26759e-05	0.00342085	0.000480209	0.0014763	0.00315209	0.000377538	0.00943826	0.0330269	0.00611613	0.000875398	0.000433128	0.0122297	0.0229511	0.00041881	0.000166641	0.225614	0	0.00141883	0.437022	0.00136986	0.000199025	0	0.00617407	0.000149639	0.00901819	3.98428e-05	0	0	0	0	0	0	0	0	0	0	0	0	0	0
d__Bacteria;p__Proteobacteria;c__Gammaproteobacteria;o__Xanthomonadales;f__Xanthomonadaceae;g__Luteibacter;s__Luteibacter_rhizovicinus	0.000529502	0.000221795	0.00131142	0.000313827	0.000770254	0.000724879	0.00107208	0.000591981	0.00292054	0	0.000938573	0.000612267	0	0.0101713	0.000133965	0.00148126	0	0.000735966	0	0.000433128	0.00264182	0.00141047	0	0.00223775	0.00388457	0	0	0	0	0	0.00434213	0.00464119	0.000851789	0	0.00205854	0.00660255	0.000999874	0	0	0	0	0	0	0	0	0	0	0	0
d__Bacteria;p__Proteobacteria;c__Gammaproteobacteria;o__Xanthomonadales;f__Xanthomonadaceae;g__Luteimonas;s__Luteimonas_mephitis	0	0	0.00023844	0.000166144	0	0	9.87445e-05	0.000460429	0	0.000237042	0.000382839	0.000384167	0.000261191	0	0.000121786	0.000550724	0	0	0	0.000433128	0	6.18628e-05	0.000368552	0	0.00021581	0	9.19613e-05	0	0.000466036	0	0	0	0	0	0	0	0	0	0	0	0	0	0	0	0	0	0	0	0
d__Bacteria;p__Proteobacteria;c__Gammaproteobacteria;o__Xanthomonadales;f__Xanthomonadaceae;g__Luteimonas;s__unclassified_Luteimonas	0	0	0.000136251	7.38416e-05	0	0	0	5.26205e-05	0	0	2.46993e-05	0	0	0	0	0	0	3.80672e-05	0	0.000433128	0	0	0	0	0	0	0	1.61794e-05	0	0	0	0	0	0	0.000212495	0	0	0	0	0	0	0	0	0	0	0	0	0	0
d__Bacteria;p__Proteobacteria;c__Gammaproteobacteria;o__Xanthomonadales;f__Xanthomonadaceae;g__Luteimonas;s__unidentified_Luteimonas	0	0	0	0	0	0	0	0	0	0	0	0	0	0	0	0	8.15816e-05	0	0	0.000464066	0	0	0	0	0	0	0	0	0	0	0	0	0	0	0	0	0	0.000112684	0.000743207	0	0	0	0	0	4.83144e-05	0	0	0.000227327	0
d__Bacteria;p__Proteobacteria;c__Gammaproteobacteria;o__Xanthomonadales;f__Xanthomonadaceae;g__Lysobacter;s__Lysobacter_ginsengisoli	0.00243285	0.000184829	0.00243549	0.0018645	0.00193264	0.000959975	0.0121456	0.00201273	0.00235229	0.000697956	0.00511275	0.000372162	0.000352041	0.00849313	0.000158322	0.00698849	0.0536399	0.0010405	8.63068e-05	0.000464066	0.0151937	0.00324161	0.00107215	0.00174973	0.0665464	0	0.00114295	0.00668209	0.00653862	0.000326969	0.00332135	0.00160384	0.00087481	0.00297349	0.00488738	0.00150058	0.000567496	0.00013522	0.000267555	0	0	0	0	0	0	0	0	0	0
d__Bacteria;p__Proteobacteria;c__Gammaproteobacteria;o__Xanthomonadales;f__Xanthomonadaceae;g__Lysobacter;s__Lysobacter_oryzae	0.00779942	0.0016265	0.00737461	0.00385822	0.00679224	0.0102561	0.0389336	0.0070643	0.00335664	0.00546513	0.0398399	0.00294128	0.0034182	0.0517176	0.00175372	0.0035892	0.000584668	0.00135773	0.000443864	0.000464066	0.0525271	0.0230006	0.0144238	0.00678466	0.0499445	0	0.000906475	0.00430372	0.00244316	0.000383834	0.0147632	0.0178551	0.0113265	0.00826435	0.0133075	0.000743144	0.00116202	0	0	0	0	0	0	0	0	0	0	0	0
d__Bacteria;p__Proteobacteria;c__Gammaproteobacteria;o__Xanthomonadales;f__Xanthomonadaceae;g__Lysobacter;s__Lysobacter_pocheonensis	0.000128798	0.000160185	0.000272503	5.53812e-05	0	0.000685696	0	7.89308e-05	0	0	0	0	0	0.00107988	0.00026793	0.000284857	0	0.000774033	0	0.000495004	0	0	0.000184276	3.57088e-05	0.00228142	0	0.000170785	0	0	5.68642e-05	0	0	0.0013007	0.000460682	7.96855e-05	0.00723136	0.000432378	0	0	0	0	0	0	0	0	0	0	0	0
d__Bacteria;p__Proteobacteria;c__Gammaproteobacteria;o__Xanthomonadales;f__Xanthomonadaceae;g__Lysobacter;s__Lysobacter_yangpyeongensis	0.000286217	7.39317e-05	1.70314e-05	0.000110762	5.60185e-05	0	0.000112851	0.000131551	0	1.3169e-05	0	0	0.000124918	0.0010507	0.000121786	0.000113943	0	0.000152269	0	0.000495004	5.15477e-05	0	0.000117267	0	0.000323714	0	0.000459806	0	0.00108742	0	0	0.000141933	0.000771214	0.000307121	2.65618e-05	0.000557358	9.00787e-05	0	0	0	0	3.88848e-05	0	0	0	0	0	0	0
d__Bacteria;p__Proteobacteria;c__Gammaproteobacteria;o__Xanthomonadales;f__Xanthomonadaceae;g__Lysobacter;s__unclassified_Lysobacter	0	2.46439e-05	0.000272503	0.000129223	0.000210069	9.79566e-05	1.41064e-05	1.31551e-05	6.60755e-05	0	0	0	0	0.000700464	0	0.000246876	4.07908e-05	0.000114202	0	0.000495004	0.000103095	3.71177e-05	0.000217781	0	6.16599e-05	0	0	0	0	2.84321e-05	0.000152355	0	0.000218703	2.79201e-05	0.000132809	0.000271533	8.10709e-05	0	0	0	0	0	0	0	2.41572e-05	0	0	2.67444e-05	0
d__Bacteria;p__Proteobacteria;c__Gammaproteobacteria;o__Xanthomonadales;f__Xanthomonadaceae;g__Lysobacter;s__unidentified_Lysobacter	0.000300528	0.000283405	0.00143064	0.00651652	0.00235278	0.000607331	0.00877416	0.00219691	0.000422883	9.21829e-05	0.000802727	0.00116451	0	0.00501999	0	0.000360819	0	0.00013958	0	0.000495004	0.0063146	0.00158369	0.000368552	0.000928428	0.00158774	0	0	8.0897e-05	0.046999	0	0.00132549	0.00242705	0.000184171	0.000293161	0.00270931	8.57474e-05	6.30551e-05	0	5.94566e-05	0	0	0	0	0	0	0	0	0	0
d__Bacteria;p__Proteobacteria;c__Gammaproteobacteria;o__Xanthomonadales;f__Xanthomonadaceae;g__Pseudoxanthomonas;s__Pseudoxanthomonas_indica	0	0	0	0	0	0	7.05318e-05	0	0	0	8.64475e-05	0	0	0	0	0	0	0	0	0.000495004	0	0	0	0	0	0	0	0	0	0	0	0	0	0	0	0.000200077	0	0	0	0	0	0	3.2437e-05	0	0	0	0	0	0
d__Bacteria;p__Proteobacteria;c__Gammaproteobacteria;o__Xanthomonadales;f__Xanthomonadaceae;g__Pseudoxanthomonas;s__Pseudoxanthomonas_kaohsiungensis	0	0	0	0	0	0	0	0	0	0	0	0	0	0	0	0	0	0	0	0.000525941	0	0	0	0	0	0	0	0	0	0	0	0	0	0	0	0	0	0	0	0	0	0	0	0	0	0	0	0	0
d__Bacteria;p__Proteobacteria;c__Gammaproteobacteria;o__Xanthomonadales;f__Xanthomonadaceae;g__Pseudoxanthomonas;s__Pseudoxanthomonas_mexicana	0	0	0	0	0	0	0	0	0	0	0	0	0	0	0	0	0	0	0	0.000556879	0	0	0	0	0	0	0	0	0	0	0	0	0	0	0	0	0	0	0	0	0	0	0	0	0	0	0	0	0
d__Bacteria;p__Proteobacteria;c__Gammaproteobacteria;o__Xanthomonadales;f__Xanthomonadaceae;g__Pseudoxanthomonas;s__Pseudoxanthomonas_suwonensis	0.000844341	0.00128148	0	0.0223925	0	0	0.000648893	0	0.00109685	0	0.00765678	0	0.000227123	0.00170738	0	0.000835581	0.00368477	0.00123084	9.86364e-05	0.000587817	0	0.000123726	0.000536076	0	7.70749e-05	0	0.00149765	0.0149012	0.00317752	0.000170593	0.000609422	0.0212331	0	8.37603e-05	0.0234408	0.000428737	0.000108094	0	0	0	0	0	0	0	0	0	0	0	0
d__Bacteria;p__Proteobacteria;c__Gammaproteobacteria;o__Xanthomonadales;f__Xanthomonadaceae;g__Pseudoxanthomonas;s__Pseudoxanthomonas_taiwanensis	0.000901584	0.0014047	8.51571e-05	0.000387668	0	0.000146935	0.0455071	0.00302568	0.0148802	7.90139e-05	0.00966977	0.000420183	0.000363397	0.000116744	9.74291e-05	0.0471533	0.0918337	0	0.0017508	0.000587817	0.014137	0.146009	0.000971638	0.000142835	0.000400789	0	0.00059118	0.0458362	0.00449089	0.00247359	9.14132e-05	0	0	0.00213589	0	0	0.000333291	0	0	0	0	0	0	0	0	0	0	0	0
d__Bacteria;p__Proteobacteria;c__Gammaproteobacteria;o__Xanthomonadales;f__Xanthomonadaceae;g__Pseudoxanthomonas;s__unclassified_Pseudoxanthomonas	0.000200352	0.00743013	0.000374691	0.000313827	0	0	0	0	0.00133473	1.3169e-05	7.40979e-05	0	0.00984578	0.0402913	0.00377538	0.000550724	0	0	0	0.000587817	0	0	0	0.00714175	0.00277469	0	7.88239e-05	0	0	0	0	0	0.00101294	0	0.0185136	0	0.00244113	0	0	0	0	0	8.10925e-05	0	0	0	0	0	0
d__Bacteria;p__Proteobacteria;c__Gammaproteobacteria;o__Xanthomonadales;f__Xanthomonadaceae;g__Rudaea;s__Rudaea_cellulosilytica	0.000114487	0	0.000527974	0.0100794	0.000252083	0.000176322	4.23191e-05	0.000342033	0.000158581	0.000381901	0.00933633	0.000480209	0.000170342	0.00217436	0.000121786	0.000303847	0.0229108	0	0.00199739	0.000618754	0.00786103	0.000235079	0	0	0.00110988	0	0.00289021	0	0.000790849	0.000227457	0.000533244	0.0196435	0.00051798	0.0001396	0	0.000328698	7.2063e-05	0	0	0	0	0	0	0	0	0	0	0	0
d__Bacteria;p__Proteobacteria;c__Gammaproteobacteria;o__Xanthomonadales;f__Xanthomonadaceae;g__Silanimonas;s__Silanimonas_lenta	0.00220387	0.000110898	0.000340628	7.38416e-05	0	0.000156731	8.46382e-05	6.57756e-05	0.00679256	0	0.000197594	0.00170474	0.00136274	0.00506377	0.00434777	7.59619e-05	1.35969e-05	0.0113186	0	0.000649692	1.28869e-05	0.020922	0.00931432	0.0020354	0.00024664	0	0	0	0	0	0	8.51595e-05	0.000253234	0.001396	6.64046e-05	0	0.00150431	0	0	0	0	0	0	0	0	0	0	0	0
d__Bacteria;p__Proteobacteria;c__Gammaproteobacteria;o__Xanthomonadales;f__Xanthomonadaceae;g__Stenotrophomonas;s__Stenotrophomonas_acidaminiphila	0	0	0	0	0	0	0	0	0	0	0	0	0	0	0	0	0	0	0	0.000649692	0	0	0	0	0	0	0	0	0	0	0	0	0	0	0	0	0	0	0	0	0	0	0	0	0	0	0	0	0
d__Bacteria;p__Proteobacteria;c__Gammaproteobacteria;o__Xanthomonadales;f__Xanthomonadaceae;g__Stenotrophomonas;s__Stenotrophomonas_geniculata	0.00998898	0.00361033	0.0163672	0.00524275	0.00663819	0.0202966	0.0884469	0.00342033	0.0354693	0.00937632	0.0621558	0.00218495	0.00357719	0.066223	0.00432342	0.0395951	0.00203954	0.00327378	0.00130693	0.000649692	0.0371015	0.043935	0.0156635	0.0172592	0.0234616	0	0.00265374	0.0827576	0.00843101	0.000213241	0.0292218	0.0106449	0.0138588	0.0199489	0.045527	0.00274392	0.00127912	0	0	0	0	0	0	0	0	0	0	0	0
d__Bacteria;p__Proteobacteria;c__Gammaproteobacteria;o__Xanthomonadales;f__Xanthomonadaceae;g__Stenotrophomonas;s__Stenotrophomonas_retroflexus	0	0	0	0	0	0	0	0	0	0	0.000123496	0	0	0	0	0	0	0	0	0.000649692	0	0	0	0.000107126	0	0	0	0	7.06115e-05	0	0	0	0	0	0	0.0276535	0	0	0	0	0	0	0	0	0	0	0	0	0
d__Bacteria;p__Proteobacteria;c__Gammaproteobacteria;o__Xanthomonadales;f__Xanthomonadaceae;g__Stenotrophomonas;s__Stenotrophomonas_rhizophila	0	0	0	0	0	0	0	0	0	0	0	0	0	1.4593e-05	0	0	0	3.80672e-05	0	0.00068063	0	0	0	0	0	0	0	0	1.41223e-05	0	0	1.41933e-05	2.30213e-05	0	0	0.000128621	0	0	0	0	0	0	0	0	0	0	0	0	0
d__Bacteria;p__Proteobacteria;c__Gammaproteobacteria;o__Xanthomonadales;f__Xanthomonadaceae;g__Stenotrophomonas;s__unclassified_Stenotrophomonas	0.000643989	0.000776283	0.0245082	0.000609193	0	0.000156731	0.257244	0.0149179	0.00519354	3.9507e-05	0.00327266	0.00355355	0.0057235	0.0133234	3.65359e-05	0	6.79847e-05	0.00151	0.000320568	0.00068063	0.0104513	0.00702762	0.038698	0.000464214	0.0042237	0	0.000144511	0	0.00566304	0	0.000259004	0.000241285	0.000402873	0.00703586	0.0629383	0	0.00345002	6.76102e-05	0	0	0	0	0	0	0	0	0	0	0
d__Bacteria;p__Proteobacteria;c__Gammaproteobacteria;o__Xanthomonadales;f__Xanthomonadaceae;g__Stenotrophomonas;s__unidentified_Stenotrophomonas	0	0	0	0	0	0	0	0	0	0	0	0	0	0	0	0	0	0	0	0.00068063	0	0	0	0	0	0	0	0	0	0	0	0	0	0	0	7.14561e-05	0	0	8.91849e-05	0	0	0	0	0.000417741	0	0	0	0	0
d__Bacteria;p__Proteobacteria;c__Gammaproteobacteria;o__Xanthomonadales;f__Xanthomonadaceae;g__Thermomonas;s__Thermomonas_dokdonensis	0	0.00038198	5.10943e-05	0.000166144	0	0.000166526	0.00146706	0.000407809	0.000541819	0	0	0	6.81369e-05	0	4.87145e-05	0	0	0	0.000172614	0.000711568	0.000451043	0.000111353	0.000167524	0.000190447	0.00015415	0	0.00019706	0	0.000960316	2.84321e-05	0	0.00178835	0	0	0	0	0	0	0	0	1.95027e-05	0	0	0	0	0	0	0	0
d__Bacteria;p__Proteobacteria;c__Gammaproteobacteria;o__Xanthomonadales;f__Xanthomonadaceae;g__Thermomonas;s__Thermomonas_fusca	0.000701232	0	8.51571e-05	0.0136238	0	0	0.00108619	0	5.28604e-05	0.000118521	0.0405439	0.000180079	0	0.000175116	0	0	0	0	0	0.000742505	0.00063146	0.00113828	0	0.000107126	0.000632014	0	0.00102471	0.00134289	0.00634091	0	0.00196538	0	0	0	0.000159371	0.00022866	0.00084674	0	0	0	0	0	0	0	0	0	0	0	0
d__Bacteria;p__Proteobacteria;c__Gammaproteobacteria;o__Xanthomonadales;f__Xanthomonadaceae;g__Thermomonas;s__unidentified_Thermomonas	0	0	0	0	4.20139e-05	0	0	0	0	2.6338e-05	0	0	0	0	0	0	0	0	0	0.000773443	0	0	0	0	0	0	0	0	0	0	0	0	0	0	0	0.000714561	0	0	0	0	6.82594e-05	0	0.00021084	0	0	0	0	0	0
d__Bacteria;p__Proteobacteria;c__Gammaproteobacteria;o__Xanthomonadales;f__Xanthomonadaceae;g__Xylella;s__unclassified_Xylella	0	0	0	0	0	0	0	0	0	0	0	0	0	0	0	3.79809e-05	0	0	0	0.000773443	0	0	0	0	0	0	0	0	0	0	0	0	0	0	0	8.57474e-05	0	0	0	0	0	0	0	0	0	0	0	0	0
d__Bacteria;p__Proteobacteria;c__Gammaproteobacteria;o__Xanthomonadales;f__Xanthomonadaceae;g__unclassified_Xanthomonadaceae;s__unclassified_Xanthomonadaceae	0.000114487	0	0	0	0	0	0	0	0	0	0	0	0	0	0	0	0	0	0	0.000773443	0	0	0	0	0	0	0	0	0	0	0	0	0	0	0	0	5.40472e-05	0.000112684	2.97283e-05	0	8.77621e-05	7.77696e-05	3.2437e-05	1.81627e-05	6.0393e-05	0	0	5.34888e-05	0
d__Bacteria;p__Proteobacteria;c__Gammaproteobacteria;o__Xanthomonadales;f__Xanthomonadaceae;g__unidentified_Xanthomonadaceae;s__unidentified_Xanthomonadaceae	0.0000286217210240851	0	0	0	0	0	0	0	0	0	0	0	0	0	0	0	0	0	0	0.000804381	0	0	0	0	0	0	0	0	0	0	0	2.83865e-05	0	0	0	0	0	0	0	0	0	0	0	0	0	0	0	0	0
d__Bacteria;p__Proteobacteria;c__Gammaproteobacteria;o__unclassified_Gammaproteobacteria;f__unclassified_Gammaproteobacteria;g__unclassified_Gammaproteobacteria;s__unclassified_Gammaproteobacteria	0.00176024	0.00056681	0.00139658	0.0027506	0.000448148	0.000401622	0.0391593	0.0202852	0.0067397	9.21829e-05	0.00606367	0.000948414	0.00124918	0.000612906	0.000231394	0.0142429	0.00916433	0.000697899	0.0012083	0.000835319	0.00590221	0.00738642	0.00638266	0	0.00474781	0.00101835	0.000998437	0.0932257	0.000564892	0	0.000594186	0.000170319	0.00125466	0.0207446	0.00511315	0	0	0.00013522	0.00017837	0.000406504	0.000136519	0.000349963	0.0010542	0.000254277	0.000169101	8.13696e-05	0.000109571	0.000133722	0.000184234
d__Bacteria;p__Proteobacteria;c__Gammaproteobacteria;o__unidentified_Gammaproteobacteria;f__unidentified_Gammaproteobacteria;g__unidentified_Gammaproteobacteria;s__unidentified_Gammaproteobacteria	0.000100176	0.00044359	0.000187346	0.000332287	0.000210069	0.000137139	0.00324446	0.000394654	0.000330378	2.6338e-05	0.00113617	6.00262e-05	0.00014763	0.000350232	0.000121786	0.000113943	0.000326326	0	0.00272483	0.000866256	0.00233253	0.000371177	0.000217781	0.000130932	0	0	0.00093275	0.00236219	0.00148284	0.000454914	3.04711e-05	0.000340638	0.000126617	0.000432761	0.000265618	0.000371572	0.000243213	0	0	0	0	0	0	0	0	0	0	0	0
d__Bacteria;p__Proteobacteria;c__TA18;o__CV90;f__unidentified_CV90;g__unidentified_CV90;s__unidentified_CV90	0.00266182	0.000184829	0	0.000812258	0	0.0015771	0.00925377	0	0.000290732	0.000197535	0.00820016	4.80209e-05	0.000545095	0.00944167	0.000133965	0.00041779	4.07908e-05	0	0	0.000866256	0.0033506	0.0120756	0.000619838	0.00110697	0.000786164	0	7.88239e-05	0.000598638	0.00217483	0	0.00388506	0.00591859	0.000564022	0.000223361	0.000916383	0.00294399	1.80157e-05	0	0	0	0	0	0	0	0	0	0	0	0
d__Bacteria;p__Proteobacteria;c__TA18;o__PHOS-HD29;f__unidentified_PHOS-HD29;g__unidentified_PHOS-HD29;s__unidentified_PHOS-HD29	0	0	0	0	0	0	0	0	0	0	0	0	0	0	0	0	0	0	0	0.000897194	0	0	0	0	0	0	9.19613e-05	0	0	0	0	0	0	0	0	0.00285825	0	0	0	0	0	0	0	0	0	0	0	0	0
d__Bacteria;p__Proteobacteria;c__unclassified_Proteobacteria;o__unclassified_Proteobacteria;f__unclassified_Proteobacteria;g__unclassified_Proteobacteria;s__unclassified_Proteobacteria	0	0	0	0.000276906	4.20139e-05	0	0.000112851	0.000210482	3.96453e-05	0	0.000308741	0	0	2.9186e-05	0	7.59619e-05	0	6.34453e-05	0	0.000928132	1.28869e-05	0	0	9.52234e-05	1.5415e-05	0	0.000893338	6.47176e-05	0.000946194	0	3.04711e-05	2.83865e-05	5.75533e-05	1.396e-05	0	0.00523059	0	6.76102e-05	5.94566e-05	5.8072e-05	0.000984885	0.000116654	3.2437e-05	0.000163464	2.41572e-05	0	0	2.67444e-05	0
d__Bacteria;p__SAR406;c__AB16;o__Arctic96B-7;f__A714017;g__ZA3312c;s__unidentified_ZA3312c	0	0	0.000391723	0.000406129	0.000462153	1.95913e-05	8.46382e-05	6.57756e-05	0.000290732	5.26759e-05	0	0	2.27123e-05	0.00110907	0	0.000246876	5.43877e-05	0.000152269	1.23295e-05	0.000959069	9.02085e-05	0.000123726	5.02571e-05	4.76117e-05	9.24898e-05	0	0.000131373	0.00027505	2.82446e-05	0	0.00013712	0.0014761	0.000310788	5.58402e-05	0.000172652	0.000200077	9.00787e-06	0	0	0	0	0	0	0	0	0	0	0	0
d__Bacteria;p__SR1;c__unidentified_SR1;o__unidentified_SR1;f__unidentified_SR1;g__unidentified_SR1;s__unidentified_SR1	2.86217e-05	1.23219e-05	0.000766414	0.00520583	8.40277e-05	9.79566e-06	0.000733531	0.000131551	0.000185011	0	0.000271692	0.000312136	0	0.00265593	0	5.69714e-05	6.79847e-05	2.53781e-05	0.00027125	0.00102094	0.000386608	0.000705236	0.000234533	0	0	0	0.000486081	0.000145615	0.000141223	0	0.000121884	0.00369025	0.000414384	0.000209401	0.001182	0.00070027	2.70236e-05	0	0	0	0	0	0	0	0	0	0	0	0
d__Bacteria;p__Spirochaetes;c__Spirochaetes;o__M2PT2-76;f__unidentified_M2PT2-76;g__unidentified_M2PT2-76;s__unidentified_M2PT2-76	0	0.000603775	0.0179171	0.00044305	0.372509	0	0.000648893	0	0	0.0197798	0	0	0.000249835	7.2965e-05	0	0.00113943	0	0	0	0.00108282	0.000141756	0	0	0.000226155	0.00012332	0	0.000302158	0	0.000409547	0	0	0	8.05746e-05	0.000474642	0	0.0629814	0.000153134	0	0	0	0	0	0	0	0	0	0	0	0
[truncated: 64 more rows]
[truncated: 21 more columns]
