# Supplementary material for: A survey of fecal virome and bacterial community of the diarrhea-affected cattle in northeast China reveals novel disease-associated ecological risk factors
Source: mSystems. 2023 Dec 18;9(1):e00842-23. doi: 10.1128/msystems.00842-23 (PMC10804951; doi:10.1128/msystems.00842-23)
Supplement: Table S7 — The positive distribution information of 10 bovine enteric viruses of all samples. [file msystems.00842-23-s0009.xlsx]

## Sheet: sheet 1
Table S7. The positive distribution information of 10 bovine enteric viruses of all samples
Sample no.	Sample ID	Sample name	Farm location	Farm pattern	Clinical symptom	Age (days)	Gender	Cattle type	Cattle breed	Collection date	BKV	BToV	BNoV	BNeV	BPoV	BRV	BAstV	BCoV	BEV	BVDV
1	I-SH-AS	HLJ/AS-1	AS farm, Suihua City	Intensive	Diarrhea	7	Female	Dairy	Holstein	2020.09				+
2		HLJ/AS-2	AS farm, Suihua City	Intensive	Diarrhea	8	Female	Dairy	Holstein	2020.09
3		HLJ/AS-3	AS farm, Suihua City	Intensive	Diarrhea	12	Female	Dairy	Holstein	2020.09					+
4		HLJ/AS-4	AS farm, Suihua City	Intensive	Diarrhea	19	Female	Dairy	Holstein	2020.09			+
5		HLJ/AS-5	AS farm, Suihua City	Intensive	Diarrhea	19	Female	Dairy	Holstein	2020.09
6		HLJ/AS-6	AS farm, Suihua City	Intensive	Diarrhea	101	Female	Dairy	Holstein	2020.09
7		HLJ/AS-7	AS farm, Suihua City	Intensive	Diarrhea	113	Female	Dairy	Holstein	2020.09
8		HLJ/AS-8	AS farm, Suihua City	Intensive	Diarrhea	113	Female	Dairy	Holstein	2020.09			+
9		HLJ/AS-9	AS farm, Suihua City	Intensive	Diarrhea	115	Female	Dairy	Holstein	2020.09			+
10		HLJ/AS-10	AS farm, Suihua City	Intensive	Diarrhea	116	Female	Dairy	Holstein	2020.09
11		HLJ/AS-11	AS farm, Suihua City	Intensive	Diarrhea	786	Female	Dairy	Holstein	2020.09
12		HLJ/AS-12	AS farm, Suihua City	Intensive	Diarrhea	892	Female	Dairy	Holstein	2020.09
13		HLJ/AS-13	AS farm, Suihua City	Intensive	Diarrhea	998	Female	Dairy	Holstein	2020.09		+	+
14	I-SYS-BB	HLJ/BB-1	BB farm, Shuangyashan City	Intensive	Diarrhea	44	Female	Dairy	Holstein	2020.10						+
15		HLJ/BB-2	BB farm, Shuangyashan City	Intensive	Diarrhea	50	Female	Dairy	Holstein	2020.10			+		+	+
16		HLJ/BB-3	BB farm, Shuangyashan City	Intensive	Diarrhea	40	Female	Dairy	Holstein	2020.10			+
17		HLJ/BB-4	BB farm, Shuangyashan City	Intensive	Diarrhea	20	Female	Dairy	Holstein	2020.10
18		HLJ/BB-5	BB farm, Shuangyashan City	Intensive	Diarrhea	24	Female	Dairy	Holstein	2020.10						+
19		HLJ/BB-6	BB farm, Shuangyashan City	Intensive	Diarrhea	41	Female	Dairy	Holstein	2020.10						+
20		HLJ/BB-7	BB farm, Shuangyashan City	Intensive	Diarrhea	26	Female	Dairy	Holstein	2020.10		+				+
21		HLJ/BB-8	BB farm, Shuangyashan City	Intensive	Diarrhea	29	Female	Dairy	Holstein	2020.10
22		HLJ/BB-9	BB farm, Shuangyashan City	Intensive	Diarrhea	48	Female	Dairy	Holstein	2020.10							+
23		HLJ/BB-10	BB farm, Shuangyashan City	Intensive	Diarrhea	868	Female	Dairy	Holstein	2020.10			+
24		HLJ/BB-11	BB farm, Shuangyashan City	Intensive	Diarrhea	638	Female	Dairy	Holstein	2020.10	+
25		HLJ/BB-12	BB farm, Shuangyashan City	Intensive	Diarrhea	815	Female	Dairy	Holstein	2020.10							+
26		HLJ/BB-13	BB farm, Shuangyashan City	Intensive	Diarrhea	651	Female	Dairy	Holstein	2020.10			+
27		HLJ/BB-14	BB farm, Shuangyashan City	Intensive	Diarrhea	769	Female	Dairy	Holstein	2020.10			+				+
28		HLJ/BB-15	BB farm, Shuangyashan City	Intensive	Diarrhea	766	Female	Dairy	Holstein	2020.10			+				+
29		HLJ/BB-16	BB farm, Shuangyashan City	Intensive	Diarrhea	823	Female	Dairy	Holstein	2020.10					+		+	+
30		HLJ/BB-17	BB farm, Shuangyashan City	Intensive	Diarrhea	928	Female	Dairy	Holstein	2020.10
31		HLJ/BB-18	BB farm, Shuangyashan City	Intensive	Diarrhea	1001	Female	Dairy	Holstein	2020.10
32		HLJ/BB-19	BB farm, Shuangyashan City	Intensive	Diarrhea	545	Female	Dairy	Holstein	2020.10								+
33		HLJ/BB-20	BB farm, Shuangyashan City	Intensive	Diarrhea	824	Female	Dairy	Holstein	2020.10	+								+
34		HLJ/BB-21	BB farm, Shuangyashan City	Intensive	Diarrhea	698	Female	Dairy	Holstein	2020.10	+	+	+
35		HLJ/BB-22	BB farm, Shuangyashan City	Intensive	Diarrhea	654	Female	Dairy	Holstein	2020.10
36		HLJ/BB-23	BB farm, Shuangyashan City	Intensive	Diarrhea	832	Female	Dairy	Holstein	2020.10
37		HLJ/BB-24	BB farm, Shuangyashan City	Intensive	Diarrhea	738	Female	Dairy	Holstein	2020.10
38		HLJ/BB-25	BB farm, Shuangyashan City	Intensive	Diarrhea	549	Female	Dairy	Holstein	2020.10									+
39		HLJ/BB-26	BB farm, Shuangyashan City	Intensive	Diarrhea	665	Female	Dairy	Holstein	2020.10
40		HLJ/BB-27	BB farm, Shuangyashan City	Intensive	Diarrhea	732	Female	Dairy	Holstein	2020.10
41		HLJ/BB-28	BB farm, Shuangyashan City	Intensive	Diarrhea	676	Female	Dairy	Holstein	2020.10
42		HLJ/BB-29	BB farm, Shuangyashan City	Intensive	Diarrhea	865	Female	Dairy	Holstein	2020.10
43		HLJ/BB-30	BB farm, Shuangyashan City	Intensive	Diarrhea	767	Female	Dairy	Holstein	2020.10
44		HLJ/BB-31	BB farm, Shuangyashan City	Intensive	Diarrhea	932	Female	Dairy	Holstein	2020.10
45		HLJ/BB-32	BB farm, Shuangyashan City	Intensive	Diarrhea	1011	Female	Dairy	Holstein	2020.10
46		HLJ/BB-33	BB farm, Shuangyashan City	Intensive	Diarrhea	556	Female	Dairy	Holstein	2020.10
47	R-HG-BQL-1	HLJ/BQL-1	BQL -1farm, Hegang City	Non-intensive	Diarrhea	1093	Female	Beef	Simmental	2020.10
48		HLJ/BQL-2	BQL -1farm, Hegang City	Non-intensive	Diarrhea	1190	Female	Beef	Simmental	2020.10
49		HLJ/BQL-3	BQL -1farm, Hegang City	Non-intensive	Diarrhea	870	Female	Beef	Simmental	2020.10
50		HLJ/BQL-4	BQL -1farm, Hegang City	Non-intensive	Diarrhea	587	Female	Beef	Simmental	2020.10
51		HLJ/BQL-5	BQL -1farm, Hegang City	Non-intensive	Diarrhea	893	Female	Beef	Simmental	2020.10
52		HLJ/BQL-6	BQL -1farm, Hegang City	Non-intensive	Diarrhea	887	Female	Beef	Simmental	2020.10
53		HLJ/BQL-7	BQL -1farm, Hegang City	Non-intensive	Diarrhea	647	Female	Beef	Simmental	2020.10
54		HLJ/BQL-8	BQL -1farm, Hegang City	Non-intensive	Diarrhea	789	Female	Beef	Simmental	2020.10
55		HLJ/BQL-9	BQL -1farm, Hegang City	Non-intensive	Diarrhea	847	Female	Beef	Simmental	2020.10
56		HLJ/BQL-10	BQL -1farm, Hegang City	Non-intensive	Diarrhea	698	Female	Beef	Simmental	2020.10
57		HLJ/BQL-11	BQL -1farm, Hegang City	Non-intensive	Diarrhea	1010	Female	Beef	Simmental	2020.10
58		HLJ/BQL-12	BQL -1farm, Hegang City	Non-intensive	Diarrhea	890	Female	Beef	Simmental	2020.10
59		HLJ/BQL-13	BQL -1farm, Hegang City	Non-intensive	Diarrhea	603	Female	Beef	Simmental	2020.10
60		HLJ/BQL-14	BQL -1farm, Hegang City	Non-intensive	Diarrhea	1091	Female	Beef	Simmental	2020.10
61		HLJ/BQL-15	BQL -1farm, Hegang City	Non-intensive	Diarrhea	809	Female	Beef	Simmental	2020.10							+
62		HLJ/BQL-16	BQL -1farm, Hegang City	Non-intensive	Diarrhea	998	Female	Beef	Simmental	2020.10
63		HLJ/BQL-17	BQL -1farm, Hegang City	Non-intensive	Diarrhea	974	Female	Beef	Simmental	2020.10
64		HLJ/BQL-18	BQL -1farm, Hegang City	Non-intensive	Diarrhea	998	Female	Beef	Simmental	2020.10
65		HLJ/BQL-19	BQL -1farm, Hegang City	Non-intensive	Diarrhea	893	Female	Beef	Simmental	2020.10							+
66		HLJ/BQL-20	BQL -1farm, Hegang City	Non-intensive	Diarrhea	899	Female	Beef	Simmental	2020.10
67		HLJ/BQL-21	BQL -1farm, Hegang City	Non-intensive	Diarrhea	648	Female	Beef	Simmental	2020.10
68		HLJ/BQL-22	BQL -1farm, Hegang City	Non-intensive	Diarrhea	673	Female	Beef	Simmental	2020.10						+	+
69		HLJ/BQL-23	BQL -1farm, Hegang City	Non-intensive	Diarrhea	683	Female	Beef	Simmental	2020.10
70		HLJ/BQL-24	BQL -1farm, Hegang City	Non-intensive	Diarrhea	699	Female	Beef	Simmental	2020.10
71		HLJ/BQL-25	BQL -1farm, Hegang City	Non-intensive	Diarrhea	741	Female	Beef	Simmental	2020.10
72		HLJ/BQL-26	BQL -1farm, Hegang City	Non-intensive	Diarrhea	23	Female	Beef	Simmental	2020.10								+
73		HLJ/BQL-27	BQL -1farm, Hegang City	Non-intensive	Diarrhea	732	Female	Beef	Simmental	2020.10
74		HLJ/BQL-28	BQL -1farm, Hegang City	Non-intensive	Diarrhea	25	Female	Beef	Simmental	2020.10								+
75		HLJ/BQL-29	BQL -1farm, Hegang City	Non-intensive	Diarrhea	735	Female	Beef	Simmental	2020.10
76	R-HG-BQL-2	HLJ/BQL-30	BQL-2 farm, Hegang City	Non-intensive	Diarrhea	34	Female	Beef	Simmental	2020.10								+
77		HLJ/BQL-31	BQL-2farm, Hegang City	Non-intensive	Diarrhea	33	Female	Beef	Simmental	2020.10								+
78		HLJ/BQL-32	BQL-2farm, Hegang City	Non-intensive	Diarrhea	784	Female	Beef	Simmental	2020.10
79		HLJ/BQL-33	BQL-2farm, Hegang City	Non-intensive	Diarrhea	896	Female	Beef	Simmental	2020.10
80		HLJ/BQL-34	BQL-2farm, Hegang City	Non-intensive	Diarrhea	884	Female	Beef	Simmental	2020.10
81		HLJ/BQL-35	BQL-2farm, Hegang City	Non-intensive	Diarrhea	874	Female	Beef	Simmental	2020.10
82		HLJ/BQL-36	BQL-2farm, Hegang City	Non-intensive	Diarrhea	981	Female	Beef	Simmental	2020.10
83		HLJ/BQL-37	BQL-2farm, Hegang City	Non-intensive	Diarrhea	889	Female	Beef	Simmental	2020.10
84		HLJ/BQL-38	BQL-2farm, Hegang City	Non-intensive	Diarrhea	883	Female	Beef	Simmental	2020.10							+
85		HLJ/BQL-39	BQL-2farm, Hegang City	Non-intensive	Diarrhea	881	Female	Beef	Simmental	2020.10
86		HLJ/BQL-40	BQL-2farm, Hegang City	Non-intensive	Diarrhea	882	Female	Beef	Simmental	2020.10
87		HLJ/BQL-41	BQL-2farm, Hegang City	Non-intensive	Diarrhea	683	Female	Beef	Simmental	2020.10
88		HLJ/BQL-42	BQL-2farm, Hegang City	Non-intensive	Diarrhea	981	Female	Beef	Simmental	2020.10
89		HLJ/BQL-43	BQL-2farm, Hegang City	Non-intensive	Diarrhea	994	Female	Beef	Simmental	2020.10
90		HLJ/BQL-44	BQL-2farm, Hegang City	Non-intensive	Diarrhea	991	Female	Beef	Simmental	2020.10								+
91		HLJ/BQL-45	BQL-2farm, Hegang City	Non-intensive	Diarrhea	736	Female	Beef	Simmental	2020.10								+
92		HLJ/BQL-46	BQL-2farm, Hegang City	Non-intensive	Diarrhea	963	Female	Beef	Simmental	2020.10								+
93		HLJ/BQL-47	BQL-2farm, Hegang City	Non-intensive	Diarrhea	992	Female	Beef	Simmental	2020.10								+
94	I-SYS-BWE	HLJ/BWE-1	BWE farm, Shuangyashan City	Intensive	Diarrhea	15	Female	Beef	Simmental	2020.11						+
95		HLJ/BWE-2	BWE farm, Shuangyashan City	Intensive	Diarrhea	21	Female	Beef	Simmental	2020.11						+
96		HLJ/BWE-3	BWE farm, Shuangyashan City	Intensive	Diarrhea	14	Female	Beef	Simmental	2020.11		+		+		+
97		HLJ/BWE-4	BWE farm, Shuangyashan City	Intensive	Diarrhea	25	Female	Beef	Simmental	2020.11	+			+
98		HLJ/BWE-5	BWE farm, Shuangyashan City	Intensive	Diarrhea	35	Male	Beef	Simmental	2020.11							+
99		HLJ/BWE-6	BWE farm, Shuangyashan City	Intensive	Diarrhea	768	Female	Beef	Simmental	2020.11						+	+
100		HLJ/BWE-7	BWE farm, Shuangyashan City	Intensive	Diarrhea	23	Female	Beef	Simmental	2020.11	+			+
101		HLJ/BWE-8	BWE farm, Shuangyashan City	Intensive	Diarrhea	23	Male	Beef	Simmental	2020.11
102	I-HH-BX	HLJ/BX-1	BX farm, Heihe City	Intensive	Diarrhea	760	Female	Beef	Angus	2020.10
103		HLJ/BX-2	BX farm, Heihe City	Intensive	Diarrhea	1154	Female	Beef	Angus	2020.10
104		HLJ/BX-3	BX farm, Heihe City	Intensive	Diarrhea	913	Female	Beef	Angus	2020.10
105		HLJ/BX-4	BX farm, Heihe City	Intensive	Diarrhea	625	Female	Beef	Angus	2020.10
106		HLJ/BX-5	BX farm, Heihe City	Intensive	Diarrhea	1084	Female	Beef	Angus	2020.10
107		HLJ/BX-6	BX farm, Heihe City	Intensive	Diarrhea	843	Female	Beef	Angus	2020.10
108		HLJ/BX-7	BX farm, Heihe City	Intensive	Diarrhea	1154	Female	Beef	Angus	2020.10
109		HLJ/BX-8	BX farm, Heihe City	Intensive	Diarrhea	1184	Female	Beef	Angus	2020.10
110		HLJ/BX-9	BX farm, Heihe City	Intensive	Diarrhea	804	Female	Beef	Angus	2020.10	+
111		HLJ/BX-10	BX farm, Heihe City	Intensive	Diarrhea	691	Female	Beef	Angus	2020.10	+
112		HLJ/BX-11	BX farm, Heihe City	Intensive	Diarrhea	867	Female	Beef	Angus	2020.10
113		HLJ/BX-12	BX farm, Heihe City	Intensive	Diarrhea	1063	Female	Beef	Angus	2020.10
114		HLJ/BX-13	BX farm, Heihe City	Intensive	Diarrhea	658	Female	Beef	Angus	2020.10	+
115		HLJ/BX-14	BX farm, Heihe City	Intensive	Diarrhea	1123	Female	Beef	Angus	2020.10
116		HLJ/BX-15	BX farm, Heihe City	Intensive	Diarrhea	1223	Female	Beef	Angus	2020.10
117		HLJ/BX-16	BX farm, Heihe City	Intensive	Diarrhea	948	Female	Beef	Angus	2020.10
118	R-JX-DD	HLJ/DD-1	DD farm, Jixi City	Non-intensive	Diarrhea	851	Female	Beef	Simmental	2020.09								+
119		HLJ/DD-2	DD farm, Jixi City	Non-intensive	Diarrhea	1236	Female	Beef	Simmental	2020.09								+
120		HLJ/DD-3	DD farm, Jixi City	Non-intensive	Diarrhea	34	Female	Beef	Simmental	2020.09								+
121		HLJ/DD-4	DD farm, Jixi City	Non-intensive	Diarrhea	21	Female	Beef	Simmental	2020.09								+
122		HLJ/DD-5	DD farm, Jixi City	Non-intensive	Diarrhea	23	Female	Beef	Simmental	2020.09								+
123		HLJ/DD-6	DD farm, Jixi City	Non-intensive	Diarrhea	1097	Female	Beef	Simmental	2020.09								+
124		HLJ/DD-7	DD farm, Jixi City	Non-intensive	Diarrhea	25	Female	Beef	Simmental	2020.09								+
125		HLJ/DD-8	DD farm, Jixi City	Non-intensive	Diarrhea	28	Female	Beef	Simmental	2020.09
126		HLJ/DD-9	DD farm, Jixi City	Non-intensive	Diarrhea	29	Female	Beef	Simmental	2020.09
127		HLJ/DD-10	DD farm, Jixi City	Non-intensive	Diarrhea	21	Female	Beef	Simmental	2020.09								+
128		HLJ/DD-11	DD farm, Jixi City	Non-intensive	Diarrhea	43	Female	Beef	Simmental	2020.09
129		HLJ/DD-12	DD farm, Jixi City	Non-intensive	Diarrhea	22	Female	Beef	Simmental	2020.09								+
130	I-HH-DS	HLJ/DS-1	DS farm, Heihe City	Intensive	Diarrhea	15	Female	Dairy	Holstein	2020.10	+					+
131		HLJ/DS-2	DS farm, Heihe City	Intensive	Diarrhea	11	Female	Dairy	Holstein	2020.10	+			+
132		HLJ/DS-3	DS farm, Heihe City	Intensive	Diarrhea	2	Male	Dairy	Holstein	2020.10				+
133		HLJ/DS-4	DS farm, Heihe City	Intensive	Diarrhea	4	Female	Dairy	Holstein	2020.10				+	+
134		HLJ/DS-5	DS farm, Heihe City	Intensive	Diarrhea	7	Female	Dairy	Holstein	2020.10	+			+		+
135		HLJ/DS-6	DS farm, Heihe City	Intensive	Diarrhea	10	Female	Dairy	Holstein	2020.10	+
136		HLJ/DS-7	DS farm, Heihe City	Intensive	Diarrhea	18	Female	Dairy	Holstein	2020.10
137		HLJ/DS-8	DS farm, Heihe City	Intensive	Diarrhea	11	Female	Dairy	Holstein	2020.10
138		HLJ/DS-9	DS farm, Heihe City	Intensive	Diarrhea	12	Female	Dairy	Holstein	2020.10
139		HLJ/DS-10	DS farm, Heihe City	Intensive	Diarrhea	8	Female	Dairy	Holstein	2020.10	+			+
140		HLJ/DS-11	DS farm, Heihe City	Intensive	Diarrhea	13	Male	Dairy	Holstein	2020.10
141		HLJ/DS-12	DS farm, Heihe City	Intensive	Diarrhea	10	Female	Dairy	Holstein	2020.10
142		HLJ/DS-13	DS farm, Heihe City	Intensive	Diarrhea	2	Female	Dairy	Holstein	2020.10				+
143		HLJ/DS-14	DS farm, Heihe City	Intensive	Diarrhea	6	Female	Dairy	Holstein	2020.10
144		HLJ/DS-15	DS farm, Heihe City	Intensive	Diarrhea	855	Female	Dairy	Holstein	2020.10
145		HLJ/DS-16	DS farm, Heihe City	Intensive	Diarrhea	957	Female	Dairy	Holstein	2020.10
146		HLJ/DS-17	DS farm, Heihe City	Intensive	Diarrhea	963	Female	Dairy	Holstein	2020.10
147	I-HRB-FG	HLJ/FG-1	FG farm, Harbin City	Intensive	Diarrhea	592	Female	Dairy	Holstein	2020.10
148		HLJ/FG-2	FG farm, Harbin City	Intensive	Diarrhea	678	Female	Dairy	Holstein	2020.10		+
149		HLJ/FG-3	FG farm, Harbin City	Intensive	Diarrhea	984	Female	Dairy	Holstein	2020.10					+
150		HLJ/FG-4	FG farm, Harbin City	Intensive	Diarrhea	789	Female	Dairy	Holstein	2020.10
151		HLJ/FG-5	FG farm, Harbin City	Intensive	Diarrhea	823	Female	Dairy	Holstein	2020.10				+
152		HLJ/FG-6	FG farm, Harbin City	Intensive	Diarrhea	887	Female	Dairy	Holstein	2020.10		+
153		HLJ/FG-7	FG farm, Harbin City	Intensive	Diarrhea	992	Female	Dairy	Holstein	2020.10			+
154		HLJ/FG-8	FG farm, Harbin City	Intensive	Diarrhea	589	Female	Dairy	Holstein	2020.10			+		+
155		HLJ/FG-9	FG farm, Harbin City	Intensive	Diarrhea	687	Female	Dairy	Holstein	2020.10					+
156		HLJ/FG-10	FG farm, Harbin City	Intensive	Diarrhea	584	Female	Dairy	Holstein	2020.10					+	+
157		HLJ/FG-11	FG farm, Harbin City	Intensive	Diarrhea	574	Female	Dairy	Holstein	2020.10
158		HLJ/FG-12	FG farm, Harbin City	Intensive	Diarrhea	721	Female	Dairy	Holstein	2020.10	+	+
159		HLJ/FG-13	FG farm, Harbin City	Intensive	Diarrhea	899	Female	Dairy	Holstein	2020.10
160		HLJ/FG-14	FG farm, Harbin City	Intensive	Diarrhea	768	Female	Dairy	Holstein	2020.10
161		HLJ/FG-15	FG farm, Harbin City	Intensive	Diarrhea	766	Female	Dairy	Holstein	2020.10
162		HLJ/FG-16	FG farm, Harbin City	Intensive	Diarrhea	604	Female	Dairy	Holstein	2020.10		+
163		HLJ/FG-17	FG farm, Harbin City	Intensive	Diarrhea	672	Female	Dairy	Holstein	2020.10
164		HLJ/FG-18	FG farm, Harbin City	Intensive	Diarrhea	976	Female	Dairy	Holstein	2020.10
165		HLJ/FG-19	FG farm, Harbin City	Intensive	Diarrhea	876	Female	Dairy	Holstein	2020.10
166		HLJ/FG-20	FG farm, Harbin City	Intensive	Diarrhea	1037	Female	Dairy	Holstein	2020.10
167		HLJ/FG-21	FG farm, Harbin City	Intensive	Diarrhea	574	Female	Dairy	Holstein	2020.10
168	R-QQ-FQ	HLJ/FQ-1	FQ farm, Qiqihar City	Non-intensive	Diarrhea	67	Female	Beef	Simmental	2020.09
169		HLJ/FQ-2	FQ farm, Qiqihar City	Non-intensive	Diarrhea	92	Female	Beef	Simmental	2020.09								+
170		HLJ/FQ-3	FQ farm, Qiqihar City	Non-intensive	Diarrhea	53	Female	Beef	Simmental	2020.09						+		+
171		HLJ/FQ-4	FQ farm, Qiqihar City	Non-intensive	Diarrhea	21	Female	Beef	Simmental	2020.09								+
172		HLJ/FQ-5	FQ farm, Qiqihar City	Non-intensive	Diarrhea	21	Female	Beef	Simmental	2020.09								+
173		HLJ/FQ-6	FQ farm, Qiqihar City	Non-intensive	Diarrhea	25	Female	Beef	Simmental	2020.09								+
174		HLJ/FQ-7	FQ farm, Qiqihar City	Non-intensive	Diarrhea	45	Male	Beef	Simmental	2020.09
175		HLJ/FQ-8	FQ farm, Qiqihar City	Non-intensive	Diarrhea	56	Male	Beef	Simmental	2020.09								+		+
176		HLJ/FQ-9	FQ farm, Qiqihar City	Non-intensive	Diarrhea	15	Female	Beef	Simmental	2020.09
177		HLJ/FQ-10	FQ farm, Qiqihar City	Non-intensive	Diarrhea	15	Female	Beef	Simmental	2020.09								+
178	I-HRB-FY	HLJ/FYA-1	FY farm, Harbin City	Intensive	Diarrhea	13	Female	Dairy	Holstein	2020.10
179		HLJ/FYA-2	FY farm, Harbin City	Intensive	Diarrhea	7	Female	Dairy	Holstein	2020.10			+	+
180		HLJ/FYA-3	FY farm, Harbin City	Intensive	Diarrhea	37	Female	Dairy	Holstein	2020.10
181		HLJ/FYA-4	FY farm, Harbin City	Intensive	Diarrhea	7	Female	Dairy	Holstein	2020.10								+
182		HLJ/FYA-5	FY farm, Harbin City	Intensive	Diarrhea	33	Female	Dairy	Holstein	2020.10				+
183		HLJ/FYA-6	FY farm, Harbin City	Intensive	Diarrhea	21	Female	Dairy	Holstein	2020.10
184		HLJ/FYA-7	FY farm, Harbin City	Intensive	Diarrhea	16	Female	Dairy	Holstein	2020.10
185		HLJ/FYA-8	FY farm, Harbin City	Intensive	Diarrhea	34	Female	Dairy	Holstein	2020.10	+
186		HLJ/FYA-9	FY farm, Harbin City	Intensive	Diarrhea	13	Female	Dairy	Holstein	2020.10	+
187		HLJ/FYA-10	FY farm, Harbin City	Intensive	Diarrhea	9	Female	Dairy	Holstein	2020.10	+						+
188	I-HH-FY	HLJ/FYE-1	FY farm, Heihe City	Intensive	Diarrhea	36	Male	Beef	Angus	2020.10	+			+				+
189		HLJ/FYE-2	FY farm, Heihe City	Intensive	Diarrhea	71	Male	Beef	Angus	2020.10				+				+
190		HLJ/FYE-3	FY farm, Heihe City	Intensive	Diarrhea	88	Male	Beef	Angus	2020.10				+				+
191		HLJ/FYE-4	FY farm, Heihe City	Intensive	Diarrhea	38	Male	Beef	Angus	2020.10	+								+
192		HLJ/FYE-5	FY farm, Heihe City	Intensive	Diarrhea	36	Male	Beef	Angus	2020.10							+	+
193		HLJ/FYE-6	FY farm, Heihe City	Intensive	Diarrhea	131	Male	Beef	Angus	2020.10
194		HLJ/FYE-7	FY farm, Heihe City	Intensive	Diarrhea	34	Female	Beef	Angus	2020.10								+
195		HLJ/FYE-8	FY farm, Heihe City	Intensive	Diarrhea	32	Female	Beef	Angus	2020.10									+
196		HLJ/FYE-9	FY farm, Heihe City	Intensive	Diarrhea	21	Female	Beef	Angus	2020.10				+			+
197		HLJ/FYE-10	FY farm, Heihe City	Intensive	Diarrhea	16	Female	Beef	Angus	2020.10						+
198		HLJ/FYE-11	FY farm, Heihe City	Intensive	Diarrhea	18	Female	Beef	Angus	2020.10	+			+				+		+
199		HLJ/FYE-12	FY farm, Heihe City	Intensive	Diarrhea	17	Female	Beef	Angus	2020.10								+		+
200		HLJ/FYE-13	FY farm, Heihe City	Intensive	Diarrhea	32	Female	Beef	Angus	2020.10								+
201		HLJ/FYE-14	FY farm, Heihe City	Intensive	Diarrhea	24	Female	Beef	Angus	2020.10								+
202		HLJ/FYE-15	FY farm, Heihe City	Intensive	Diarrhea	21	Female	Beef	Angus	2020.10								+
203		HLJ/FYE-16	FY farm, Heihe City	Intensive	Diarrhea	19	Female	Beef	Angus	2020.10								+		+
204		HLJ/FYE-17	FY farm, Heihe City	Intensive	Diarrhea	22	Female	Beef	Angus	2020.10								+		+
205		HLJ/FYE-18	FY farm, Heihe City	Intensive	Diarrhea	22	Female	Beef	Angus	2020.10
206		HLJ/FYE-19	FY farm, Heihe City	Intensive	Diarrhea	31	Female	Beef	Angus	2020.10								+
207	I-HRB-FZ	HLJ/FZ-1	FZ farm, Harbin City	Intensive	Diarrhea	590	Female	Beef	Angus	2020.11				+	+
208		HLJ/FZ-2	FZ farm, Harbin City	Intensive	Diarrhea	1208	Female	Beef	Angus	2020.11
209		HLJ/FZ-3	FZ farm, Harbin City	Intensive	Diarrhea	606	Female	Beef	Angus	2020.11			+
210		HLJ/FZ-4	FZ farm, Harbin City	Intensive	Diarrhea	646	Female	Beef	Angus	2020.11			+
211		HLJ/FZ-5	FZ farm, Harbin City	Intensive	Diarrhea	980	Female	Beef	Angus	2020.11			+
212		HLJ/FZ-6	FZ farm, Harbin City	Intensive	Diarrhea	638	Female	Beef	Angus	2020.11
213		HLJ/FZ-7	FZ farm, Harbin City	Intensive	Diarrhea	627	Female	Beef	Angus	2020.11
214		HLJ/FZ-8	FZ farm, Harbin City	Intensive	Diarrhea	969	Female	Beef	Angus	2020.11	+	+			+
215		HLJ/FZ-9	FZ farm, Harbin City	Intensive	Diarrhea	1153	Female	Beef	Angus	2020.11
216		HLJ/FZ-10	FZ farm, Harbin City	Intensive	Diarrhea	979	Female	Beef	Angus	2020.11					+
217		HLJ/FZ-11	FZ farm, Harbin City	Intensive	Diarrhea	1112	Female	Beef	Angus	2020.11				+
218		HLJ/FZ-12	FZ farm, Harbin City	Intensive	Diarrhea	890	Female	Beef	Angus	2020.11					+
219		HLJ/FZ-13	FZ farm, Harbin City	Intensive	Diarrhea	708	Female	Beef	Angus	2020.11
220		HLJ/FZ-14	FZ farm, Harbin City	Intensive	Diarrhea	649	Female	Beef	Angus	2020.11
221		HLJ/FZ-15	FZ farm, Harbin City	Intensive	Diarrhea	675	Female	Beef	Angus	2020.11
222		HLJ/FZ-16	FZ farm, Harbin City	Intensive	Diarrhea	30	Male	Beef	Angus	2020.11							+
223		HLJ/FZ-17	FZ farm, Harbin City	Intensive	Diarrhea	31	Male	Beef	Angus	2020.11
224		HLJ/FZ-18	FZ farm, Harbin City	Intensive	Diarrhea	1243	Female	Beef	Angus	2020.11
225	I-QQ-GM	HLJ/GM-1	GM farm, Qiqihar City	Intensive	Diarrhea	57	Female	Dairy	Holstein	2020.09	+							+
226		HLJ/GM-2	GM farm, Qiqihar City	Intensive	Diarrhea	30	Female	Dairy	Holstein	2020.09								+
227		HLJ/GM-3	GM farm, Qiqihar City	Intensive	Diarrhea	35	Female	Dairy	Holstein	2020.09								+
228		HLJ/GM-4	GM farm, Qiqihar City	Intensive	Diarrhea	27	Female	Dairy	Holstein	2020.09								+
229		HLJ/GM-5	GM farm, Qiqihar City	Intensive	Diarrhea	66	Female	Dairy	Holstein	2020.09								+
230		HLJ/GM-6	GM farm, Qiqihar City	Intensive	Diarrhea	58	Female	Dairy	Holstein	2020.09								+
231		HLJ/GM-7	GM farm, Qiqihar City	Intensive	Diarrhea	35	Female	Dairy	Holstein	2020.09								+
232		HLJ/GM-8	GM farm, Qiqihar City	Intensive	Diarrhea	39	Female	Dairy	Holstein	2020.09								+
233		HLJ/GM-9	GM farm, Qiqihar City	Intensive	Diarrhea	58	Female	Dairy	Holstein	2020.09								+
234	I-QQ-HD	HLJ/HD-1	HD farm, Qiqihar City	Intensive	Diarrhea	868	Female	Dairy	Holstein	2020.09								+
235		HLJ/HD-2	HD farm, Qiqihar City	Intensive	Diarrhea	35	Female	Dairy	Holstein	2020.09	+	+						+
236		HLJ/HD-3	HD farm, Qiqihar City	Intensive	Diarrhea	70	Female	Dairy	Holstein	2020.09								+
237		HLJ/HD-4	HD farm, Qiqihar City	Intensive	Diarrhea	68	Female	Dairy	Holstein	2020.09								+
238		HLJ/HD-5	HD farm, Qiqihar City	Intensive	Diarrhea	72	Female	Dairy	Holstein	2020.09								+
239		HLJ/HD-6	HD farm, Qiqihar City	Intensive	Diarrhea	34	Female	Dairy	Holstein	2020.09						+		+
240		HLJ/HD-7	HD farm, Qiqihar City	Intensive	Diarrhea	65	Female	Dairy	Holstein	2020.09								+
241		HLJ/HD-8	HD farm, Qiqihar City	Intensive	Diarrhea	77	Female	Dairy	Holstein	2020.09		+						+
242		HLJ/HD-9	HD farm, Qiqihar City	Intensive	Diarrhea	81	Female	Dairy	Holstein	2020.09								+
243		HLJ/HD-10	HD farm, Qiqihar City	Intensive	Diarrhea	87	Female	Dairy	Holstein	2020.09	+							+
244		HLJ/HD-11	HD farm, Qiqihar City	Intensive	Diarrhea	82	Female	Dairy	Holstein	2020.09								+
245		HLJ/HD-12	HD farm, Qiqihar City	Intensive	Diarrhea	88	Female	Dairy	Holstein	2020.09								+
246	I-HH-HJ	HLJ/HJ-1	HJ farm, Heihe City	Intensive	Diarrhea	722	Female	Dairy	Holstein	2020.10
247		HLJ/HJ-2	HJ farm, Heihe City	Intensive	Diarrhea	917	Female	Dairy	Holstein	2020.10
248		HLJ/HJ-3	HJ farm, Heihe City	Intensive	Diarrhea	975	Female	Dairy	Holstein	2020.10							+
249		HLJ/HJ-4	HJ farm, Heihe City	Intensive	Diarrhea	1021	Female	Dairy	Holstein	2020.10				+
250		HLJ/HJ-5	HJ farm, Heihe City	Intensive	Diarrhea	712	Female	Dairy	Holstein	2020.10
251		HLJ/HJ-6	HJ farm, Heihe City	Intensive	Diarrhea	3	Female	Dairy	Holstein	2020.10		+	+	+				+
252	I-DQ-HJTM	HLJ/HJTM-1	HJTM farm, Daqing City	Intensive	Diarrhea	77	Male	Dairy	Holstein	2020.11	+						+
253		HLJ/HJTM-2	HJTM farm, Daqing City	Intensive	Diarrhea	44	Male	Dairy	Holstein	2020.11	+
254		HLJ/HJTM-3	HJTM farm, Daqing City	Intensive	Diarrhea	43	Male	Dairy	Holstein	2020.11	+						+
255		HLJ/HJTM-4	HJTM farm, Daqing City	Intensive	Diarrhea	60	Male	Dairy	Holstein	2020.11
256		HLJ/HJTM-5	HJTM farm, Daqing City	Intensive	Diarrhea	25	Male	Dairy	Holstein	2020.11
257		HLJ/HJTM-6	HJTM farm, Daqing City	Intensive	Diarrhea	46	Male	Dairy	Holstein	2020.11							+
258		HLJ/HJTM-7	HJTM farm, Daqing City	Intensive	Diarrhea	51	Male	Dairy	Holstein	2020.11
259		HLJ/HJTM-8	HJTM farm, Daqing City	Intensive	Diarrhea	60	Male	Dairy	Holstein	2020.11								+
260		HLJ/HJTM-9	HJTM farm, Daqing City	Intensive	Diarrhea	50	Male	Dairy	Holstein	2020.11
261		HLJ/HJTM-10	HJTM farm, Daqing City	Intensive	Diarrhea	44	Male	Dairy	Holstein	2020.11
262		HLJ/HJTM-11	HJTM farm, Daqing City	Intensive	Diarrhea	50	Male	Dairy	Holstein	2020.11
263		HLJ/HJTM-12	HJTM farm, Daqing City	Intensive	Diarrhea	77	Male	Dairy	Holstein	2020.11						+	+
264		HLJ/HJTM-13	HJTM farm, Daqing City	Intensive	Diarrhea	17	Male	Dairy	Holstein	2020.11
265		HLJ/HJTM-14	HJTM farm, Daqing City	Intensive	Diarrhea	24	Male	Dairy	Holstein	2020.11
266		HLJ/HJTM-15	HJTM farm, Daqing City	Intensive	Diarrhea	19	Male	Dairy	Holstein	2020.11
267		HLJ/HJTM-16	HJTM farm, Daqing City	Intensive	Diarrhea	35	Male	Dairy	Holstein	2020.11
268		HLJ/HJTM-17	HJTM farm, Daqing City	Intensive	Diarrhea	26	Male	Dairy	Holstein	2020.11
269		HLJ/HJTM-18	HJTM farm, Daqing City	Intensive	Diarrhea	16	Male	Dairy	Holstein	2020.11
270		HLJ/HJTM-19	HJTM farm, Daqing City	Intensive	Diarrhea	43	Male	Dairy	Holstein	2020.11							+
271		HLJ/HJTM-20	HJTM farm, Daqing City	Intensive	Diarrhea	7	Male	Dairy	Holstein	2020.11							+
272		HLJ/HJTM-21	HJTM farm, Daqing City	Intensive	Diarrhea	50	Male	Dairy	Holstein	2020.11
273		HLJ/HJTM-22	HJTM farm, Daqing City	Intensive	Diarrhea	43	Male	Dairy	Holstein	2020.11
274		HLJ/HJTM-23	HJTM farm, Daqing City	Intensive	Diarrhea	32	Male	Dairy	Holstein	2020.11
275		HLJ/HJTM-24	HJTM farm, Daqing City	Intensive	Diarrhea	47	Male	Dairy	Holstein	2020.11
276		HLJ/HJTM-25	HJTM farm, Daqing City	Intensive	Diarrhea	46	Male	Dairy	Holstein	2020.11		+					+
277		HLJ/HJTM-26	HJTM farm, Daqing City	Intensive	Diarrhea	47	Male	Dairy	Holstein	2020.11								+
278		HLJ/HJTM-27	HJTM farm, Daqing City	Intensive	Diarrhea	52	Female	Dairy	Holstein	2020.11
279		HLJ/HJTM-28	HJTM farm, Daqing City	Intensive	Diarrhea	60	Male	Dairy	Holstein	2020.11		+
280		HLJ/HJTM-29	HJTM farm, Daqing City	Intensive	Diarrhea	27	Male	Dairy	Holstein	2020.11
281		HLJ/HJTM-30	HJTM farm, Daqing City	Intensive	Diarrhea	31	Male	Dairy	Holstein	2020.11							+
282	R-DXAL-HM-1	HLJ/HM-1	HM-1 farm, Daxinganling	Non-intensive	Diarrhea	859	Male	Beef	Simmental	2020.10
283		HLJ/HM-2	HM-1 farm, Daxinganling	Non-intensive	Diarrhea	706	Male	Beef	Simmental	2020.10
284		HLJ/HM-3	HM-1 farm, Daxinganling	Non-intensive	Diarrhea	607	Female	Beef	Simmental	2020.10							+
285		HLJ/HM-4	HM-1 farm, Daxinganling	Non-intensive	Diarrhea	861	Female	Beef	Simmental	2020.10
286		HLJ/HM-5	HM-1 farm, Daxinganling	Non-intensive	Diarrhea	752	Female	Beef	Simmental	2020.10
287		HLJ/HM-6	HM-1 farm, Daxinganling	Non-intensive	Diarrhea	1125	Female	Beef	Simmental	2020.10
288		HLJ/HM-7	HM-1 farm, Daxinganling	Non-intensive	Diarrhea	968	Female	Beef	Simmental	2020.10							+
289		HLJ/HM-8	HM-1 farm, Daxinganling	Non-intensive	Diarrhea	758	Female	Beef	Simmental	2020.10					+
290		HLJ/HM-9	HM-1 farm, Daxinganling	Non-intensive	Diarrhea	1013	Female	Beef	Simmental	2020.10
291		HLJ/HM-10	HM-1 farm, Daxinganling	Non-intensive	Diarrhea	890	Female	Beef	Simmental	2020.10
292		HLJ/HM-11	HM-1 farm, Daxinganling	Non-intensive	Diarrhea	835	Female	Beef	Simmental	2020.10	+
293		HLJ/HM-12	HM-1 farm, Daxinganling	Non-intensive	Diarrhea	629	Female	Beef	Simmental	2020.10		+	+
294		HLJ/HM-13	HM-1 farm, Daxinganling	Non-intensive	Diarrhea	969	Female	Beef	Simmental	2020.10		+	+				+
295		HLJ/HM-14	HM-1 farm, Daxinganling	Non-intensive	Diarrhea	848	Female	Beef	Simmental	2020.10	+	+	+
296	R-DXAL-HM-2	HLJ/HM-15	HM-2 farm, Daxinganling	Non-intensive	Diarrhea	1245	Female	Beef	Simmental	2020.10
297		HLJ/HM-16	HM-2 farm, Daxinganling	Non-intensive	Diarrhea	691	Female	Beef	Simmental	2020.10
298		HLJ/HM-17	HM-2 farm, Daxinganling	Non-intensive	Diarrhea	699	Female	Beef	Simmental	2020.10
299		HLJ/HM-18	HM-2 farm, Daxinganling	Non-intensive	Diarrhea	623	Female	Beef	Simmental	2020.10			+			+
300		HLJ/HM-19	HM-2 farm, Daxinganling	Non-intensive	Diarrhea	634	Female	Beef	Simmental	2020.10						+
301		HLJ/HM-20	HM-2 farm, Daxinganling	Non-intensive	Diarrhea	854	Female	Beef	Simmental	2020.10						+
302		HLJ/HM-21	HM-2 farm, Daxinganling	Non-intensive	Diarrhea	754	Female	Beef	Simmental	2020.10
303		HLJ/HM-22	HM-2 farm, Daxinganling	Non-intensive	Diarrhea	660	Female	Beef	Simmental	2020.10
304		HLJ/HM-23	HM-2 farm, Daxinganling	Non-intensive	Diarrhea	601	Female	Beef	Simmental	2020.10
305		HLJ/HM-24	HM-2 farm, Daxinganling	Non-intensive	Diarrhea	1110	Female	Beef	Simmental	2020.10
306		HLJ/HM-25	HM-2 farm, Daxinganling	Non-intensive	Diarrhea	887	Female	Beef	Simmental	2020.10
307		HLJ/HM-26	HM-2 farm, Daxinganling	Non-intensive	Diarrhea	675	Female	Beef	Simmental	2020.10
308	R-QQ-HN	HLJ/HN-1	HN farm, Qiqihar City	Intensive	Diarrhea	6	Female	Beef	Angus	2020.06
309	I-HRB-HP	HLJ/HP-1	HP farm, Harbin City	Intensive	Diarrhea	21	Male	Dairy	Holstein	2020.10
310		HLJ/HP-2	HP farm, Harbin City	Intensive	Diarrhea	30	Male	Dairy	Holstein	2020.10
311		HLJ/HP-3	HP farm, Harbin City	Intensive	Diarrhea	23	Male	Dairy	Holstein	2020.10						+
312		HLJ/HP-4	HP farm, Harbin City	Intensive	Diarrhea	25	Male	Dairy	Holstein	2020.10						+
313		HLJ/HP-5	HP farm, Harbin City	Intensive	Diarrhea	31	Male	Dairy	Holstein	2020.10	+
314		HLJ/HP-6	HP farm, Harbin City	Intensive	Diarrhea	30	Male	Dairy	Holstein	2020.10	+
315		HLJ/HP-7	HP farm, Harbin City	Intensive	Diarrhea	33	Female	Dairy	Holstein	2020.10
316		HLJ/HP-8	HP farm, Harbin City	Intensive	Diarrhea	29	Female	Dairy	Holstein	2020.10
317		HLJ/HP-9	HP farm, Harbin City	Intensive	Diarrhea	32	Female	Dairy	Holstein	2020.10					+
318		HLJ/HP-10	HP farm, Harbin City	Intensive	Diarrhea	31	Male	Dairy	Holstein	2020.10						+
319		HLJ/HP-11	HP farm, Harbin City	Intensive	Diarrhea	28	Male	Dairy	Holstein	2020.10
320		HLJ/HP-12	HP farm, Harbin City	Intensive	Diarrhea	26	Female	Dairy	Holstein	2020.10
321		HLJ/HP-13	HP farm, Harbin City	Intensive	Diarrhea	32	Female	Dairy	Holstein	2020.10
322		HLJ/HP-14	HP farm, Harbin City	Intensive	Diarrhea	43	Male	Dairy	Holstein	2020.10
323		HLJ/HP-15	HP farm, Harbin City	Intensive	Diarrhea	50	Male	Dairy	Holstein	2020.10
324		HLJ/HP-16	HP farm, Harbin City	Intensive	Diarrhea	44	Female	Dairy	Holstein	2020.10
325		HLJ/HP-17	HP farm, Harbin City	Intensive	Diarrhea	16	Female	Dairy	Holstein	2020.10
326		HLJ/HP-18	HP farm, Harbin City	Intensive	Diarrhea	12	Male	Dairy	Holstein	2020.10
327	R-MDJ-HS-1	HLJ/HS-1	HS-1farm, Mudanjiang City	Non-intensive	Diarrhea	32	Male	Beef	Simmental	2020.11
328		HLJ/HS-2	HS-1 farm, Mudanjiang City	Non-intensive	Diarrhea	28	Male	Beef	Simmental	2020.11						+	+
329		HLJ/HS-3	HS-1 farm, Mudanjiang City	Non-intensive	Diarrhea	27	Male	Beef	Simmental	2020.11							+
330		HLJ/HS-4	HS-1 farm, Mudanjiang City	Non-intensive	Diarrhea	32	Female	Beef	Simmental	2020.11
331		HLJ/HS-5	HS-1 farm, Mudanjiang City	Non-intensive	Diarrhea	47	Female	Beef	Simmental	2020.11
332		HLJ/HS-6	HS-1 farm, Mudanjiang City	Non-intensive	Diarrhea	881	Female	Beef	Simmental	2020.11	+						+
333		HLJ/HS-7	HS-1 farm, Mudanjiang City	Non-intensive	Diarrhea	874	Female	Beef	Simmental	2020.11
334		HLJ/HS-8	HS-1 farm, Mudanjiang City	Non-intensive	Diarrhea	687	Female	Beef	Simmental	2020.11
335		HLJ/HS-9	HS-1 farm, Mudanjiang City	Non-intensive	Diarrhea	901	Female	Beef	Simmental	2020.11
336		HLJ/HS-10	HS-1 farm, Mudanjiang City	Non-intensive	Diarrhea	996	Female	Beef	Simmental	2020.11
337		HLJ/HS-11	HS-1 farm, Mudanjiang City	Non-intensive	Diarrhea	815	Male	Beef	Simmental	2020.11
338		HLJ/HS-12	HS-1 farm, Mudanjiang City	Non-intensive	Diarrhea	647	Female	Beef	Simmental	2020.11		+
339		HLJ/HS-13	HS-1 farm, Mudanjiang City	Non-intensive	Diarrhea	874	Female	Beef	Simmental	2020.11
340		HLJ/HS-14	HS-1 farm, Mudanjiang City	Non-intensive	Diarrhea	652	Female	Beef	Simmental	2020.11
341		HLJ/HS-15	HS-1 farm, Mudanjiang City	Non-intensive	Diarrhea	664	Female	Beef	Simmental	2020.11	+
342		HLJ/HS-16	HS-1 farm, Mudanjiang City	Non-intensive	Diarrhea	784	Female	Beef	Simmental	2020.11	+
343		HLJ/HS-17	HS-1 farm, Mudanjiang City	Non-intensive	Diarrhea	673	Female	Beef	Simmental	2020.11
344		HLJ/HS-18	HS-1 farm, Mudanjiang City	Non-intensive	Diarrhea	901	Female	Beef	Simmental	2020.11
345		HLJ/HS-19	HS-1 farm, Mudanjiang City	Non-intensive	Diarrhea	1011	Female	Beef	Simmental	2020.11
346		HLJ/HS-20	HS-1 farm, Mudanjiang City	Non-intensive	Diarrhea	783	Female	Beef	Simmental	2020.11
347		HLJ/HS-21	HS-1 farm, Mudanjiang City	Non-intensive	Diarrhea	987	Female	Beef	Simmental	2020.11
348	R-MDJ-HS-2	HLJ/HS-22	HS-2 farm, Mudanjiang City	Non-intensive	Diarrhea	996	Female	Beef	Simmental	2020.11
349		HLJ/HS-23	HS-2 farm, Mudanjiang City	Non-intensive	Diarrhea	657	Female	Beef	Simmental	2020.11
350		HLJ/HS-24	HS-2 farm, Mudanjiang City	Non-intensive	Diarrhea	783	Female	Beef	Simmental	2020.11
351		HLJ/HS-25	HS-2 farm, Mudanjiang City	Non-intensive	Diarrhea	908	Female	Beef	Simmental	2020.11			+	+
352		HLJ/HS-26	HS-2 farm, Mudanjiang City	Non-intensive	Diarrhea	1208	Female	Beef	Simmental	2020.11
353		HLJ/HS-27	HS-2 farm, Mudanjiang City	Non-intensive	Diarrhea	881	Female	Beef	Simmental	2020.11
354		HLJ/HS-28	HS-2 farm, Mudanjiang City	Non-intensive	Diarrhea	54	Female	Beef	Simmental	2020.11						+
355		HLJ/HS-29	HS-2 farm, Mudanjiang City	Non-intensive	Diarrhea	31	Female	Beef	Simmental	2020.11
356		HLJ/HS-30	HS-2 farm, Mudanjiang City	Non-intensive	Diarrhea	32	Female	Beef	Simmental	2020.11				+				+
357	R-MDJ-HS-3	HLJ/HS-31	HS -3 farm, Mudanjiang City	Non-intensive	Diarrhea	919	Female	Beef	Simmental	2020.11								+
358		HLJ/HS-32	HS -3farm, Mudanjiang City	Non-intensive	Diarrhea	1220	Female	Beef	Simmental	2020.11
359		HLJ/HS-33	HS -3farm, Mudanjiang City	Non-intensive	Diarrhea	1135	Female	Beef	Simmental	2020.11				+
360		HLJ/HS-34	HS -3farm, Mudanjiang City	Non-intensive	Diarrhea	714	Female	Beef	Simmental	2020.11
361		HLJ/HS-35	HS -3farm, Mudanjiang City	Non-intensive	Diarrhea	864	Female	Beef	Simmental	2020.11				+
362		HLJ/HS-36	HS -3farm, Mudanjiang City	Non-intensive	Diarrhea	907	Female	Beef	Simmental	2020.11
363		HLJ/HS-37	HS -3farm, Mudanjiang City	Non-intensive	Diarrhea	1072	Female	Beef	Simmental	2020.11				+
364		HLJ/HS-38	HS -3farm, Mudanjiang City	Non-intensive	Diarrhea	593	Female	Beef	Simmental	2020.11
365		HLJ/HS-39	HS -3farm, Mudanjiang City	Non-intensive	Diarrhea	911	Female	Beef	Simmental	2020.11		+
366		HLJ/HS-40	HS -3farm, Mudanjiang City	Non-intensive	Diarrhea	783	Female	Beef	Simmental	2020.11		+
367		HLJ/HS-41	HS -3farm, Mudanjiang City	Non-intensive	Diarrhea	878	Female	Beef	Simmental	2020.11
368		HLJ/HS-42	HS -3farm, Mudanjiang City	Non-intensive	Diarrhea	923	Female	Beef	Simmental	2020.11
369		HLJ/HS-43	HS -3farm, Mudanjiang City	Non-intensive	Diarrhea	1021	Female	Beef	Simmental	2020.11
370		HLJ/HS-44	HS -3farm, Mudanjiang City	Non-intensive	Diarrhea	951	Female	Beef	Simmental	2020.11
371		HLJ/HS-45	HS -3farm, Mudanjiang City	Non-intensive	Diarrhea	958	Female	Beef	Simmental	2020.11				+
372		HLJ/HS-46	HS -3farm, Mudanjiang City	Non-intensive	Diarrhea	673	Female	Beef	Simmental	2020.11		+
373		HLJ/HS-47	HS -3farm, Mudanjiang City	Non-intensive	Diarrhea	810	Female	Beef	Simmental	2020.11
374		HLJ/HS-48	HS -3farm, Mudanjiang City	Non-intensive	Diarrhea	1019	Female	Beef	Simmental	2020.11								+
375		HLJ/HS-49	HS -3farm, Mudanjiang City	Non-intensive	Diarrhea	34	Female	Beef	Simmental	2020.11
376		HLJ/HS-50	HS -3farm, Mudanjiang City	Non-intensive	Diarrhea	859	Female	Beef	Simmental	2020.11
377		HLJ/HS-51	HS -3farm, Mudanjiang City	Non-intensive	Diarrhea	1234	Female	Beef	Simmental	2020.11				+
378		HLJ/HS-52	HS -3farm, Mudanjiang City	Non-intensive	Diarrhea	1143	Female	Beef	Simmental	2020.11
379		HLJ/HS-53	HS -3farm, Mudanjiang City	Non-intensive	Diarrhea	687	Female	Beef	Simmental	2020.11
380		HLJ/HS-54	HS -3farm, Mudanjiang City	Non-intensive	Diarrhea	65	Female	Beef	Simmental	2020.11							+
381		HLJ/HS-55	HS -3farm, Mudanjiang City	Non-intensive	Diarrhea	53	Female	Beef	Simmental	2020.11						+
382		HLJ/HS-56	HS -3farm, Mudanjiang City	Non-intensive	Diarrhea	1207	Female	Beef	Simmental	2020.11
383		HLJ/HS-57	HS -3farm, Mudanjiang City	Non-intensive	Diarrhea	949	Female	Beef	Simmental	2020.11
384		HLJ/HS-58	HS -3farm, Mudanjiang City	Non-intensive	Diarrhea	1113	Female	Beef	Simmental	2020.11
385		HLJ/HS-59	HS -3farm, Mudanjiang City	Non-intensive	Diarrhea	765	Female	Beef	Simmental	2020.11
386		HLJ/HS-60	HS -3farm, Mudanjiang City	Non-intensive	Diarrhea	1076	Female	Beef	Simmental	2020.11
387		HLJ/HS-61	HS -3farm, Mudanjiang City	Non-intensive	Diarrhea	971	Female	Beef	Simmental	2020.11
388		HLJ/HS-62	HS -3farm, Mudanjiang City	Non-intensive	Diarrhea	723	Female	Beef	Simmental	2020.11
389		HLJ/HS-63	HS -3farm, Mudanjiang City	Non-intensive	Diarrhea	775	Female	Beef	Simmental	2020.11		+
390		HLJ/HS-64	HS -3farm, Mudanjiang City	Non-intensive	Diarrhea	799	Female	Beef	Simmental	2020.11							+
391	I-HH-HWY	HLJ/HWY-1	*HWY farm, Heihe City	Intensive	Diarrhea	32	Female	Dairy	Holstein	2020.10				+				+
392		HLJ/HWY-2	*HWY farm, Heihe City	Intensive	Diarrhea	12	Male	Dairy	Holstein	2020.10							+	+
393		HLJ/HWY-3	*HWY farm, Heihe City	Intensive	Diarrhea	12	Female	Dairy	Holstein	2020.10
394		HLJ/HWY-4	*HWY farm, Heihe City	Intensive	Diarrhea	3	Male	Dairy	Holstein	2020.10								+
395		HLJ/HWY-5	*HWY farm, Heihe City	Intensive	Diarrhea	3	Female	Dairy	Holstein	2020.10
396		HLJ/HWY-6	*HWY farm, Heihe City	Intensive	Diarrhea	37	Female	Dairy	Holstein	2020.10			+
397		HLJ/HWY-7	*HWY farm, Heihe City	Intensive	Diarrhea	9	Female	Dairy	Holstein	2020.10	+			+				+
398		HLJ/HWY-8	*HWY farm, Heihe City	Intensive	Diarrhea	8	Female	Dairy	Holstein	2020.10				+
399		HLJ/HWY-9	*HWY farm, Heihe City	Intensive	Diarrhea	6	Female	Dairy	Holstein	2020.10
400		HLJ/HWY-10	*HWY farm, Heihe City	Intensive	Diarrhea	9	Female	Dairy	Holstein	2020.10							+
401		HLJ/HWY-11	*HWY farm, Heihe City	Intensive	Diarrhea	14	Female	Dairy	Holstein	2020.10
402		HLJ/HWY-12	*HWY farm, Heihe City	Intensive	Diarrhea	27	Female	Dairy	Holstein	2020.10
403		HLJ/HWY-13	*HWY farm, Heihe City	Intensive	Diarrhea	7	Male	Dairy	Holstein	2020.10	+					+
404		HLJ/HWY-14	*HWY farm, Heihe City	Intensive	Diarrhea	10	Male	Dairy	Holstein	2020.10	+
405		HLJ/HWY-15	*HWY farm, Heihe City	Intensive	Diarrhea	9	Female	Dairy	Holstein	2020.10	+			+
406		HLJ/HWY-16	*HWY farm, Heihe City	Intensive	Diarrhea	6	Female	Dairy	Holstein	2020.10
407		HLJ/HWY-17	*HWY farm, Heihe City	Intensive	Diarrhea	24	Male	Dairy	Holstein	2020.10
408		HLJ/HWY-18	*HWY farm, Heihe City	Intensive	Diarrhea	16	Female	Dairy	Holstein	2020.10
409		HLJ/HWY-19	*HWY farm, Heihe City	Intensive	Diarrhea	6	Female	Dairy	Holstein	2020.10	+			+
410		HLJ/HWY-20	*HWY farm, Heihe City	Intensive	Diarrhea	6	Female	Dairy	Holstein	2020.10
411		HLJ/HWY-21	*HWY farm, Heihe City	Intensive	Diarrhea	12	Male	Dairy	Holstein	2020.10	+			+				+
412	I-HH-HZY	HLJ/HZY-1	HZY farm, Heihe City	Intensive	Diarrhea	6	Female	Dairy	Holstein	2020.10										+
413		HLJ/HZY-2	HZY farm, Heihe City	Intensive	Diarrhea	22	Female	Dairy	Holstein	2020.10										+
414		HLJ/HZY-3	HZY farm, Heihe City	Intensive	Diarrhea	4	Female	Dairy	Holstein	2020.10										+
415		HLJ/HZY-4	HZY farm, Heihe City	Intensive	Diarrhea	8	Female	Dairy	Holstein	2020.10							+			+
416		HLJ/HZY-5	HZY farm, Heihe City	Intensive	Diarrhea	40	Female	Dairy	Holstein	2020.10										+
417		HLJ/HZY-6	HZY farm, Heihe City	Intensive	Diarrhea	5	Female	Dairy	Holstein	2020.10						+
418		HLJ/HZY-7	HZY farm, Heihe City	Intensive	Diarrhea	70	Female	Dairy	Holstein	2020.10										+
419		HLJ/HZY-8	HZY farm, Heihe City	Intensive	Diarrhea	5	Female	Dairy	Holstein	2020.10
420		HLJ/HZY-9	HZY farm, Heihe City	Intensive	Diarrhea	14	Female	Dairy	Holstein	2020.10
421		HLJ/HZY-10	HZY farm, Heihe City	Intensive	Diarrhea	6	Female	Dairy	Holstein	2020.10
422		HLJ/HZY-11	HZY farm, Heihe City	Intensive	Diarrhea	9	Female	Dairy	Holstein	2020.10
423		HLJ/HZY-12	HZY farm, Heihe City	Intensive	Diarrhea	11	Male	Dairy	Holstein	2020.10
424		HLJ/HZY-13	HZY farm, Heihe City	Intensive	Diarrhea	26	Female	Dairy	Holstein	2020.10							+
425		HLJ/HZY-14	HZY farm, Heihe City	Intensive	Diarrhea	4	Male	Dairy	Holstein	2020.11
426		HLJ/HZY-15	HZY farm, Heihe City	Intensive	Diarrhea	8	Female	Dairy	Holstein	2020.09								+
427	I-HG-JC	HLJ/JC-1	JC farm, Hegang City	Intensive	Diarrhea	8	Female	Dairy	Holstein	2020.10	+			+
428		HLJ/JC-2	JC farm, Hegang City	Intensive	Diarrhea	768	Female	Dairy	Holstein	2020.10	+
429		HLJ/JC-3	JC farm, Hegang City	Intensive	Diarrhea	891	Female	Dairy	Holstein	2020.10				+
430		HLJ/JC-4	JC farm, Hegang City	Intensive	Diarrhea	11	Female	Dairy	Holstein	2020.10							+
431		HLJ/JC-5	JC farm, Hegang City	Intensive	Diarrhea	764	Female	Dairy	Holstein	2020.10	+			+	+
432		HLJ/JC-6	JC farm, Hegang City	Intensive	Diarrhea	662	Female	Dairy	Holstein	2020.10
433		HLJ/JC-7	JC farm, Hegang City	Intensive	Diarrhea	946	Female	Dairy	Holstein	2020.10				+
434		HLJ/JC-8	JC farm, Hegang City	Intensive	Diarrhea	653	Female	Dairy	Holstein	2020.10
435		HLJ/JC-9	JC farm, Hegang City	Intensive	Diarrhea	1008	Female	Dairy	Holstein	2020.10
436		HLJ/JC-10	JC farm, Hegang City	Intensive	Diarrhea	780	Female	Dairy	Holstein	2020.10				+			+
437		HLJ/JC-11	JC farm, Hegang City	Intensive	Diarrhea	662	Female	Dairy	Holstein	2020.10	+						+
438		HLJ/JC-12	JC farm, Hegang City	Intensive	Diarrhea	758	Female	Dairy	Holstein	2020.10
439		HLJ/JC-13	JC farm, Hegang City	Intensive	Diarrhea	792	Female	Dairy	Holstein	2020.10	+			+
440		HLJ/JC-14	JC farm, Hegang City	Intensive	Diarrhea	61	Female	Dairy	Holstein	2020.10							+
441		HLJ/JC-15	JC farm, Hegang City	Intensive	Diarrhea	89	Female	Dairy	Holstein	2020.10
442		HLJ/JC-16	JC farm, Hegang City	Intensive	Diarrhea	864	Female	Dairy	Holstein	2020.10	+	+				+
443		HLJ/JC-17	JC farm, Hegang City	Intensive	Diarrhea	927	Female	Dairy	Holstein	2020.10
444		HLJ/JC-18	JC farm, Hegang City	Intensive	Diarrhea	681	Female	Dairy	Holstein	2020.10
445		HLJ/JC-19	JC farm, Hegang City	Intensive	Diarrhea	889	Female	Dairy	Holstein	2020.10
446		HLJ/JC-20	JC farm, Hegang City	Intensive	Diarrhea	780	Female	Dairy	Holstein	2020.10
447		HLJ/JC-21	JC farm, Hegang City	Intensive	Diarrhea	10	Female	Dairy	Holstein	2020.10							+
448		HLJ/JC-22	JC farm, Hegang City	Intensive	Diarrhea	25	Female	Dairy	Holstein	2020.10
449		HLJ/JC-23	JC farm, Hegang City	Intensive	Diarrhea	22	Female	Dairy	Holstein	2020.10		+
450		HLJ/JC-24	JC farm, Hegang City	Intensive	Diarrhea	21	Female	Dairy	Holstein	2020.10		+
451		HLJ/JC-25	JC farm, Hegang City	Intensive	Diarrhea	18	Female	Dairy	Holstein	2020.10		+					+
452	I-JX-JJ	HLJ/JJ-1	JJ farm, Jixi City	Intensive	Diarrhea	8	Female	Dairy	Holstein	2020.11				+	+
453		HLJ/JJ-2	JJ farm, Jixi City	Intensive	Diarrhea	9	Female	Dairy	Holstein	2020.11		+				+
454		HLJ/JJ-3	JJ farm, Jixi City	Intensive	Diarrhea	2	Female	Dairy	Holstein	2020.11							+
455		HLJ/JJ-4	JJ farm, Jixi City	Intensive	Diarrhea	27	Female	Dairy	Holstein	2020.11
456		HLJ/JJ-5	JJ farm, Jixi City	Intensive	Diarrhea	16	Female	Dairy	Holstein	2020.11
457		HLJ/JJ-6	JJ farm, Jixi City	Intensive	Diarrhea	10	Female	Dairy	Holstein	2020.11						+
458		HLJ/JJ-7	JJ farm, Jixi City	Intensive	Diarrhea	5	Female	Dairy	Holstein	2020.11						+
459		HLJ/JJ-8	JJ farm, Jixi City	Intensive	Diarrhea	7	Female	Dairy	Holstein	2020.11						+
460		HLJ/JJ-9	JJ farm, Jixi City	Intensive	Diarrhea	3	Female	Dairy	Holstein	2020.11							+
461		HLJ/JJ-10	JJ farm, Jixi City	Intensive	Diarrhea	2	Female	Dairy	Holstein	2020.11
462		HLJ/JJ-11	JJ farm, Jixi City	Intensive	Diarrhea	10	Female	Dairy	Holstein	2020.11							+
463		HLJ/JJ-12	JJ farm, Jixi City	Intensive	Diarrhea	10	Female	Dairy	Holstein	2020.11		+		+
464		HLJ/JJ-13	JJ farm, Jixi City	Intensive	Diarrhea	3	Female	Dairy	Holstein	2020.11						+
465		HLJ/JJ-14	JJ farm, Jixi City	Intensive	Diarrhea	9	Female	Dairy	Holstein	2020.11					+	+
466		HLJ/JJ-15	JJ farm, Jixi City	Intensive	Diarrhea	2	Female	Dairy	Holstein	2020.11		+
467		HLJ/JJ-16	JJ farm, Jixi City	Intensive	Diarrhea	1	Female	Dairy	Holstein	2020.11				+
468		HLJ/JJ-17	JJ farm, Jixi City	Intensive	Diarrhea	2	Female	Dairy	Holstein	2020.11				+
469		HLJ/JJ-18	JJ farm, Jixi City	Intensive	Diarrhea	10	Female	Dairy	Holstein	2020.11
470		HLJ/JJ-19	JJ farm, Jixi City	Intensive	Diarrhea	3	Female	Dairy	Holstein	2020.11				+	+
471		HLJ/JJ-20	JJ farm, Jixi City	Intensive	Diarrhea	4	Female	Dairy	Holstein	2020.11
472		HLJ/JJ-21	JJ farm, Jixi City	Intensive	Diarrhea	3	Female	Dairy	Holstein	2020.11					+
473		HLJ/JJ-22	JJ farm, Jixi City	Intensive	Diarrhea	1	Female	Dairy	Holstein	2020.11
474		HLJ/JJ-23	JJ farm, Jixi City	Intensive	Diarrhea	4	Female	Dairy	Holstein	2020.11
475		HLJ/JJ-24	JJ farm, Jixi City	Intensive	Diarrhea	2	Female	Dairy	Holstein	2020.11
476		HLJ/JJ-25	JJ farm, Jixi City	Intensive	Diarrhea	46	Female	Dairy	Holstein	2020.11
477		HLJ/JJ-26	JJ farm, Jixi City	Intensive	Diarrhea	10	Female	Dairy	Holstein	2020.11
478		HLJ/JJ-27	JJ farm, Jixi City	Intensive	Diarrhea	42	Female	Dairy	Holstein	2020.11
479		HLJ/JJ-28	JJ farm, Jixi City	Intensive	Diarrhea	15	Female	Dairy	Holstein	2020.11
480	I-HH-JS	HLJ/JS-1	JS farm, Heihe City	Intensive	Diarrhea	3	Female	Dairy	Holstein	2020.10
481		HLJ/JS-2	JS farm, Heihe City	Intensive	Diarrhea	3	Male	Dairy	Holstein	2020.10
482		HLJ/JS-3	JS farm, Heihe City	Intensive	Diarrhea	8	Female	Dairy	Holstein	2020.10					+
483		HLJ/JS-4	JS farm, Heihe City	Intensive	Diarrhea	4	Female	Dairy	Holstein	2020.10
484		HLJ/JS-5	JS farm, Heihe City	Intensive	Diarrhea	7	Male	Dairy	Holstein	2020.10		+			+
485		HLJ/JS-6	JS farm, Heihe City	Intensive	Diarrhea	15	Male	Dairy	Holstein	2020.10					+
486		HLJ/JS-7	JS farm, Heihe City	Intensive	Diarrhea	521	Female	Dairy	Holstein	2020.10					+
487		HLJ/JS-8	JS farm, Heihe City	Intensive	Diarrhea	6	Female	Dairy	Holstein	2020.10					+
488		HLJ/JS-9	JS farm, Heihe City	Intensive	Diarrhea	7	Female	Dairy	Holstein	2020.10
489		HLJ/JS-10	JS farm, Heihe City	Intensive	Diarrhea	25	Female	Dairy	Holstein	2020.10
490		HLJ/JS-11	JS farm, Heihe City	Intensive	Diarrhea	21	Female	Dairy	Holstein	2020.10
491		HLJ/JS-12	JS farm, Heihe City	Intensive	Diarrhea	774	Female	Dairy	Holstein	2020.10
492		HLJ/JS-13	JS farm, Heihe City	Intensive	Diarrhea	23	Female	Dairy	Holstein	2020.10
493		HLJ/JS-14	JS farm, Heihe City	Intensive	Diarrhea	60	Female	Dairy	Holstein	2020.10
494		HLJ/JS-15	JS farm, Heihe City	Intensive	Diarrhea	22	Female	Dairy	Holstein	2020.10
495		HLJ/JS-16	JS farm, Heihe City	Intensive	Diarrhea	21	Female	Dairy	Holstein	2020.10
496		HLJ/JS-17	JS farm, Heihe City	Intensive	Diarrhea	16	Male	Dairy	Holstein	2020.10
497		HLJ/JS-18	JS farm, Heihe City	Intensive	Diarrhea	69	Male	Dairy	Holstein	2020.10
498		HLJ/JS-19	JS farm, Heihe City	Intensive	Diarrhea	74	Female	Dairy	Holstein	2020.10
499		HLJ/JS-20	JS farm, Heihe City	Intensive	Diarrhea	32	Female	Dairy	Holstein	2020.10
500		HLJ/QXP-1	*QXP farm, Heihe City	Intensive	Diarrhea	34	Female	Dairy	Holstein	2020.10
501		HLJ/QXP-2	*QXP farm, Heihe City	Intensive	Diarrhea	1016	Female	Dairy	Holstein	2020.10		+
502		HLJ/QXP-3	*QXP farm, Heihe City	Intensive	Diarrhea	21	Male	Dairy	Holstein	2020.10	+	+		+		+
503		HLJ/QXP-4	*QXP farm, Heihe City	Intensive	Diarrhea	1346	Female	Dairy	Holstein	2020.10
504		HLJ/QXP-5	*QXP farm, Heihe City	Intensive	Diarrhea	948	Female	Dairy	Holstein	2020.10
505		HLJ/QXP-6	*QXP farm, Heihe City	Intensive	Diarrhea	3	Female	Dairy	Holstein	2020.10						+
506		HLJ/QXP-7	*QXP farm, Heihe City	Intensive	Diarrhea	17	Female	Dairy	Holstein	2020.10
507		HLJ/QXP-8	*QXP farm, Heihe City	Intensive	Diarrhea	8	Female	Dairy	Holstein	2020.10	+			+
508		HLJ/QXP-9	*QXP farm, Heihe City	Intensive	Diarrhea	12	Female	Dairy	Holstein	2020.10						+
509		HLJ/QXP-10	*QXP farm, Heihe City	Intensive	Diarrhea	15	Female	Dairy	Holstein	2020.10		+				+
510		HLJ/QXP-11	*QXP farm, Heihe City	Intensive	Diarrhea	6	Male	Dairy	Holstein	2020.10
511		HLJ/QXP-12	*QXP farm, Heihe City	Intensive	Diarrhea	678	Female	Dairy	Holstein	2020.10	+			+
512		HLJ/QXP-13	*QXP farm, Heihe City	Intensive	Diarrhea	1029	Female	Dairy	Holstein	2020.10				+
513		HLJ/QXP-14	*QXP farm, Heihe City	Intensive	Diarrhea	995	Female	Dairy	Holstein	2020.10	+			+
514		HLJ/QXP-15	*QXP farm, Heihe City	Intensive	Diarrhea	5	Female	Dairy	Holstein	2020.10	+
515	R-QQ-JX	HLJ/JX-1	JX farm, Qiqihar City	Non-intensive	Diarrhea	34	Female	Beef	Simmental	2020.06
516		HLJ/JX-2	JX farm, Qiqihar City	Non-intensive	Diarrhea	56	Female	Beef	Simmental	2020.06
517		HLJ/JX-3	JX farm, Qiqihar City	Non-intensive	Diarrhea	72	Female	Beef	Simmental	2020.06
518		HLJ/JX-4	JX farm, Qiqihar City	Non-intensive	Diarrhea	16	Female	Beef	Simmental	2020.06
519		HLJ/JX-5	JX farm, Qiqihar City	Non-intensive	Diarrhea	25	Female	Beef	Simmental	2020.06
520	R-HH-LM	HLJ/LM-1	LM farm, Heihe City	Non-intensive	Diarrhea	1237	Female	Beef	Simmental	2020.10
521		HLJ/LM-2	LM farm, Heihe City	Non-intensive	Diarrhea	695	Female	Beef	Simmental	2020.10
522		HLJ/LM-3	LM farm, Heihe City	Non-intensive	Diarrhea	667	Female	Beef	Simmental	2020.10
523		HLJ/LM-4	LM farm, Heihe City	Non-intensive	Diarrhea	931	Female	Beef	Simmental	2020.10
524	I-QQ-MF	HLJ/MF-1	MF farm, Qiqihar City	Intensive	Diarrhea	24	Female	Dairy	Holstein	2020.09		+			+
525		HLJ/MF-2	MF farm, Qiqihar City	Intensive	Diarrhea	34	Female	Dairy	Holstein	2020.09			+		+
526		HLJ/MF-3	MF farm, Qiqihar City	Intensive	Diarrhea	54	Female	Dairy	Holstein	2020.09			+		+
527		HLJ/MF-4	MF farm, Qiqihar City	Intensive	Diarrhea	24	Male	Dairy	Holstein	2020.09
528		HLJ/MF-5	MF farm, Qiqihar City	Intensive	Diarrhea	54	Female	Dairy	Holstein	2020.09	+
529		HLJ/MF-6	MF farm, Qiqihar City	Intensive	Diarrhea	24	Male	Dairy	Holstein	2020.09
530	I-HH-MX	HLJ/MX-1	MX farm, Heihe City	Intensive	Diarrhea	750	Female	Beef	Angus	2020.10
531		HLJ/MX-2	MX farm, Heihe City	Intensive	Diarrhea	723	Female	Beef	Angus	2020.10
532		HLJ/MX-3	MX farm, Heihe City	Intensive	Diarrhea	804	Female	Beef	Angus	2020.10
533		HLJ/MX-4	MX farm, Heihe City	Intensive	Diarrhea	779	Female	Beef	Angus	2020.10
534		HLJ/MX-5	MX farm, Heihe City	Intensive	Diarrhea	670	Female	Beef	Angus	2020.10	+					+	+
535		HLJ/MX-6	MX farm, Heihe City	Intensive	Diarrhea	876	Female	Beef	Angus	2020.10
536		HLJ/MX-7	MX farm, Heihe City	Intensive	Diarrhea	1169	Female	Beef	Angus	2020.10
537		HLJ/MX-8	MX farm, Heihe City	Intensive	Diarrhea	1138	Female	Beef	Angus	2020.10	+
538		HLJ/MX-9	MX farm, Heihe City	Intensive	Diarrhea	733	Female	Beef	Angus	2020.10
539		HLJ/MX-10	MX farm, Heihe City	Intensive	Diarrhea	22	Female	Beef	Angus	2020.10	+
540		HLJ/MX-11	MX farm, Heihe City	Intensive	Diarrhea	609	Female	Beef	Angus	2020.10
541		HLJ/RZ-1	RZ farm, Heihe City	Intensive	Diarrhea	552	Male	Beef	Angus	2020.10
542		HLJ/RZ-2	RZ farm, Heihe City	Intensive	Diarrhea	554	Male	Beef	Angus	2020.10
543		HLJ/RZ-3	RZ farm, Heihe City	Intensive	Diarrhea	1002	Male	Beef	Angus	2020.10							+
544		HLJ/RZ-4	RZ farm, Heihe City	Intensive	Diarrhea	944	Female	Beef	Angus	2020.10
545		HLJ/RZ-5	RZ farm, Heihe City	Intensive	Diarrhea	1139	Female	Beef	Angus	2020.10
546		HLJ/RZ-6	RZ farm, Heihe City	Intensive	Diarrhea	1198	Female	Beef	Angus	2020.10
547		HLJ/RZ-7	RZ farm, Heihe City	Intensive	Diarrhea	1242	Female	Beef	Angus	2020.10
548		HLJ/RZ-8	RZ farm, Heihe City	Intensive	Diarrhea	623	Female	Beef	Angus	2020.10							+
549		HLJ/RZ-9	RZ farm, Heihe City	Intensive	Diarrhea	591	Female	Beef	Angus	2020.10	+
550		HLJ/RZ-10	RZ farm, Heihe City	Intensive	Diarrhea	582	Female	Beef	Angus	2020.10
551		HLJ/RZ-11	RZ farm, Heihe City	Intensive	Diarrhea	1051	Female	Beef	Angus	2020.10								+
552		HLJ/RZ-12	RZ farm, Heihe City	Intensive	Diarrhea	594	Female	Beef	Angus	2020.10								+
553		HLJ/RZ-13	RZ farm, Heihe City	Intensive	Diarrhea	951	Female	Beef	Angus	2020.10
554		HLJ/RZ-14	RZ farm, Heihe City	Intensive	Diarrhea	1200	Female	Beef	Angus	2020.10								+
555	I-JX-MX	HLJ/MXJ-1	*MX farm, Jixi City	Intensive	Diarrhea	10	Female	Dairy	Holstein	2020.11						+	+	+
556		HLJ/MXJ-2	*MX farm, Jixi City	Intensive	Diarrhea	10	Female	Dairy	Holstein	2020.11	+
557		HLJ/MXJ-3	*MX farm, Jixi City	Intensive	Diarrhea	7	Female	Dairy	Holstein	2020.11
558		HLJ/MXJ-4	*MX farm, Jixi City	Intensive	Diarrhea	31	Female	Dairy	Holstein	2020.11
559		HLJ/MXJ-5	*MX farm, Jixi City	Intensive	Diarrhea	5	Female	Dairy	Holstein	2020.11
560		HLJ/MXJ-6	*MX farm, Jixi City	Intensive	Diarrhea	12	Female	Dairy	Holstein	2020.11						+	+
561		HLJ/MXJ-7	*MX farm, Jixi City	Intensive	Diarrhea	12	Female	Dairy	Holstein	2020.11
562		HLJ/MXJ-8	*MX farm, Jixi City	Intensive	Diarrhea	6	Female	Dairy	Holstein	2020.11
563		HLJ/MXJ-9	*MX farm, Jixi City	Intensive	Diarrhea	9	Female	Dairy	Holstein	2020.11
564		HLJ/MXJ-10	*MX farm, Jixi City	Intensive	Diarrhea	42	Female	Dairy	Holstein	2020.11	+
565		HLJ/MXJ-11	*MX farm, Jixi City	Intensive	Diarrhea	46	Female	Dairy	Holstein	2020.11
566		HLJ/MXJ-12	*MX farm, Jixi City	Intensive	Diarrhea	48	Female	Dairy	Holstein	2020.11						+
567		HLJ/MXJ-13	*MX farm, Jixi City	Intensive	Diarrhea	52	Female	Dairy	Holstein	2020.11
568		HLJ/MXJ-14	*MX farm, Jixi City	Intensive	Diarrhea	62	Female	Dairy	Holstein	2020.11
569		HLJ/MXJ-15	*MX farm, Jixi City	Intensive	Diarrhea	32	Female	Dairy	Holstein	2020.11
570		HLJ/MXJ-16	*MX farm, Jixi City	Intensive	Diarrhea	8	Female	Dairy	Holstein	2020.11
571		HLJ/MXJ-17	*MX farm, Jixi City	Intensive	Diarrhea	15	Female	Dairy	Holstein	2020.11	+				+
572		HLJ/MXJ-18	*MX farm, Jixi City	Intensive	Diarrhea	22	Female	Dairy	Holstein	2020.11				+	+
573		HLJ/MXJ-19	*MX farm, Jixi City	Intensive	Diarrhea	41	Male	Dairy	Holstein	2020.11					+
574		HLJ/MXJ-20	*MX farm, Jixi City	Intensive	Diarrhea	31	Female	Dairy	Holstein	2020.11			+
575		HLJ/MXJ-21	*MX farm, Jixi City	Intensive	Diarrhea	25	Female	Dairy	Holstein	2020.11						+
576		HLJ/MXJ-22	*MX farm, Jixi City	Intensive	Diarrhea	27	Female	Dairy	Holstein	2020.11		+
577		HLJ/MXJ-23	*MX farm, Jixi City	Intensive	Diarrhea	29	Female	Dairy	Holstein	2020.11								+
578		HLJ/MXJ-24	*MX farm, Jixi City	Intensive	Diarrhea	2	Female	Dairy	Holstein	2020.11
579	I-QQ-QM	HLJ/QM-1	QM farm, Qiqihar City	Intensive	Diarrhea	25	Female	Dairy	Holstein	2020.09
580		HLJ/QM-2	QM farm, Qiqihar City	Intensive	Diarrhea	10	Female	Dairy	Holstein	2020.09
581		HLJ/QM-3	QM farm, Qiqihar City	Intensive	Diarrhea	16	Female	Dairy	Holstein	2020.09
582		HLJ/QM-4	QM farm, Qiqihar City	Intensive	Diarrhea	14	Female	Dairy	Holstein	2020.09								+
583		HLJ/QM-5	QM farm, Qiqihar City	Intensive	Diarrhea	11	Female	Dairy	Holstein	2020.09
584		HLJ/QM-6	QM farm, Qiqihar City	Intensive	Diarrhea	12	Female	Dairy	Holstein	2020.09
585		HLJ/QM-7	QM farm, Qiqihar City	Intensive	Diarrhea	22	Female	Dairy	Holstein	2020.09	+
586	I-HH-QY	HLJ/QY-1	*QY farm, Heihe City	Intensive	Diarrhea	46	Female	Dairy	Holstein	2020.10
587		HLJ/QY-2	*QY farm, Heihe City	Intensive	Diarrhea	2	Female	Dairy	Holstein	2020.10								+
588		HLJ/QY-3	*QY farm, Heihe City	Intensive	Diarrhea	14	Male	Dairy	Holstein	2020.10								+
589		HLJ/QY-4	*QY farm, Heihe City	Intensive	Diarrhea	27	Female	Dairy	Holstein	2020.10	+
590		HLJ/QY-5	*QY farm, Heihe City	Intensive	Diarrhea	103	Female	Dairy	Holstein	2020.10							+	+
591		HLJ/QY-6	*QY farm, Heihe City	Intensive	Diarrhea	14	Female	Dairy	Holstein	2020.10
592		HLJ/QY-7	*QY farm, Heihe City	Intensive	Diarrhea	40	Female	Dairy	Holstein	2020.10
593		HLJ/QY-8	*QY farm, Heihe City	Intensive	Diarrhea	11	Female	Dairy	Holstein	2020.10
594		HLJ/QY-9	*QY farm, Heihe City	Intensive	Diarrhea	13	Female	Dairy	Holstein	2020.10
595		HLJ/QY-10	*QY farm, Heihe City	Intensive	Diarrhea	15	Female	Dairy	Holstein	2020.10
596		HLJ/QY-11	*QY farm, Heihe City	Intensive	Diarrhea	98	Female	Dairy	Holstein	2020.10							+
597		HLJ/QY-12	*QY farm, Heihe City	Intensive	Diarrhea	21	Male	Dairy	Holstein	2020.10								+
598		HLJ/QY-13	*QY farm, Heihe City	Intensive	Diarrhea	25	Male	Dairy	Holstein	2020.10
599		HLJ/QY-14	*QY farm, Heihe City	Intensive	Diarrhea	23	Male	Dairy	Holstein	2020.10								+
600		HLJ/QY-15	*QY farm, Heihe City	Intensive	Diarrhea	18	Female	Dairy	Holstein	2020.10								+
601		HLJ/QY-16	*QY farm, Heihe City	Intensive	Diarrhea	112	Female	Dairy	Holstein	2020.10							+
602		HLJ/QY-17	*QY farm, Heihe City	Intensive	Diarrhea	109	Female	Dairy	Holstein	2020.10							+
603		HLJ/QY-18	*QY farm, Heihe City	Intensive	Diarrhea	118	Female	Dairy	Holstein	2020.10
604		HLJ/QY-19	*QY farm, Heihe City	Intensive	Diarrhea	15	Female	Dairy	Holstein	2020.10
605		HLJ/QY-20	*QY farm, Heihe City	Intensive	Diarrhea	11	Female	Dairy	Holstein	2020.10
606		HLJ/QY-21	*QY farm, Heihe City	Intensive	Diarrhea	11	Female	Dairy	Holstein	2020.10
607		HLJ/QY-22	*QY farm, Heihe City	Intensive	Diarrhea	9	Male	Dairy	Holstein	2020.10
608		HLJ/QY-23	*QY farm, Heihe City	Intensive	Diarrhea	12	Female	Dairy	Holstein	2020.10
609		HLJ/QY-24	*QY farm, Heihe City	Intensive	Diarrhea	103	Female	Dairy	Holstein	2020.10								+
610		HLJ/QY-25	*QY farm, Heihe City	Intensive	Diarrhea	31	Female	Dairy	Holstein	2020.10
611		HLJ/QY-26	*QY farm, Heihe City	Intensive	Diarrhea	14	Female	Dairy	Holstein	2020.10								+
612		HLJ/QY-27	*QY farm, Heihe City	Intensive	Diarrhea	51	Female	Dairy	Holstein	2020.10
613		HLJ/QY-28	*QY farm, Heihe City	Intensive	Diarrhea	118	Female	Dairy	Holstein	2020.10
614		HLJ/QY-29	*QY farm, Heihe City	Intensive	Diarrhea	14	Female	Dairy	Holstein	2020.10
615		HLJ/QY-30	*QY farm, Heihe City	Intensive	Diarrhea	24	Female	Dairy	Holstein	2020.10
616		HLJ/QY-31	*QY farm, Heihe City	Intensive	Diarrhea	14	Female	Dairy	Holstein	2020.10
617		HLJ/QY-32	*QY farm, Heihe City	Intensive	Diarrhea	54	Female	Dairy	Holstein	2020.10								+
618		HLJ/QY-33	*QY farm, Heihe City	Intensive	Diarrhea	19	Female	Dairy	Holstein	2020.10								+
619		HLJ/QY-34	*QY farm, Heihe City	Intensive	Diarrhea	32	Female	Dairy	Holstein	2020.10
620		HLJ/QY-35	*QY farm, Heihe City	Intensive	Diarrhea	45	Female	Dairy	Holstein	2020.10								+
621		HLJ/QY-36	*QY farm, Heihe City	Intensive	Diarrhea	24	Female	Dairy	Holstein	2020.10
622		HLJ/QY-37	*QY farm, Heihe City	Intensive	Diarrhea	21	Female	Dairy	Holstein	2020.10
623		HLJ/QY-38	*QY farm, Heihe City	Intensive	Diarrhea	40	Female	Dairy	Holstein	2020.10
624	I-HH-RJ	HLJ/RJ-1	*RJ farm, Heihe City	Intensive	Diarrhea	9	Female	Dairy	Holstein	2020.10							+
625		HLJ/RJ-2	*RJ farm, Heihe City	Intensive	Diarrhea	4	Female	Dairy	Holstein	2020.10	+					+
626		HLJ/RJ-3	*RJ farm, Heihe City	Intensive	Diarrhea	32	Female	Dairy	Holstein	2020.10		+		+
627		HLJ/RJ-4	*RJ farm, Heihe City	Intensive	Diarrhea	7	Female	Dairy	Holstein	2020.10		+					+
628		HLJ/RJ-5	*RJ farm, Heihe City	Intensive	Diarrhea	657	Female	Dairy	Holstein	2020.10
629		HLJ/RJ-6	*RJ farm, Heihe City	Intensive	Diarrhea	3	Female	Dairy	Holstein	2020.10	+	+				+
630		HLJ/RJ-7	*RJ farm, Heihe City	Intensive	Diarrhea	668	Female	Dairy	Holstein	2020.10	+		+
631		HLJ/RJ-8	*RJ farm, Heihe City	Intensive	Diarrhea	37	Male	Dairy	Holstein	2020.10
632		HLJ/RJ-9	*RJ farm, Heihe City	Intensive	Diarrhea	6	Male	Dairy	Holstein	2020.10	+			+
633		HLJ/RJ-10	*RJ farm, Heihe City	Intensive	Diarrhea	789	Female	Dairy	Holstein	2020.10							+
634		HLJ/RJ-11	*RJ farm, Heihe City	Intensive	Diarrhea	9	Female	Dairy	Holstein	2020.10	+
635	I-SH-SJ	HLJ/SJ-1	SJ farm, Suihua City	Intensive	Diarrhea	44	Female	Dairy	Holstein	2020.09
636		HLJ/SJ-2	SJ farm, Suihua City	Intensive	Diarrhea	67	Female	Dairy	Holstein	2020.09
637		HLJ/SJ-3	SJ farm, Suihua City	Intensive	Diarrhea	45	Female	Dairy	Holstein	2020.09
638		HLJ/SJ-4	SJ farm, Suihua City	Intensive	Diarrhea	42	Female	Dairy	Holstein	2020.09
639		HLJ/SJ-5	SJ farm, Suihua City	Intensive	Diarrhea	40	Female	Dairy	Holstein	2020.09
640		HLJ/SJ-6	SJ farm, Suihua City	Intensive	Diarrhea	36	Female	Dairy	Holstein	2020.09
641	R-DXAL-SK-1	HLJ/SK-1	SK-1 farm, Daxinganling	Non-intensive	Diarrhea	672	Female	Beef	Simmental	2020.10							+
642		HLJ/SK-2	SK-1 farm, Daxinganling	Non-intensive	Diarrhea	597	Female	Beef	Simmental	2020.10			+			+
643		HLJ/SK-3	SK-1 farm, Daxinganling	Non-intensive	Diarrhea	939	Female	Beef	Simmental	2020.10				+		+
644		HLJ/SK-4	SK-1 farm, Daxinganling	Non-intensive	Diarrhea	887	Female	Beef	Simmental	2020.10						+
645		HLJ/SK-5	SK-1 farm, Daxinganling	Non-intensive	Diarrhea	582	Female	Beef	Simmental	2020.10	+
646		HLJ/SK-6	SK-1 farm, Daxinganling	Non-intensive	Diarrhea	897	Female	Beef	Simmental	2020.10						+
647		HLJ/SK-7	SK-1 farm, Daxinganling	Non-intensive	Diarrhea	1072	Female	Beef	Simmental	2020.10	+
648	R-DXAL-SK-2	HLJ/SK-8	SK-2 farm, Daxinganling	Non-intensive	Diarrhea	1209	Female	Beef	Simmental	2020.10	+							+
649		HLJ/SK-9	SK-2 farm, Daxinganling	Non-intensive	Diarrhea	619	Female	Beef	Simmental	2020.10	+
650		HLJ/SK-10	SK-2 farm, Daxinganling	Non-intensive	Diarrhea	711	Female	Beef	Simmental	2020.10
651		HLJ/SK-11	SK-2 farm, Daxinganling	Non-intensive	Diarrhea	785	Female	Beef	Simmental	2020.10	+								+
652		HLJ/SK-12	SK-2 farm, Daxinganling	Non-intensive	Diarrhea	914	Female	Beef	Simmental	2020.10
653		HLJ/SK-13	SK-2 farm, Daxinganling	Non-intensive	Diarrhea	1020	Female	Beef	Simmental	2020.10
654		HLJ/SK-14	SK-2 farm, Daxinganling	Non-intensive	Diarrhea	1191	Female	Beef	Simmental	2020.10	+
655		HLJ/SK-15	SK-2 farm, Daxinganling	Non-intensive	Diarrhea	906	Female	Beef	Simmental	2020.10	+
656		HLJ/SK-16	SK-2 farm, Daxinganling	Non-intensive	Diarrhea	606	Female	Beef	Simmental	2020.10	+
657		HLJ/SK-17	SK-2 farm, Daxinganling	Non-intensive	Diarrhea	1152	Female	Beef	Simmental	2020.10
658		HLJ/SK-18	SK-2 farm, Daxinganling	Non-intensive	Diarrhea	988	Female	Beef	Simmental	2020.10
659		HLJ/SK-19	SK-2 farm, Daxinganling	Non-intensive	Diarrhea	1198	Female	Beef	Simmental	2020.10
660		HLJ/SK-20	SK-2 farm, Daxinganling	Non-intensive	Diarrhea	739	Female	Beef	Simmental	2020.10
661		HLJ/SK-21	SK-2 farm, Daxinganling	Non-intensive	Diarrhea	1141	Female	Beef	Simmental	2020.10
662		HLJ/SK-22	SK-2 farm, Daxinganling	Non-intensive	Diarrhea	845	Female	Beef	Simmental	2020.10
663		HLJ/SK-23	SK-2 farm, Daxinganling	Non-intensive	Diarrhea	905	Female	Beef	Simmental	2020.10							+
664		HLJ/SK-24	SK-2 farm, Daxinganling	Non-intensive	Diarrhea	1161	Female	Beef	Simmental	2020.10
665		HLJ/SK-25	SK-2 farm, Daxinganling	Non-intensive	Diarrhea	615	Female	Beef	Simmental	2020.10
666		HLJ/SK-26	SK-2 farm, Daxinganling	Non-intensive	Diarrhea	610	Female	Beef	Simmental	2020.10
667		HLJ/SK-27	SK-2 farm, Daxinganling	Non-intensive	Diarrhea	822	Female	Beef	Simmental	2020.10
668		HLJ/SK-28	SK-2 farm, Daxinganling	Non-intensive	Diarrhea	845	Female	Beef	Simmental	2020.10
669		HLJ/SK-29	SK-2 farm, Daxinganling	Non-intensive	Diarrhea	687	Female	Beef	Simmental	2020.10
670		HLJ/SK-30	SK-2 farm, Daxinganling	Non-intensive	Diarrhea	593	Female	Beef	Simmental	2020.10
671		HLJ/SK-31	SK-2 farm, Daxinganling	Non-intensive	Diarrhea	1048	Female	Beef	Simmental	2020.10
672		HLJ/SK-32	SK-2 farm, Daxinganling	Non-intensive	Diarrhea	874	Female	Beef	Simmental	2020.10
673		HLJ/SK-33	SK-2 farm, Daxinganling	Non-intensive	Diarrhea	1233	Female	Beef	Simmental	2020.10
674		HLJ/SK-34	SK-2 farm, Daxinganling	Non-intensive	Diarrhea	1215	Female	Beef	Simmental	2020.10
675		HLJ/SK-35	SK-2 farm, Daxinganling	Non-intensive	Diarrhea	1075	Female	Beef	Simmental	2020.10
676		HLJ/SK-36	SK-2 farm, Daxinganling	Non-intensive	Diarrhea	994	Female	Beef	Simmental	2020.10
677		HLJ/SK-37	SK-2 farm, Daxinganling	Non-intensive	Diarrhea	701	Female	Beef	Simmental	2020.10
678		HLJ/SK-38	SK-2 farm, Daxinganling	Non-intensive	Diarrhea	1122	Female	Beef	Simmental	2020.10
679		HLJ/SK-39	SK-2 farm, Daxinganling	Non-intensive	Diarrhea	825	Female	Beef	Simmental	2020.10
680		HLJ/SK-40	SK-2 farm, Daxinganling	Non-intensive	Diarrhea	1051	Female	Beef	Simmental	2020.10
681		HLJ/SK-41	SK-2 farm, Daxinganling	Non-intensive	Diarrhea	1049	Female	Beef	Simmental	2020.10
682		HLJ/SK-42	SK-2 farm, Daxinganling	Non-intensive	Diarrhea	1073	Female	Beef	Simmental	2020.10
683		HLJ/SK-43	SK-2 farm, Daxinganling	Non-intensive	Diarrhea	871	Female	Beef	Simmental	2020.10
684		HLJ/SK-44	SK-2 farm, Daxinganling	Non-intensive	Diarrhea	626	Female	Beef	Simmental	2020.10
685		HLJ/SK-45	SK-2 farm, Daxinganling	Non-intensive	Diarrhea	1163	Female	Beef	Simmental	2020.10
686		HLJ/SK-46	SK-2 farm, Daxinganling	Non-intensive	Diarrhea	1202	Female	Beef	Simmental	2020.10
687		HLJ/SK-47	SK-2 farm, Daxinganling	Non-intensive	Diarrhea	970	Female	Beef	Simmental	2020.10
688		HLJ/SK-48	SK-2 farm, Daxinganling	Non-intensive	Diarrhea	779	Female	Beef	Simmental	2020.10
689		HLJ/SK-49	SK-2 farm, Daxinganling	Non-intensive	Diarrhea	1044	Female	Beef	Simmental	2020.10
690		HLJ/SK-50	SK-2 farm, Daxinganling	Non-intensive	Diarrhea	1110	Female	Beef	Simmental	2020.10
691		HLJ/SK-51	SK-2 farm, Daxinganling	Non-intensive	Diarrhea	591	Female	Beef	Simmental	2020.10
692		HLJ/SK-52	SK-2 farm, Daxinganling	Non-intensive	Diarrhea	725	Female	Beef	Simmental	2020.10
693	R-DXAL-SK-3	HLJ/SK-53	SK-3 farm, Daxinganling	Non-intensive	Diarrhea	897	Female	Beef	Simmental	2020.10	+								+
694		HLJ/SK-54	SK-3 farm, Daxinganling	Non-intensive	Diarrhea	682	Female	Beef	Simmental	2020.10	+
695		HLJ/SK-55	SK-3 farm, Daxinganling	Non-intensive	Diarrhea	678	Female	Beef	Simmental	2020.10	+
696		HLJ/SK-56	SK-3 farm, Daxinganling	Non-intensive	Diarrhea	1223	Female	Beef	Simmental	2020.10									+
697		HLJ/SK-57	SK-3 farm, Daxinganling	Non-intensive	Diarrhea	977	Female	Beef	Simmental	2020.10								+	+
698		HLJ/SK-58	SK-3 farm, Daxinganling	Non-intensive	Diarrhea	686	Female	Beef	Simmental	2020.10	+
699		HLJ/SK-59	SK-3 farm, Daxinganling	Non-intensive	Diarrhea	1103	Female	Beef	Simmental	2020.10									+
700		HLJ/SK-60	SK-3 farm, Daxinganling	Non-intensive	Diarrhea	797	Female	Beef	Simmental	2020.10									+
701		HLJ/SK-61	SK-3 farm, Daxinganling	Non-intensive	Diarrhea	942	Female	Beef	Simmental	2020.10
702		HLJ/SK-62	SK-3 farm, Daxinganling	Non-intensive	Diarrhea	880	Female	Beef	Simmental	2020.10
703	I-SH-SL	HLJ/SL-1	SL farm, Suihua City	Intensive	Diarrhea	35	Female	Dairy	Holstein	2020.09			+
704		HLJ/SL-2	SL farm, Suihua City	Intensive	Diarrhea	12	Female	Dairy	Holstein	2020.09
705		HLJ/SL-3	SL farm, Suihua City	Intensive	Diarrhea	9	Female	Dairy	Holstein	2020.09
706		HLJ/SL-4	SL farm, Suihua City	Intensive	Diarrhea	15	Female	Dairy	Holstein	2020.09
707		HLJ/SL-5	SL farm, Suihua City	Intensive	Diarrhea	63	Female	Dairy	Holstein	2020.09						+	+			+
708		HLJ/SL-6	SL farm, Suihua City	Intensive	Diarrhea	15	Female	Dairy	Holstein	2020.09			+
709		HLJ/SL-7	SL farm, Suihua City	Intensive	Diarrhea	12	Female	Dairy	Holstein	2020.09						+	+			+
710		HLJ/SL-8	SL farm, Suihua City	Intensive	Diarrhea	43	Female	Dairy	Holstein	2020.09
711		HLJ/SL-9	SL farm, Suihua City	Intensive	Diarrhea	47	Female	Dairy	Holstein	2020.09			+
712		HLJ/SL-10	SL farm, Suihua City	Intensive	Diarrhea	33	Female	Dairy	Holstein	2020.09										+
713		HLJ/SL-11	SL farm, Suihua City	Intensive	Diarrhea	37	Female	Dairy	Holstein	2020.09		+	+
714		HLJ/SL-12	SL farm, Suihua City	Intensive	Diarrhea	17	Female	Dairy	Holstein	2020.09			+							+
715		HLJ/SL-13	SL farm, Suihua City	Intensive	Diarrhea	8	Female	Dairy	Holstein	2020.09
716		HLJ/SL-14	SL farm, Suihua City	Intensive	Diarrhea	18	Female	Dairy	Holstein	2020.09
717		HLJ/SL-15	SL farm, Suihua City	Intensive	Diarrhea	34	Female	Dairy	Holstein	2020.09	+				+					+
718		HLJ/SL-16	SL farm, Suihua City	Intensive	Diarrhea	36	Female	Dairy	Holstein	2020.09
719		HLJ/SL-17	SL farm, Suihua City	Intensive	Diarrhea	8	Female	Dairy	Holstein	2020.09										+
720	R-HRB-SZ	HLJ/SZ-1	SZ farm, Harbin City	Non-intensive	Diarrhea	886	Female	Beef	Simmental	2020.11
721		HLJ/SZ-2	SZ farm, Harbin City	Non-intensive	Diarrhea	1171	Female	Beef	Simmental	2020.11						+
722		HLJ/SZ-3	SZ farm, Harbin City	Non-intensive	Diarrhea	1244	Female	Beef	Simmental	2020.11						+
723		HLJ/SZ-4	SZ farm, Harbin City	Non-intensive	Diarrhea	811	Female	Beef	Simmental	2020.11						+
724		HLJ/SZ-5	SZ farm, Harbin City	Non-intensive	Diarrhea	923	Female	Beef	Simmental	2020.11
725		HLJ/SZ-6	SZ farm, Harbin City	Non-intensive	Diarrhea	1003	Female	Beef	Simmental	2020.11
726		HLJ/SZ-7	SZ farm, Harbin City	Non-intensive	Diarrhea	1089	Female	Beef	Simmental	2020.11
727		HLJ/SZ-8	SZ farm, Harbin City	Non-intensive	Diarrhea	844	Female	Beef	Simmental	2020.11
728		HLJ/SZ-9	SZ farm, Harbin City	Non-intensive	Diarrhea	1035	Female	Beef	Simmental	2020.11						+
729	R-DXAL-TH	HLJ/TH-1	TH farm, Daxinganling	Non-intensive	Diarrhea	1036	Female	Beef	Simmental	2020.10							+
730		HLJ/TH-2	TH farm, Daxinganling	Non-intensive	Diarrhea	650	Female	Beef	Simmental	2020.10										+
731		HLJ/TH-3	TH farm, Daxinganling	Non-intensive	Diarrhea	1116	Female	Beef	Simmental	2020.10						+
732		HLJ/TH-4	TH farm, Daxinganling	Non-intensive	Diarrhea	1128	Female	Beef	Simmental	2020.10							+
733		HLJ/TH-5	TH farm, Daxinganling	Non-intensive	Diarrhea	676	Female	Beef	Simmental	2020.10							+			+
734		HLJ/TH-6	TH farm, Daxinganling	Non-intensive	Diarrhea	1071	Female	Beef	Simmental	2020.10
735		HLJ/TH-7	TH farm, Daxinganling	Non-intensive	Diarrhea	996	Female	Beef	Simmental	2020.10
736		HLJ/TH-8	TH farm, Daxinganling	Non-intensive	Diarrhea	686	Female	Beef	Simmental	2020.10
737		HLJ/TH-9	TH farm, Daxinganling	Non-intensive	Diarrhea	1237	Female	Beef	Simmental	2020.10
738		HLJ/TH-10	TH farm, Daxinganling	Non-intensive	Diarrhea	867	Female	Beef	Simmental	2020.10
739		HLJ/TH-11	TH farm, Daxinganling	Non-intensive	Diarrhea	851	Female	Beef	Simmental	2020.10
740		HLJ/TH-12	TH farm, Daxinganling	Non-intensive	Diarrhea	719	Female	Beef	Simmental	2020.10							+
741	R-YC-WC	HLJ/WC-1	WC farm, Yichun City	Non-intensive	Diarrhea	23	Female	Beef	Simmental	2020.10
742		HLJ/WC-2	WC farm, Yichun City	Non-intensive	Diarrhea	15	Female	Beef	Simmental	2020.10
743		HLJ/WC-3	WC farm, Yichun City	Non-intensive	Diarrhea	658	Female	Beef	Simmental	2020.10
744		HLJ/WC-4	WC farm, Yichun City	Non-intensive	Diarrhea	615	Female	Beef	Simmental	2020.10
745		HLJ/WC-5	WC farm, Yichun City	Non-intensive	Diarrhea	578	Female	Beef	Simmental	2020.10	+
746		HLJ/WC-6	WC farm, Yichun City	Non-intensive	Diarrhea	567	Female	Beef	Simmental	2020.10
747		HLJ/WC-7	WC farm, Yichun City	Non-intensive	Diarrhea	66	Female	Beef	Simmental	2020.10
748		HLJ/WC-8	WC farm, Yichun City	Non-intensive	Diarrhea	896	Male	Beef	Simmental	2020.10
749		HLJ/WC-9	WC farm, Yichun City	Non-intensive	Diarrhea	680	Male	Beef	Simmental	2020.10						+
750		HLJ/WC-10	WC farm, Yichun City	Non-intensive	Diarrhea	731	Male	Beef	Simmental	2020.10						+
751		HLJ/WC-11	WC farm, Yichun City	Non-intensive	Diarrhea	821	Male	Beef	Simmental	2020.10			+			+
752		HLJ/WC-12	WC farm, Yichun City	Non-intensive	Diarrhea	853	Male	Beef	Simmental	2020.10
753		HLJ/WC-13	WC farm, Yichun City	Non-intensive	Diarrhea	969	Male	Beef	Simmental	2020.10
754		HLJ/WC-14	WC farm, Yichun City	Non-intensive	Diarrhea	981	Male	Beef	Simmental	2020.10
755		HLJ/WC-15	WC farm, Yichun City	Non-intensive	Diarrhea	852	Female	Beef	Simmental	2020.10
756		HLJ/WC-16	WC farm, Yichun City	Non-intensive	Diarrhea	826	Female	Beef	Simmental	2020.10				+
757		HLJ/WC-17	WC farm, Yichun City	Non-intensive	Diarrhea	658	Female	Beef	Simmental	2020.10						+
758		HLJ/WC-18	WC farm, Yichun City	Non-intensive	Diarrhea	590	Female	Beef	Simmental	2020.10			+
759		HLJ/WC-19	WC farm, Yichun City	Non-intensive	Diarrhea	860	Female	Beef	Simmental	2020.10
760		HLJ/WC-20	WC farm, Yichun City	Non-intensive	Diarrhea	582	Female	Beef	Simmental	2020.10
761		HLJ/WC-21	WC farm, Yichun City	Non-intensive	Diarrhea	1005	Female	Beef	Simmental	2020.10							+
762		HLJ/WC-22	WC farm, Yichun City	Non-intensive	Diarrhea	597	Female	Beef	Simmental	2020.10
763		HLJ/WC-23	WC farm, Yichun City	Non-intensive	Diarrhea	879	Female	Beef	Simmental	2020.10
764		HLJ/WC-24	WC farm, Yichun City	Non-intensive	Diarrhea	546	Female	Beef	Simmental	2020.10
765		HLJ/WC-25	WC farm, Yichun City	Non-intensive	Diarrhea	857	Female	Beef	Simmental	2020.10
766		HLJ/WC-26	WC farm, Yichun City	Non-intensive	Diarrhea	910	Female	Beef	Simmental	2020.10						+
767		HLJ/WC-27	WC farm, Yichun City	Non-intensive	Diarrhea	547	Female	Beef	Simmental	2020.10
768		HLJ/WC-28	WC farm, Yichun City	Non-intensive	Diarrhea	778	Female	Beef	Simmental	2020.10
769		HLJ/WC-29	WC farm, Yichun City	Non-intensive	Diarrhea	674	Female	Beef	Simmental	2020.10
770		HLJ/WC-30	WC farm, Yichun City	Non-intensive	Diarrhea	793	Female	Beef	Simmental	2020.10							+
771		HLJ/WC-31	WC farm, Yichun City	Non-intensive	Diarrhea	687	Female	Beef	Simmental	2020.10
772		HLJ/WC-32	WC farm, Yichun City	Non-intensive	Diarrhea	582	Female	Beef	Simmental	2020.10
773		HLJ/WC-33	WC farm, Yichun City	Non-intensive	Diarrhea	6	Female	Beef	Simmental	2020.10								+
774	I-HRB-WDS	HLJ/WDS-1	WDS farm, Harbin City	Intensive	Diarrhea	13	Female	Dairy	Holstein	2020.10
775		HLJ/WDS-2	WDS farm, Harbin City	Intensive	Diarrhea	12	Female	Dairy	Holstein	2020.10
776		HLJ/WDS-3	WDS farm, Harbin City	Intensive	Diarrhea	21	Female	Dairy	Holstein	2020.10
777		HLJ/WDS-4	WDS farm, Harbin City	Intensive	Diarrhea	15	Female	Dairy	Holstein	2020.10
778		HLJ/WDS-5	WDS farm, Harbin City	Intensive	Diarrhea	35	Female	Dairy	Holstein	2020.10
779		HLJ/WDS-6	WDS farm, Harbin City	Intensive	Diarrhea	37	Male	Dairy	Holstein	2020.10
780		HLJ/WDS-7	WDS farm, Harbin City	Intensive	Diarrhea	38	Male	Dairy	Holstein	2020.10
781		HLJ/WDS-8	WDS farm, Harbin City	Intensive	Diarrhea	6	Male	Dairy	Holstein	2020.10							+
782		HLJ/WDS-9	WDS farm, Harbin City	Intensive	Diarrhea	9	Male	Dairy	Holstein	2020.10										+
783		HLJ/WDS-10	WDS farm, Harbin City	Intensive	Diarrhea	4	Male	Dairy	Holstein	2020.10								+
784		HLJ/WDS-11	WDS farm, Harbin City	Intensive	Diarrhea	59	Female	Dairy	Holstein	2020.10							+	+
785		HLJ/WDS-12	WDS farm, Harbin City	Intensive	Diarrhea	14	Female	Dairy	Holstein	2020.10							+
786		HLJ/WDS-13	WDS farm, Harbin City	Intensive	Diarrhea	12	Female	Dairy	Holstein	2020.10							+
787		HLJ/WDS-14	WDS farm, Harbin City	Intensive	Diarrhea	44	Female	Dairy	Holstein	2020.10						+	+
788		HLJ/WDS-15	WDS farm, Harbin City	Intensive	Diarrhea	6	Female	Dairy	Holstein	2020.10						+				+
789		HLJ/WDS-16	WDS farm, Harbin City	Intensive	Diarrhea	13	Female	Dairy	Holstein	2020.10							+
790		HLJ/WDS-17	WDS farm, Harbin City	Intensive	Diarrhea	28	Female	Dairy	Holstein	2020.10
791		HLJ/WDS-18	WDS farm, Harbin City	Intensive	Diarrhea	47	Female	Dairy	Holstein	2020.10							+
792	I-JX-WDS	HLJ/WDSJ-1	*WDS farm, Jixi City	Intensive	Diarrhea	13	Female	Dairy	Holstein	2020.11	+					+	+
793		HLJ/WDSJ-2	*WDS farm, Jixi City	Intensive	Diarrhea	9	Female	Dairy	Holstein	2020.11	+					+	+
794		HLJ/WDSJ-3	*WDS farm, Jixi City	Intensive	Diarrhea	16	Female	Dairy	Holstein	2020.11	+
795		HLJ/WDSJ-4	*WDS farm, Jixi City	Intensive	Diarrhea	14	Female	Dairy	Holstein	2020.11	+				+
796		HLJ/WDSJ-5	*WDS farm, Jixi City	Intensive	Diarrhea	13	Female	Dairy	Holstein	2020.11						+	+
797		HLJ/WDSJ-6	*WDS farm, Jixi City	Intensive	Diarrhea	17	Female	Dairy	Holstein	2020.11
798		HLJ/WDSJ-7	*WDS farm, Jixi City	Intensive	Diarrhea	21	Female	Dairy	Holstein	2020.11	+	+
799		HLJ/WDSJ-8	*WDS farm, Jixi City	Intensive	Diarrhea	13	Female	Dairy	Holstein	2020.11	+
800		HLJ/WDSJ-9	*WDS farm, Jixi City	Intensive	Diarrhea	24	Female	Dairy	Holstein	2020.11
801		HLJ/WDSJ-10	*WDS farm, Jixi City	Intensive	Diarrhea	31	Female	Dairy	Holstein	2020.11
802		HLJ/WDSJ-11	*WDS farm, Jixi City	Intensive	Diarrhea	12	Female	Dairy	Holstein	2020.11								+
803		HLJ/WDSJ-12	*WDS farm, Jixi City	Intensive	Diarrhea	15	Female	Dairy	Holstein	2020.11	+					+
804		HLJ/WDSJ-13	*WDS farm, Jixi City	Intensive	Diarrhea	16	Female	Dairy	Holstein	2020.11	+				+
805		HLJ/WDSJ-14	*WDS farm, Jixi City	Intensive	Diarrhea	21	Female	Dairy	Holstein	2020.11	+						+		+
806		HLJ/WDSJ-15	*WDS farm, Jixi City	Intensive	Diarrhea	11	Female	Dairy	Holstein	2020.11					+		+
807		HLJ/WDSJ-16	*WDS farm, Jixi City	Intensive	Diarrhea	32	Female	Dairy	Holstein	2020.11	+						+
808		HLJ/WDSJ-17	*WDS farm, Jixi City	Intensive	Diarrhea	73	Female	Dairy	Holstein	2020.11							+
809		HLJ/WDSJ-18	*WDS farm, Jixi City	Intensive	Diarrhea	22	Female	Dairy	Holstein	2020.11	+
810		HLJ/WDSJ-19	*WDS farm, Jixi City	Intensive	Diarrhea	13	Female	Dairy	Holstein	2020.11
811		HLJ/WDSJ-20	*WDS farm, Jixi City	Intensive	Diarrhea	7	Female	Dairy	Holstein	2020.11							+
812		HLJ/WDSJ-21	*WDS farm, Jixi City	Intensive	Diarrhea	12	Female	Dairy	Holstein	2020.11
813	R-HG-WL-1	HLJ/WL-1	WL-1 farm, Hegang City	Non-intensive	Diarrhea	584	Female	Beef	Simmental	2020.10						+			+
814		HLJ/WL-2	WL-1 farm, Hegang City	Non-intensive	Diarrhea	784	Female	Beef	Simmental	2020.10
815		HLJ/WL-3	WL-1 farm, Hegang City	Non-intensive	Diarrhea	687	Female	Beef	Simmental	2020.10		+		+
816		HLJ/WL-4	WL-1 farm, Hegang City	Non-intensive	Diarrhea	992	Female	Beef	Simmental	2020.10			+	+		+
817		HLJ/WL-5	WL-1 farm, Hegang City	Non-intensive	Diarrhea	1016	Female	Beef	Simmental	2020.10
818		HLJ/WL-6	WL-1 farm, Hegang City	Non-intensive	Diarrhea	889	Female	Beef	Simmental	2020.10
819		HLJ/WL-7	WL-1 farm, Hegang City	Non-intensive	Diarrhea	991	Female	Beef	Simmental	2020.10
820		HLJ/WL-8	WL-1 farm, Hegang City	Non-intensive	Diarrhea	1095	Female	Beef	Simmental	2020.10	+
821		HLJ/WL-9	WL-1 farm, Hegang City	Non-intensive	Diarrhea	1092	Female	Beef	Simmental	2020.10	+
822		HLJ/WL-10	WL-1 farm, Hegang City	Non-intensive	Diarrhea	846	Female	Beef	Simmental	2020.10		+
823		HLJ/WL-11	WL-1 farm, Hegang City	Non-intensive	Diarrhea	1206	Female	Beef	Simmental	2020.10			+
824		HLJ/WL-12	WL-1 farm, Hegang City	Non-intensive	Diarrhea	717	Female	Beef	Simmental	2020.10			+
825		HLJ/WL-13	WL-1 farm, Hegang City	Non-intensive	Diarrhea	1044	Female	Beef	Simmental	HLJ/LM-1	+	+	+	+				+
826		HLJ/WL-14	WL-1 farm, Hegang City	Non-intensive	Diarrhea	716	Female	Beef	Simmental
827		HLJ/WL-15	WL-1 farm, Hegang City	Non-intensive	Diarrhea	816	Female	Beef	Simmental	2020.10
828		HLJ/WL-16	WL-1 farm, Hegang City	Non-intensive	Diarrhea	1071	Female	Beef	Simmental	2020.10
829		HLJ/WL-17	WL-1 farm, Hegang City	Non-intensive	Diarrhea	961	Female	Beef	Simmental	2020.10
830		HLJ/WL-18	WL-1 farm, Hegang City	Non-intensive	Diarrhea	1090	Female	Beef	Simmental	2020.10
831		HLJ/WL-19	WL-1 farm, Hegang City	Non-intensive	Diarrhea	598	Female	Beef	Simmental	2020.10
832		HLJ/WL-20	WL-1 farm, Hegang City	Non-intensive	Diarrhea	1109	Female	Beef	Simmental	2020.10
833	R-HG-WL -2	HLJ/WL-21	WL-2 farm, Hegang City	Non-intensive	Diarrhea	813	Female	Beef	Simmental	2020.10
834		HLJ/WL-22	WL-2 farm, Hegang City	Non-intensive	Diarrhea	1094	Female	Beef	Simmental	2020.10						+
835		HLJ/WL-23	WL-2 farm, Hegang City	Non-intensive	Diarrhea	601	Female	Beef	Simmental	2020.10
836		HLJ/WL-24	WL-2 farm, Hegang City	Non-intensive	Diarrhea	1182	Female	Beef	Simmental	2020.10									+
837		HLJ/WL-25	WL-2 farm, Hegang City	Non-intensive	Diarrhea	1158	Female	Beef	Simmental	2020.10
838		HLJ/WL-26	WL-2 farm, Hegang City	Non-intensive	Diarrhea	1037	Female	Beef	Simmental	2020.10						+
839		HLJ/WL-27	WL-2 farm, Hegang City	Non-intensive	Diarrhea	751	Female	Beef	Simmental	2020.10
840		HLJ/WL-28	WL-2 farm, Hegang City	Non-intensive	Diarrhea	623	Female	Beef	Simmental	2020.10
841		HLJ/WL-29	WL-2 farm, Hegang City	Non-intensive	Diarrhea	621	Female	Beef	Simmental	2020.10
842		HLJ/WL-30	WL-2 farm, Hegang City	Non-intensive	Diarrhea	1004	Female	Beef	Simmental	2020.10
843		HLJ/WL-31	WL-2 farm, Hegang City	Non-intensive	Diarrhea	594	Female	Beef	Simmental	2020.10
844		HLJ/WL-32	WL-2 farm, Hegang City	Non-intensive	Diarrhea	1086	Female	Beef	Simmental	2020.10									+
845		HLJ/WL-33	WL-2 farm, Hegang City	Non-intensive	Diarrhea	834	Female	Beef	Simmental	2020.10
846		HLJ/WL-34	WL-2 farm, Hegang City	Non-intensive	Diarrhea	730	Female	Beef	Simmental	2020.10
847		HLJ/WL-35	WL-2 farm, Hegang City	Non-intensive	Diarrhea	893	Female	Beef	Simmental	2020.10									+
848		HLJ/WL-36	WL-2 farm, Hegang City	Non-intensive	Diarrhea	644	Female	Beef	Simmental	2020.10
849		HLJ/WL-37	WL-2 farm, Hegang City	Non-intensive	Diarrhea	725	Female	Beef	Simmental	2020.10							+
850		HLJ/WL-38	WL-2 farm, Hegang City	Non-intensive	Diarrhea	688	Female	Beef	Simmental	2020.10
851		HLJ/WL-39	WL-2 farm, Hegang City	Non-intensive	Diarrhea	748	Female	Beef	Simmental	2020.10									+
852		HLJ/WL-40	WL-2 farm, Hegang City	Non-intensive	Diarrhea	915	Female	Beef	Simmental	2020.10
853		HLJ/WL-41	WL-2 farm, Hegang City	Non-intensive	Diarrhea	1117	Female	Beef	Simmental	2020.10
854		HLJ/WL-42	WL-2 farm, Hegang City	Non-intensive	Diarrhea	665	Female	Beef	Simmental	2020.10
855		HLJ/WL-43	WL-2 farm, Hegang City	Non-intensive	Diarrhea	861	Female	Beef	Simmental	2020.10									+
856		HLJ/WL-44	WL-2 farm, Hegang City	Non-intensive	Diarrhea	955	Female	Beef	Simmental	2020.10
857		HLJ/WL-45	WL-2 farm, Hegang City	Non-intensive	Diarrhea	1034	Female	Beef	Simmental	2020.10
858		HLJ/WL-46	WL-2 farm, Hegang City	Non-intensive	Diarrhea	827	Female	Beef	Simmental	2020.10
859		HLJ/WL-47	WL-2 farm, Hegang City	Non-intensive	Diarrhea	1117	Female	Beef	Simmental	2020.10
860		HLJ/WL-48	WL-2 farm, Hegang City	Non-intensive	Diarrhea	821	Female	Beef	Simmental	2020.10
861		HLJ/WL-49	WL-2 farm, Hegang City	Non-intensive	Diarrhea	807	Female	Beef	Simmental	2020.10
862		HLJ/WL-50	WL-2 farm, Hegang City	Non-intensive	Diarrhea	858	Female	Beef	Simmental	2020.10
863		HLJ/WL-51	WL-2 farm, Hegang City	Non-intensive	Diarrhea	1080	Female	Beef	Simmental	2020.10
864		HLJ/WL-52	WL-2 farm, Hegang City	Non-intensive	Diarrhea	685	Female	Beef	Simmental	2020.10
865		HLJ/WL-53	WL-2 farm, Hegang City	Non-intensive	Diarrhea	1229	Female	Beef	Simmental	2020.10
866		HLJ/WL-54	WL-2 farm, Hegang City	Non-intensive	Diarrhea	864	Female	Beef	Simmental	2020.10
867		HLJ/WL-55	WL-2 farm, Hegang City	Non-intensive	Diarrhea	590	Female	Beef	Simmental	2020.10
868		HLJ/WL-56	WL-2 farm, Hegang City	Non-intensive	Diarrhea	1189	Female	Beef	Simmental	2020.10
869	I-DQ-WX	HLJ/WX-1	WX farm, Daqing City	Intensive	Diarrhea	40	Female	Dairy	Holstein	2020.10								+
870		HLJ/WX-2	WX farm, Daqing City	Intensive	Diarrhea	17	Female	Dairy	Holstein	2020.09								+
871		HLJ/WX-3	WX farm, Daqing City	Intensive	Diarrhea	22	Female	Dairy	Holstein	2020.09				+
872		HLJ/WX-4	WX farm, Daqing City	Intensive	Diarrhea	18	Female	Dairy	Holstein	2020.09
873		HLJ/WX-5	WX farm, Daqing City	Intensive	Diarrhea	19	Female	Dairy	Holstein	2020.09
874	I-HH-XA	HLJ/XA-1	XA farm, Heihe City	Intensive	Diarrhea	13	Female	Dairy	Holstein	2020.09	+				+
875		HLJ/XA-2	XA farm, Heihe City	Intensive	Diarrhea	85	Female	Dairy	Holstein	2020.10	+				+
876		HLJ/XA-3	XA farm, Heihe City	Intensive	Diarrhea	29	Female	Dairy	Holstein	2020.10	+
877		HLJ/XA-4	XA farm, Heihe City	Intensive	Diarrhea	23	Female	Dairy	Holstein	2020.10	+				+
878		HLJ/XA-5	XA farm, Heihe City	Intensive	Diarrhea	33	Female	Dairy	Holstein	2020.10	+			+	+		+
879		HLJ/XA-6	XA farm, Heihe City	Intensive	Diarrhea	85	Female	Dairy	Holstein	2020.10	+				+
880		HLJ/XA-7	XA farm, Heihe City	Intensive	Diarrhea	29	Female	Dairy	Holstein	2020.10	+	+			+		+
881		HLJ/XA-8	XA farm, Heihe City	Intensive	Diarrhea	23	Female	Dairy	Holstein	2020.10	+			+
882		HLJ/XA-9	XA farm, Heihe City	Intensive	Diarrhea	41	Female	Dairy	Holstein	2020.10	+	+				+
883		HLJ/XA-10	XA farm, Heihe City	Intensive	Diarrhea	23	Female	Dairy	Holstein	2020.10	+	+
884		HLJ/XA-11	XA farm, Heihe City	Intensive	Diarrhea	29	Female	Dairy	Holstein	2020.10							+
885		HLJ/XA-12	XA farm, Heihe City	Intensive	Diarrhea	61	Female	Dairy	Holstein	2020.10
886		HLJ/XA-13	XA farm, Heihe City	Intensive	Diarrhea	50	Female	Dairy	Holstein	2020.10						+	+	+
887	R-SYS-XD	HLJ/XD-1	XD farm, Shuangyashan City	Non-intensive	Diarrhea	851	Female	Beef	Simmental	2020.10	+
888		HLJ/XD-2	XD farm, Shuangyashan City	Non-intensive	Diarrhea	679	Female	Beef	Simmental	2020.11
889		HLJ/XD-3	XD farm, Shuangyashan City	Non-intensive	Diarrhea	871	Female	Beef	Simmental	2020.11						+
890		HLJ/XD-4	XD farm, Shuangyashan City	Non-intensive	Diarrhea	1234	Female	Beef	Simmental	2020.11
891		HLJ/XD-5	XD farm, Shuangyashan City	Non-intensive	Diarrhea	1216	Female	Beef	Simmental	2020.11
892		HLJ/XD-6	XD farm, Shuangyashan City	Non-intensive	Diarrhea	826	Female	Beef	Simmental	2020.11
893		HLJ/XD-7	XD farm, Shuangyashan City	Non-intensive	Diarrhea	802	Female	Beef	Simmental	2020.11	+		+
894		HLJ/XD-8	XD farm, Shuangyashan City	Non-intensive	Diarrhea	851	Female	Beef	Simmental	2020.11
895	I-QQ-XH	HLJ/XH-1	XH farm, Qiqihar City	Intensive	Diarrhea	10	Female	Dairy	Holstein	2020.11								+
896		HLJ/XH-2	XH farm, Qiqihar City	Intensive	Diarrhea	11	Female	Dairy	Holstein	2020.09								+
897		HLJ/XH-3	XH farm, Qiqihar City	Intensive	Diarrhea	8	Female	Dairy	Holstein	2020.09								+
898		HLJ/XH-4	XH farm, Qiqihar City	Intensive	Diarrhea	9	Female	Dairy	Holstein	2020.09						+		+
899		HLJ/XH-5	XH farm, Qiqihar City	Intensive	Diarrhea	11	Female	Dairy	Holstein	2020.09						+		+
900	I-JX-XX	HLJ/XX-1	*XX farm, Jixi City	Intensive	Diarrhea	19	Male	Dairy	Holstein	2020.09						+	+
901		HLJ/XX-2	*XX farm, Jixi City	Intensive	Diarrhea	60	Female	Dairy	Holstein	2020.11							+
902		HLJ/XX-3	*XX farm, Jixi City	Intensive	Diarrhea	10	Female	Dairy	Holstein	2020.11							+
903		HLJ/XX-4	*XX farm, Jixi City	Intensive	Diarrhea	3	Female	Dairy	Holstein	2020.11
904		HLJ/XX-5	*XX farm, Jixi City	Intensive	Diarrhea	25	Female	Dairy	Holstein	2020.11	+		+				+
905		HLJ/XX-6	*XX farm, Jixi City	Intensive	Diarrhea	55	Female	Dairy	Holstein	2020.11						+
906		HLJ/XX-7	*XX farm, Jixi City	Intensive	Diarrhea	569	Female	Dairy	Holstein	2020.11							+
907		HLJ/XX-8	*XX farm, Jixi City	Intensive	Diarrhea	1	Female	Dairy	Holstein	2020.11							+
908		HLJ/XX-9	*XX farm, Jixi City	Intensive	Diarrhea	47	Female	Dairy	Holstein	2020.11					+		+
909		HLJ/XX-10	*XX farm, Jixi City	Intensive	Diarrhea	57	Female	Dairy	Holstein	2020.11
910		HLJ/XX-11	*XX farm, Jixi City	Intensive	Diarrhea	854	Female	Dairy	Holstein	2020.11
911	I-QQ-XY	HLJ/XY-1	XY farm, Qiqihar City	Intensive	Diarrhea	3	Female	Dairy	Holstein	2020.11
912		HLJ/XY-2	XY farm, Qiqihar City	Intensive	Diarrhea	6	Female	Dairy	Holstein	2020.09							+
913		HLJ/XY-3	XY farm, Qiqihar City	Intensive	Diarrhea	7	Female	Dairy	Holstein	2020.09						+		+
914		HLJ/XY-4	XY farm, Qiqihar City	Intensive	Diarrhea	5	Female	Dairy	Holstein	2020.09				+				+
915		HLJ/XY-5	XY farm, Qiqihar City	Intensive	Diarrhea	8	Female	Dairy	Holstein	2020.09
916		HLJ/XY-6	XY farm, Qiqihar City	Intensive	Diarrhea	8	Female	Dairy	Holstein	2020.09								+
917		HLJ/XY-7	XY farm, Qiqihar City	Intensive	Diarrhea	3	Female	Dairy	Holstein	2020.09	+	+
918		HLJ/XY-8	XY farm, Qiqihar City	Intensive	Diarrhea	3	Female	Dairy	Holstein	2020.09								+
919		HLJ/XY-9	XY farm, Qiqihar City	Intensive	Diarrhea	6	Female	Dairy	Holstein	2020.09		+	+		+		+
920		HLJ/XY-10	XY farm, Qiqihar City	Intensive	Diarrhea	6	Female	Dairy	Holstein	2020.09						+		+
921		HLJ/XY-11	XY farm, Qiqihar City	Intensive	Diarrhea	6	Female	Dairy	Holstein	2020.09			+		+			+
922		HLJ/XY-12	XY farm, Qiqihar City	Intensive	Diarrhea	5	Female	Dairy	Holstein	2020.09			+		+			+
923		HLJ/XY-13	XY farm, Qiqihar City	Intensive	Diarrhea	7	Female	Dairy	Holstein	2020.09								+
924		HLJ/XY-14	XY farm, Qiqihar City	Intensive	Diarrhea	19	Female	Dairy	Holstein	2020.09
925	I-QQ-XYC	HLJ/XYC-1	XYC farm, Qiqihar City	Intensive	Diarrhea	8	Female	Dairy	Holstein	2020.09		+			+	+	+
926		HLJ/XYC-2	XYC farm, Qiqihar City	Intensive	Diarrhea	7	Female	Dairy	Holstein	2020.09						+
927		HLJ/XYC-3	XYC farm, Qiqihar City	Intensive	Diarrhea	5	Female	Dairy	Holstein	2020.09								+
928		HLJ/XYC-4	XYC farm, Qiqihar City	Intensive	Diarrhea	14	Female	Dairy	Holstein	2020.09								+
929		HLJ/XYC-5	XYC farm, Qiqihar City	Intensive	Diarrhea	13	Female	Dairy	Holstein	2020.09						+		+
930		HLJ/XYC-6	XYC farm, Qiqihar City	Intensive	Diarrhea	21	Female	Dairy	Holstein	2020.09						+	+
931		HLJ/XYC-7	XYC farm, Qiqihar City	Intensive	Diarrhea	32	Female	Dairy	Holstein	2020.09
932		HLJ/XYC-8	XYC farm, Qiqihar City	Intensive	Diarrhea	17	Female	Dairy	Holstein	2020.09								+
933		HLJ/XYC-9	XYC farm, Qiqihar City	Intensive	Diarrhea	7	Female	Dairy	Holstein	2020.09						+		+
934		HLJ/XYC-10	XYC farm, Qiqihar City	Intensive	Diarrhea	8	Female	Dairy	Holstein	2020.09						+		+
935	R-YC-YH	HLJ/YH-1	YH farm, Yichun City	Intensive	Diarrhea	13	Female	Beef	Simmental	2020.09	+			+
936		HLJ/YH-2	YH farm, Yichun City	Intensive	Diarrhea	15	Female	Beef	Simmental	2020.09	+			+
937		HLJ/YH-3	YH farm, Yichun City	Intensive	Diarrhea	18	Female	Beef	Simmental	2020.10	+			+
938		HLJ/YH-4	YH farm, Yichun City	Intensive	Diarrhea	34	Female	Beef	Simmental	2020.10				+			+			+
939		HLJ/YH-5	YH farm, Yichun City	Intensive	Diarrhea	55	Female	Beef	Simmental	2020.10	+
940		HLJ/YH-6	YH farm, Yichun City	Intensive	Diarrhea	966	Female	Beef	Simmental	2020.10	+									+
941		HLJ/YH-7	YH farm, Yichun City	Intensive	Diarrhea	602	Female	Beef	Simmental	2020.10	+		+
942		HLJ/YH-8	YH farm, Yichun City	Intensive	Diarrhea	852	Female	Beef	Simmental	2020.10	+									+
943		HLJ/YH-9	YH farm, Yichun City	Intensive	Diarrhea	826	Female	Beef	Simmental	2020.10	+
944		HLJ/YH-10	YH farm, Yichun City	Intensive	Diarrhea	658	Female	Beef	Simmental	2020.10	+		+
945		HLJ/YH-11	YH farm, Yichun City	Intensive	Diarrhea	590	Female	Beef	Simmental	2020.10	+
946		HLJ/YH-12	YH farm, Yichun City	Intensive	Diarrhea	860	Female	Beef	Simmental	2020.10	+				+					+
947		HLJ/YH-13	YH farm, Yichun City	Intensive	Diarrhea	582	Female	Beef	Simmental	2020.10	+				+					+
948		HLJ/YH-14	YH farm, Yichun City	Intensive	Diarrhea	1005	Female	Beef	Simmental	2020.10										+
949	R-YC-YM	HLJ/YM-1	YM farm, Yichun City	Non-intensive	Diarrhea	35	Male	Beef	Simmental	2020.10							+
950		HLJ/YM-2	YM farm, Yichun City	Non-intensive	Diarrhea	62	Male	Beef	Simmental	2020.10
951		HLJ/YM-3	YM farm, Yichun City	Non-intensive	Diarrhea	60	Male	Beef	Simmental	2020.10
952		HLJ/YM-4	YM farm, Yichun City	Non-intensive	Diarrhea	32	Female	Beef	Simmental	2020.10							+			+
953		HLJ/YM-5	YM farm, Yichun City	Non-intensive	Diarrhea	14	Female	Beef	Simmental	2020.10										+
954		HLJ/YM-6	YM farm, Yichun City	Non-intensive	Diarrhea	62	Female	Beef	Simmental	2020.10
955		HLJ/YM-7	YM farm, Yichun City	Non-intensive	Diarrhea	45	Female	Beef	Simmental	2020.10	+		+	+	+	+	+
956		HLJ/YM-8	YM farm, Yichun City	Non-intensive	Diarrhea	23	Female	Beef	Simmental	2020.10
957		HLJ/YM-9	YM farm, Yichun City	Non-intensive	Diarrhea	24	Female	Beef	Simmental	2020.10
958		HLJ/YM-10	YM farm, Yichun City	Non-intensive	Diarrhea	736	Female	Beef	Simmental	2020.10										+
959		HLJ/YM-11	YM farm, Yichun City	Non-intensive	Diarrhea	34	Female	Beef	Simmental	2020.10
960		HLJ/YM-12	YM farm, Yichun City	Non-intensive	Diarrhea	933	Female	Beef	Simmental	2020.10
961		HLJ/YM-13	YM farm, Yichun City	Non-intensive	Diarrhea	678	Female	Beef	Simmental	2020.10										+
962		HLJ/YM-14	YM farm, Yichun City	Non-intensive	Diarrhea	889	Female	Beef	Simmental	2020.10
963		HLJ/YM-15	YM farm, Yichun City	Non-intensive	Diarrhea	874	Female	Beef	Simmental	2020.10										+
964		HLJ/YM-16	YM farm, Yichun City	Non-intensive	Diarrhea	872	Female	Beef	Simmental	2020.10
965		HLJ/YM-17	YM farm, Yichun City	Non-intensive	Diarrhea	783	Female	Beef	Simmental	2020.10
966	I-JX-YQ	HLJ/YQ-1	*YQ farm, Jixi City	Intensive	Diarrhea	64	Female	Dairy	Holstein	2020.10
967		HLJ/YQ-2	*YQ farm, Jixi City	Intensive	Diarrhea	61	Female	Dairy	Holstein	2020.11
968		HLJ/YQ-3	*YQ farm, Jixi City	Intensive	Diarrhea	64	Female	Dairy	Holstein	2020.11
969		HLJ/YQ-4	*YQ farm, Jixi City	Intensive	Diarrhea	61	Female	Dairy	Holstein	2020.11
970		HLJ/YQ-5	*YQ farm, Jixi City	Intensive	Diarrhea	34	Female	Dairy	Holstein	2020.11							+
971		HLJ/YQ-6	*YQ farm, Jixi City	Intensive	Diarrhea	34	Female	Dairy	Holstein	2020.11
972		HLJ/YQ-7	*YQ farm, Jixi City	Intensive	Diarrhea	27	Female	Dairy	Holstein	2020.11							+
973		HLJ/YQ-8	*YQ farm, Jixi City	Intensive	Diarrhea	61	Female	Dairy	Holstein	2020.11
974		HLJ/YQ-9	*YQ farm, Jixi City	Intensive	Diarrhea	20	Female	Dairy	Holstein	2020.11							+
975		HLJ/YQ-10	*YQ farm, Jixi City	Intensive	Diarrhea	60	Female	Dairy	Holstein	2020.11
976		HLJ/YQ-11	*YQ farm, Jixi City	Intensive	Diarrhea	650	Female	Dairy	Holstein	2020.11
977		HLJ/YQ-12	*YQ farm, Jixi City	Intensive	Diarrhea	61	Female	Dairy	Holstein	2020.11				+
978		HLJ/YQ-13	*YQ farm, Jixi City	Intensive	Diarrhea	61	Female	Dairy	Holstein	2020.11
979		HLJ/YQ-14	*YQ farm, Jixi City	Intensive	Diarrhea	61	Female	Dairy	Holstein	2020.11	+
980		HLJ/YQ-15	*YQ farm, Jixi City	Intensive	Diarrhea	50	Female	Dairy	Holstein	2020.11
981		HLJ/YQ-16	*YQ farm, Jixi City	Intensive	Diarrhea	61	Female	Dairy	Holstein	2020.11		+					+
982		HLJ/YQ-17	*YQ farm, Jixi City	Intensive	Diarrhea	7	Female	Dairy	Holstein	2020.11		+
983		HLJ/YQ-18	*YQ farm, Jixi City	Intensive	Diarrhea	15	Female	Dairy	Holstein	2020.11	+				+
984		HLJ/YQ-19	*YQ farm, Jixi City	Intensive	Diarrhea	61	Female	Dairy	Holstein	2020.11
985	R-JMS-YS	HLJ/YS-1	YS farm, Jiamusi City	Non-intensive	Diarrhea	1197	Female	Beef	Simmental	2020.11									+
986		HLJ/YS-2	YS farm, Jiamusi City	Non-intensive	Diarrhea	700	Female	Beef	Simmental	2020.11						+
987	I-DQ-YX	HLJ/YX-1	YX farm, Daqing City	Intensive	Diarrhea	18	Female	Dairy	Holstein	2020.10
988		HLJ/YX-2	YX farm, Daqing City	Intensive	Diarrhea	47	Female	Dairy	Holstein	2020.09	+
989		HLJ/YX-3	YX farm, Daqing City	Intensive	Diarrhea	40	Female	Dairy	Holstein	2020.09
990		HLJ/YX-4	YX farm, Daqing City	Intensive	Diarrhea	36	Female	Dairy	Holstein	2020.09				+
991		HLJ/YX-5	YX farm, Daqing City	Intensive	Diarrhea	16	Female	Dairy	Holstein	2020.09
992		HLJ/YX-6	YX farm, Daqing City	Intensive	Diarrhea	23	Female	Dairy	Holstein	2020.09
993		HLJ/YX-7	YX farm, Daqing City	Intensive	Diarrhea	16	Female	Dairy	Holstein	2020.09	+
994		HLJ/YX-8	YX farm, Daqing City	Intensive	Diarrhea	108	Female	Dairy	Holstein	2020.09
995		HLJ/YX-9	YX farm, Daqing City	Intensive	Diarrhea	45	Female	Dairy	Holstein	2020.09
996		HLJ/YX-10	YX farm, Daqing City	Intensive	Diarrhea	12	Female	Dairy	Holstein	2020.09
997		HLJ/YX-11	YX farm, Daqing City	Intensive	Diarrhea	912	Female	Dairy	Holstein	2020.09								+
998		HLJ/YX-12	YX farm, Daqing City	Intensive	Diarrhea	37	Female	Dairy	Holstein	2020.09
999		HLJ/YX-13	YX farm, Daqing City	Intensive	Diarrhea	31	Female	Dairy	Holstein	2020.09								+
1000		HLJ/YX-14	YX farm, Daqing City	Intensive	Diarrhea	27	Female	Dairy	Holstein	2020.09
1001		HLJ/YX-15	YX farm, Daqing City	Intensive	Diarrhea	16	Female	Dairy	Holstein	2020.09								+
1002		HLJ/YX-16	YX farm, Daqing City	Intensive	Diarrhea	21	Male	Dairy	Holstein	2020.09
1003		HLJ/YX-17	YX farm, Daqing City	Intensive	Diarrhea	23	Female	Dairy	Holstein	2020.09								+
1004		HLJ/YX-18	YX farm, Daqing City	Intensive	Diarrhea	29	Male	Dairy	Holstein	2020.09
1005		HLJ/YX-19	YX farm, Daqing City	Intensive	Diarrhea	32	Male	Dairy	Holstein	2020.09
1006		HLJ/YX-20	YX farm, Daqing City	Intensive	Diarrhea	38	Male	Dairy	Holstein	2020.09
1007		HLJ/YX-21	YX farm, Daqing City	Intensive	Diarrhea	40	Female	Dairy	Holstein	2020.09								+
1008	I-SH-YZY	HLJ/YZY-1	YZY farm, Suihua City	Intensive	Diarrhea	25	Female	Dairy	Holstein	2020.09
1009		HLJ/YZY-2	YZY farm, Suihua City	Intensive	Diarrhea	20	Female	Dairy	Holstein	2020.09
1010		HLJ/YZY-3	YZY farm, Suihua City	Intensive	Diarrhea	22	Female	Dairy	Holstein	2020.09
1011		HLJ/YZY-4	YZY farm, Suihua City	Intensive	Diarrhea	33	Female	Dairy	Holstein	2020.09
1012		HLJ/YZY-5	YZY farm, Suihua City	Intensive	Diarrhea	35	Female	Dairy	Holstein	2020.09
1013		HLJ/YZY-6	YZY farm, Suihua City	Intensive	Diarrhea	40	Female	Dairy	Holstein	2020.09
1014		HLJ/YZY-7	YZY farm, Suihua City	Intensive	Diarrhea	23	Female	Dairy	Holstein	2020.09
1015		HLJ/YZY-8	YZY farm, Suihua City	Intensive	Diarrhea	31	Female	Dairy	Holstein	2020.09
1016		HLJ/YZY-9	YZY farm, Suihua City	Intensive	Diarrhea	34	Female	Dairy	Holstein	2020.09
1017	R-HG-BQL	HLJ/BQL-1	BQL farm, Hegang City	Non-intensive	Non-Diarrhea	989	Female	Beef	Simmental	2020.10
1018		HLJ/BQL-2	BQL farm, Hegang City	Non-intensive	Non-Diarrhea	1121	Female	Beef	Simmental	2020.10						+
1019		HLJ/BQL-3	BQL farm, Hegang City	Non-intensive	Non-Diarrhea	1003	Female	Beef	Simmental	2020.10
1020		HLJ/BQL-4	BQL farm, Hegang City	Non-intensive	Non-Diarrhea	1079	Female	Beef	Simmental	2020.10			+				+
1021		HLJ/BQL-5	BQL farm, Hegang City	Non-intensive	Non-Diarrhea	942	Female	Beef	Simmental	2020.10
1022		HLJ/BQL-6	BQL farm, Hegang City	Non-intensive	Non-Diarrhea	882	Female	Beef	Simmental	2020.10
1023		HLJ/BQL-7	BQL farm, Hegang City	Non-intensive	Non-Diarrhea	1071	Female	Beef	Simmental	2020.10					+
1024		HLJ/BQL-8	BQL farm, Hegang City	Non-intensive	Non-Diarrhea	971	Female	Beef	Simmental	2020.10
1025		HLJ/BQL-9	BQL farm, Hegang City	Non-intensive	Non-Diarrhea	719	Female	Beef	Simmental	2020.10
1026		HLJ/BQL-10	BQL farm, Hegang City	Non-intensive	Non-Diarrhea	1041	Female	Beef	Simmental	2020.10
1027		HLJ/BQL-11	BQL farm, Hegang City	Non-intensive	Non-Diarrhea	979	Female	Beef	Simmental	2020.10
1028		HLJ/BQL-12	BQL farm, Hegang City	Non-intensive	Non-Diarrhea	1200	Female	Beef	Simmental	2020.10
1029		HLJ/BQL-13	BQL farm, Hegang City	Non-intensive	Non-Diarrhea	581	Female	Beef	Simmental	2020.10
1030		HLJ/BQL-14	BQL farm, Hegang City	Non-intensive	Non-Diarrhea	758	Female	Beef	Simmental	2020.10						+
1031	I-HH/BX	HLJ/BX	BX farm, Heihe City	Intensive	Non-Diarrhea	719	Female	Beef	Angus	2020.10
1032	I-DQ-DQ	HLJ/DQ-1	DQ farm, Daqing City	Intensive	Non-Diarrhea	619	Female	Beef	Simmental	2020.09
1033		HLJ/DQ-2	DQ farm, Daqing City	Intensive	Non-Diarrhea	961	Female	Beef	Simmental	2020.09
1034		HLJ/DQ-3	DQ farm, Daqing City	Intensive	Non-Diarrhea	646	Female	Beef	Simmental	2020.09
1035		HLJ/DQ-4	DQ farm, Daqing City	Intensive	Non-Diarrhea	1167	Female	Beef	Simmental	2020.09
1036		HLJ/DQ-5	DQ farm, Daqing City	Intensive	Non-Diarrhea	1131	Female	Beef	Simmental	2020.09
1037		HLJ/DQ-6	DQ farm, Daqing City	Intensive	Non-Diarrhea	1056	Female	Beef	Simmental	2020.09
1038		HLJ/DQ-7	DQ farm, Daqing City	Intensive	Non-Diarrhea	719	Female	Beef	Simmental	2020.09
1039		HLJ/DQ-8	DQ farm, Daqing City	Intensive	Non-Diarrhea	1249	Female	Beef	Simmental	2020.09
1040		HLJ/DQ-9	DQ farm, Daqing City	Intensive	Non-Diarrhea	1002	Female	Beef	Simmental	2020.09
1041		HLJ/DQ-10	DQ farm, Daqing City	Intensive	Non-Diarrhea	1150	Female	Beef	Simmental	2020.09
1042		HLJ/DQ-11	DQ farm, Daqing City	Intensive	Non-Diarrhea	726	Female	Beef	Simmental	2020.09
1043		HLJ/DQ-12	DQ farm, Daqing City	Intensive	Non-Diarrhea	728	Female	Beef	Simmental	2020.09
1044	I-HH-DS	HLJ/DS-1	DS farm, Heihe City	Intensive	Non-Diarrhea	554	Female	Dairy	Holstein	2020.10
1045		HLJ/DS-2	DS farm, Heihe City	Intensive	Non-Diarrhea	6	Female	Dairy	Holstein	2020.10
1046		HLJ/DS-3	DS farm, Heihe City	Intensive	Non-Diarrhea	10	Female	Dairy	Holstein	2020.10
1047	I-HRB-FZ	HLJ/FZ-1	FZ farm, Harbin City	Intensive	Non-Diarrhea	1045	Female	Beef	Angus	2020.11
1048		HLJ/FZ-2	FZ farm, Harbin City	Intensive	Non-Diarrhea	792	Female	Beef	Angus	2020.11
1049		HLJ/FZ-3	FZ farm, Harbin City	Intensive	Non-Diarrhea	1155	Female	Beef	Angus	2020.11
1050	R-DXAL-HM	HLJ/HM-1	HM farm, Daxinganling	Non-intensive	Non-Diarrhea	719	Female	Beef	Simmental	2020.10
1051		HLJ/HM-2	HM farm, Daxinganling	Non-intensive	Non-Diarrhea	1238	Female	Beef	Simmental	2020.10
1052		HLJ/HM-3	HM farm, Daxinganling	Non-intensive	Non-Diarrhea	776	Female	Beef	Simmental	2020.10
1053		HLJ/HM-4	HM farm, Daxinganling	Non-intensive	Non-Diarrhea	909	Female	Beef	Simmental	2020.10
1054		HLJ/HM-5	HM farm, Daxinganling	Non-intensive	Non-Diarrhea	793	Female	Beef	Simmental	2020.10
1055		HLJ/HM-6	HM farm, Daxinganling	Non-intensive	Non-Diarrhea	866	Female	Beef	Simmental	2020.10
1056		HLJ/HM-7	HM farm, Daxinganling	Non-intensive	Non-Diarrhea	603	Female	Beef	Simmental	2020.10	+						+
1057		HLJ/HM-8	HM farm, Daxinganling	Non-intensive	Non-Diarrhea	853	Female	Beef	Simmental	2020.10
1058		HLJ/HM-9	HM farm, Daxinganling	Non-intensive	Non-Diarrhea	684	Female	Beef	Simmental	2020.10							+
1059		HLJ/HM-10	HM farm, Daxinganling	Non-intensive	Non-Diarrhea	1173	Female	Beef	Simmental	2020.10
1060		HLJ/HM-11	HM farm, Daxinganling	Non-intensive	Non-Diarrhea	752	Female	Beef	Simmental	2020.10			+
1061		HLJ/HM-12	HM farm, Daxinganling	Non-intensive	Non-Diarrhea	687	Female	Beef	Simmental	2020.10			+
1062		HLJ/HM-13	HM farm, Daxinganling	Non-intensive	Non-Diarrhea	782	Female	Beef	Simmental	2020.10							+
1063		HLJ/HM-14	HM farm, Daxinganling	Non-intensive	Non-Diarrhea	1172	Female	Beef	Simmental	2020.10
1064		HLJ/HM-15	HM farm, Daxinganling	Non-intensive	Non-Diarrhea	761	Female	Beef	Simmental	2020.10			+		+
1065		HLJ/HM-16	HM farm, Daxinganling	Non-intensive	Non-Diarrhea	679	Female	Beef	Simmental	2020.10
1066	R-MDJ-HS	HLJ/HS-1	HS farm, Mudanjiang City	Non-intensive	Non-Diarrhea	641	Female	Beef	Simmental	2020.11				+
1067		HLJ/HS-2	HS farm, Mudanjiang City	Non-intensive	Non-Diarrhea	1174	Female	Beef	Simmental	2020.11			+
1068		HLJ/HS-3	HS farm, Mudanjiang City	Non-intensive	Non-Diarrhea	696	Female	Beef	Simmental	2020.11
1069	R-HH-LM	HLJ/LM-1	LM farm, Heihe City	Non-intensive	Non-Diarrhea	783	Female	Beef	Simmental	2020.10
1070		HLJ/LM-2	LM farm, Heihe City	Non-intensive	Non-Diarrhea	763	Female	Beef	Simmental	2020.10
1071		HLJ/LM-3	LM farm, Heihe City	Non-intensive	Non-Diarrhea	1234	Female	Beef	Simmental	2020.10
1072		HLJ/LM-4	LM farm, Heihe City	Non-intensive	Non-Diarrhea	888	Female	Beef	Simmental	2020.10
1073		HLJ/LM-5	LM farm, Heihe City	Non-intensive	Non-Diarrhea	1144	Female	Beef	Simmental	2020.10
1074	I-HH-MX	HLJ/MX-1	MX farm, Heihe City	Intensive	Non-Diarrhea	884	Female	Beef	Angus	2020.10
1075	I-JX-MX	HLJ/MXJ-1	*MX farm, Jixi City	Intensive	Non-Diarrhea	21	Female	Dairy	Holstein	2020.11
1076		HLJ/MXJ-2	*MX farm, Jixi City	Intensive	Non-Diarrhea	687	Female	Dairy	Holstein	2020.11
1077		HLJ/MXJ-3	*MX farm, Jixi City	Intensive	Non-Diarrhea	792	Female	Dairy	Holstein	2020.11
1078		HLJ/MXJ-4	*MX farm, Jixi City	Intensive	Non-Diarrhea	892	Female	Dairy	Holstein	2020.11
1079	I-HH-QXP	HLJ/QXP-1	*QXP farm, Heihe City	Intensive	Non-Diarrhea	46	Female	Dairy	Holstein	2020.10				+
1080		HLJ/QXP-2	*QXP farm, Heihe City	Intensive	Non-Diarrhea	19	Female	Dairy	Holstein	2020.10				+
1081		HLJ/QXP-3	*QXP farm, Heihe City	Intensive	Non-Diarrhea	797	Female	Dairy	Holstein	2020.10
1082		HLJ/QXP-4	*QXP farm, Heihe City	Intensive	Non-Diarrhea	566	Female	Dairy	Holstein	2020.10	+
1083		HLJ/QXP-5	*QXP farm, Heihe City	Intensive	Non-Diarrhea	1009	Female	Dairy	Holstein	2020.10							+
1084		HLJ/QXP-6	*QXP farm, Heihe City	Intensive	Non-Diarrhea	984	Female	Dairy	Holstein	2020.10	+
1085	I-HH-RZ	HLJ/RZ-1	RZ farm, Heihe City	Intensive	Non-Diarrhea	768	Female	Beef	Angus	2020.10							+
1086		HLJ/RZ-2	RZ farm, Heihe City	Intensive	Non-Diarrhea	768	Female	Beef	Angus	2020.10							+
1087		HLJ/RZ-3	RZ farm, Heihe City	Intensive	Non-Diarrhea	895	Female	Beef	Angus	2020.10
1088		HLJ/RZ-4	RZ farm, Heihe City	Intensive	Non-Diarrhea	1207	Female	Beef	Angus	2020.10
1089	R-DXAL-SK	HLJ/SK-1	SK farm, Daxinganling	Non-intensive	Non-Diarrhea	1137	Female	Beef	Simmental	2020.10	+
1090		HLJ/SK-2	SK farm, Daxinganling	Non-intensive	Non-Diarrhea	806	Female	Beef	Simmental	2020.10	+
1091		HLJ/SK-3	SK farm, Daxinganling	Non-intensive	Non-Diarrhea	560	Male	Beef	Simmental	2020.10
1092		HLJ/SK-4	SK farm, Daxinganling	Non-intensive	Non-Diarrhea	592	Female	Beef	Simmental	2020.10	+
1093		HLJ/SK-5	SK farm, Daxinganling	Non-intensive	Non-Diarrhea	1087	Female	Beef	Simmental	2020.10
1094		HLJ/SK-6	SK farm, Daxinganling	Non-intensive	Non-Diarrhea	630	Female	Beef	Simmental	2020.10
1095		HLJ/SK-7	SK farm, Daxinganling	Non-intensive	Non-Diarrhea	1054	Female	Beef	Simmental	2020.10	+
1096		HLJ/SK-8	SK farm, Daxinganling	Non-intensive	Non-Diarrhea	996	Female	Beef	Simmental	2020.10
1097		HLJ/SK-9	SK farm, Daxinganling	Non-intensive	Non-Diarrhea	834	Female	Beef	Simmental	2020.10
1098		HLJ/SK-10	SK farm, Daxinganling	Non-intensive	Non-Diarrhea	647	Female	Beef	Simmental	2020.10
1099		HLJ/SK-11	SK farm, Daxinganling	Non-intensive	Non-Diarrhea	975	Female	Beef	Simmental	2020.10
1100		HLJ/SK-12	SK farm, Daxinganling	Non-intensive	Non-Diarrhea	933	Female	Beef	Simmental	2020.10
1101		HLJ/SK-13	SK farm, Daxinganling	Non-intensive	Non-Diarrhea	582	Female	Beef	Simmental	2020.10
1102		HLJ/SK-14	SK farm, Daxinganling	Non-intensive	Non-Diarrhea	601	Female	Beef	Simmental	2020.10
1103		HLJ/SK-15	SK farm, Daxinganling	Non-intensive	Non-Diarrhea	808	Female	Beef	Simmental	2020.10
1104		HLJ/SK-16	SK farm, Daxinganling	Non-intensive	Non-Diarrhea	619	Female	Beef	Simmental	2020.10
1105		HLJ/SK-17	SK farm, Daxinganling	Non-intensive	Non-Diarrhea	1206	Female	Beef	Simmental	2020.10
1106	R-DXAL-TH	HLJ/TH-1	TH farm, Daxinganling	Non-intensive	Non-Diarrhea	694	Female	Beef	Simmental	2020.10
1107		HLJ/TH-2	TH farm, Daxinganling	Non-intensive	Non-Diarrhea	806	Female	Beef	Simmental	2020.10		+					+
1108		HLJ/TH-3	TH farm, Daxinganling	Non-intensive	Non-Diarrhea	769	Female	Beef	Simmental	2020.10
1109		HLJ/TH-4	TH farm, Daxinganling	Non-intensive	Non-Diarrhea	758	Female	Beef	Simmental	2020.10
1110	R-YC-WC	HLJ/WC-1	WC farm, Yichun City	Non-intensive	Non-Diarrhea	1209	Female	Beef	Simmental	2020.10
1111		HLJ/WC-2	WC farm, Yichun City	Non-intensive	Non-Diarrhea	1182	Female	Beef	Simmental	2020.10
1112		HLJ/WC-3	WC farm, Yichun City	Non-intensive	Non-Diarrhea	1176	Female	Beef	Simmental	2020.10
1113		HLJ/WC-4	WC farm, Yichun City	Non-intensive	Non-Diarrhea	710	Female	Beef	Simmental	2020.10
1114		HLJ/WC-5	WC farm, Yichun City	Non-intensive	Non-Diarrhea	670	Female	Beef	Simmental	2020.10
1115	R-YC-YH	HLJ/YH-1	YH farm, Yichun City	Intensive	Non-Diarrhea	597	Female	Beef	Simmental	2020.10	+			+
1116		HLJ/YH-2	YH farm, Yichun City	Intensive	Non-Diarrhea	879	Female	Beef	Simmental	2020.10	+			+
1117		HLJ/YH-3	YH farm, Yichun City	Intensive	Non-Diarrhea	546	Female	Beef	Simmental	2020.10	+			+
1118	R-JMS-YS	HLJ/YS-1	YS farm, Jiamusi City	Non-intensive	Non-Diarrhea	1174	Female	Beef	Simmental	2020.10
1119		HLJ/YS-2	YS farm, Jiamusi City	Non-intensive	Non-Diarrhea	838	Female	Beef	Simmental	2020.10
1120	I-DQ-YX	HLJ/YX-1	YX farm, Daqing City	Intensive	Non-Diarrhea	25	Female	Dairy	Holstein	2020.09
